# Supplementary material for: Finding the Right Solvent: A Novel Screening Protocol for Identifying Environmentally Friendly and Cost-Effective Options for Benzenesulfonamide
Source: Molecules. 2023 Jun 26;28(13):5008. doi: 10.3390/molecules28135008 (PMC10343355; doi:10.3390/molecules28135008)
Supplement: Supplementary file 1 [file molecules-28-05008-s001.zip]

Archive with 3 entries (3 files):
- BSA_SM.docx
- predictions.xlsx
- models.xlsx
