# Supplementary material for: Finding the Right Solvent: A Novel Screening Protocol for Identifying Environmentally Friendly and Cost-Effective Options for Benzenesulfonamide
Source: Molecules. 2023 Jun 26;28(13):5008. doi: 10.3390/molecules28135008 (PMC10343355; doi:10.3390/molecules28135008)
Supplement: Supplementary file 1 [file molecules-28-05008-s001.zip › predictions.xlsx]

## Sheet: descr
solute	solvent	T[°C]	COSMO-RS	Dln(gamma)(IDAC)	DsMOM3	pot2_6	inAD	legend
Benzenesulfonamide	Dipropylene triamine	25	-0.210409	5.67163	-127.051	0.253091	0	inAD=1 - inside of applicability domain
Benzenesulfonamide	trietylene tetramine	25	-0.216068	5.18512	-131.01	0.233091	0	inAD=0 - outside of applicability domain
Benzenesulfonamide	Diethylene Glycol Bis(3-aminopropyl) Ether	25	-0.274757	3.41465	-154.215	0.259636	0
Benzenesulfonamide	Tetraethylene pentamine	25	-0.170275	9.67516	-166.83	0.225	0
Benzenesulfonamide	Diethylene triamine	25	-0.25618	2.68617	-109.005	0.229455	0
Benzenesulfonamide	N'-[2-(3-azanylpropylamino)ethyl]propane-1,3-diamine	25	-0.17534	8.7232	-156.158	0.244455	0
Benzenesulfonamide	3-[4-(3-azanylpropoxy)butoxy]propan-1-amine	25	-0.266378	3.70725	-127.183	0.268	0
Benzenesulfonamide	pentane-1,5-diamine	25	-0.27084	2.1834	-98.2442	0.247364	0
Benzenesulfonamide	3-[4-(3-azanylpropyl)piperazin-1-yl]propan-1-amine	25	-0.212831	6.89042	-137.926	0.282364	0
Benzenesulfonamide	ethylenediamine	25	-0.290044	0.42238	-83.4721	0.203182	1
Benzenesulfonamide	N'-methylpropane-1,3-diamine	25	-0.280272	2.27635	-85.7182	0.264636	0
Benzenesulfonamide	cyclooctanamine	25	-0.489248	-0.10901	-52.1278	0.311273	1
Benzenesulfonamide	propane-1,2-diamine	25	-0.292153	0.75293	-83.2931	0.224636	1
Benzenesulfonamide	1,3,5-trimethyl-1,3,5-triazinane	25	-0.864421	-0.78396	-75.0225	0.353818	1
Benzenesulfonamide	N'-methylethane-1,2-diamine	25	-0.30562	0.67365	-76.4064	0.247545	1
Benzenesulfonamide	3-morpholin-4-ylpropan-1-amine	25	-0.362909	1.72985	-90.8492	0.295455	0
Benzenesulfonamide	pyridin-4-ylmethanamine	25	-0.329022	0.66656	-65.9097	0.202091	1
Benzenesulfonamide	2,2,6,6-tetramethylpiperidin-4-amine	25	-0.302842	2.54752	-83.2185	0.297091	0
Benzenesulfonamide	4-(2-pyridin-4-ylethyl)pyridine	25	-0.318873	1.29113	-72.1993	0.275455	1
Benzenesulfonamide	4-(2-azanylpropan-2-yl)-1-methyl-cyclohexan-1-amine	25	-0.27469	3.25655	-93.494	0.300273	0
Benzenesulfonamide	N,N'-dimethylethane-1,2-diamine	25	-0.328501	1.4164	-69.9676	0.297364	1
Benzenesulfonamide	oxolan-2-ylmethanamine	25	-0.377951	0.1195	-71.617	0.281091	1
Benzenesulfonamide	4-[(4-azanylcyclohexyl)methyl]cyclohexan-1-amine	25	-0.272091	3.00041	-101.301	0.292818	0
Benzenesulfonamide	N'-ethylethane-1,2-diamine	25	-0.321006	0.99809	-75.4898	0.269	1
Benzenesulfonamide	3-(aminomethyl)-3,5,5-trimethyl-cyclohexan-1-amine	25	-0.293613	2.00689	-82.393	0.270455	0
Benzenesulfonamide	1-ethylpiperazine	25	-0.324605	1.792	-67.161	0.300818	0
Benzenesulfonamide	N-ethyl-N',N'-dimethyl-ethane-1,2-diamine	25	-0.434397	1.59041	-59.0658	0.389	0
Benzenesulfonamide	2-methoxyethanamine	25	-0.404149	-1.4573	-67.6211	0.269364	1
Benzenesulfonamide	3-methoxypropan-1-amine	25	-0.391959	-0.14966	-73.2237	0.276909	1
Benzenesulfonamide	N',N'-dimethylpropane-1,3-diamine	25	-0.381007	0.32741	-70.6847	0.310727	1
Benzenesulfonamide	N,N'-diethylethane-1,2-diamine	25	-0.458515	2.41704	-70.3712	0.337455	0
Benzenesulfonamide	Morpholine	25	-0.404781	0.81153	-62.9705	0.249818	1
Benzenesulfonamide	DMSO	25	-0.41438	-1.45296	-81.9456	0.201091	1
Benzenesulfonamide	N',N'-dimethylethane-1,2-diamine	25	-0.410136	-1.21247	-67.0685	0.306818	1
Benzenesulfonamide	1-propylsulfinylpropane	25	-0.403769	0.10495	-85.5404	0.313636	1
Benzenesulfonamide	1-methoxypropan-2-amine	25	-0.407982	-0.82044	-68.4228	0.299455	1
Benzenesulfonamide	3-ethoxypropan-1-amine	25	-0.410766	0.07998	-74.395	0.288273	1
Benzenesulfonamide	1-propan-2-ylpiperazine	25	-0.354797	1.20919	-65.8835	0.314909	1
Benzenesulfonamide	3-piperidin-2-ylpyridine	25	-0.41446	1.2614	-64.6387	0.285455	1
Benzenesulfonamide	2-(2-Aminoethoxy)ethanol	25	-0.465882	-0.47712	-80.0445	0.108364	1
Benzenesulfonamide	6-methylheptan-2-amine	25	-0.4501	0.03586	-52.0233	0.333091	1
Benzenesulfonamide	N-methylpropan-2-amine	25	-0.452177	0.9666	-44.7456	0.326364	1
Benzenesulfonamide	N-methylpropan-1-amine	25	-0.455649	0.87968	-45.0021	0.321818	1
Benzenesulfonamide	2,6-dimethylmorpholine	25	-0.434184	0.94801	-64.5215	0.278909	1
Benzenesulfonamide	4-azanyl-4-methyl-pentan-2-one	25	-0.417235	0.13579	-71.8952	0.281	1
Benzenesulfonamide	N1,N1-diethylpentane-1,4-diamine	25	-0.411517	1.31048	-72.3005	0.333818	1
Benzenesulfonamide	1,2-dimethylimidazole	25	-0.428782	-2.28116	-65.8456	0.263727	0
Benzenesulfonamide	N-ethylpropan-2-amine	25	-0.465132	2.21539	-45.2239	0.356818	0
Benzenesulfonamide	2,3,4-trimethylpyridine	25	-0.403847	-0.49136	-46.6456	0.341	1
Benzenesulfonamide	azetidine	25	-0.425924	-1.19228	-50.8456	0.291909	1
Benzenesulfonamide	N',N'-dibutylpropane-1,3-diamine	25	-0.416997	0.72626	-68.3861	0.348636	1
Benzenesulfonamide	3-Pyrroline	25	-0.431771	-1.73722	-47.0456	0.253364	1
Benzenesulfonamide	N',N'-diethylethane-1,2-diamine	25	-0.424639	-0.84606	-63.97	0.319364	1
Benzenesulfonamide	2,2-diethoxyethanamine	25	-0.433457	-0.8206	-76.0189	0.294909	1
Benzenesulfonamide	1-methylimidazole	25	-0.446055	-2.59148	-58.3456	0.215091	0
Benzenesulfonamide	(2S)-2-propylpiperidine	25	-0.470517	2.38756	-46.0292	0.359636	0
Benzenesulfonamide	5-ethyl-2-methyl-piperidine	25	-0.471683	2.30081	-46.3803	0.338909	0
Benzenesulfonamide	1-methylpiperazine	25	-0.328206	1.9204	-67.546	0.292455	1
Benzenesulfonamide	diethylamine	25	-0.545815	1.69329	-45.138	0.342182	0
Benzenesulfonamide	4,4-dimethyl-1,3-oxazolidine	25	-0.466366	1.0464	-55.7456	0.268364	1
Benzenesulfonamide	1,2,3,6-tetrahydropyridine	25	-0.430195	-1.09758	-47.3456	0.289091	1
Benzenesulfonamide	N&apos;,N&apos;-diethylpropane-1,3-diamine	25	-0.598699	0.64807	-70.494	0.321909	1
Benzenesulfonamide	2-phenylpropan-2-amine	25	-0.486462	-0.72532	-39.8658	0.261	1
Benzenesulfonamide	2,3,5-trimethylpyridine	25	-0.485679	-0.30395	-45.3456	0.346273	1
Benzenesulfonamide	N-methyl-1-phenyl-methanamine	25	-0.488795	-0.4986	-37.8166	0.283545	1
Benzenesulfonamide	2,4,5-trimethylpyridine	25	-0.358117	-0.53733	-46.9456	0.345	1
Benzenesulfonamide	2,5-dimethylpyridine	25	-0.484304	-0.55268	-43.6456	0.330727	1
Benzenesulfonamide	4,4-diethoxybutan-1-amine	25	-0.432288	0.1807	-86.0108	0.301727	1
Benzenesulfonamide	5-ethyl-2-methyl-pyridine	25	-0.491406	-0.3928	-43.7456	0.341182	1
Benzenesulfonamide	1,1-diethyldiazane	25	-0.460367	1.47394	-55.2317	0.268091	1
Benzenesulfonamide	4-propan-2-ylpyridine	25	-0.495951	-0.78839	-43.1456	0.330182	1
Benzenesulfonamide	4-propylpyridine	25	-0.497181	-0.73369	-43.6456	0.334364	1
Benzenesulfonamide	2,2-dimethoxy-N-methyl-ethanamine	25	-0.511932	0.53379	-65.2472	0.319091	1
Benzenesulfonamide	4-tert-butylpyridine	25	-0.498982	-0.74084	-43.3456	0.337182	1
Benzenesulfonamide	pyrimidine	25	-0.504119	-0.21595	-47.0456	0.220909	1
Benzenesulfonamide	3-picoline	25	-0.494737	-0.88415	-41.4456	0.307545	1
Benzenesulfonamide	3-ethylpyridine	25	-0.500213	-0.69384	-41.6456	0.320364	1
Benzenesulfonamide	2-methylpyrimidine	25	-0.472267	0.58589	-51.1456	0.266364	1
Benzenesulfonamide	4-butylpyridine	25	-0.503561	-0.67886	-43.8601	0.342091	1
Benzenesulfonamide	N-methylethanamine	25	-0.663378	0.1771	-45.1456	0.311455	1
Benzenesulfonamide	2-methylpyridine	25	-0.503911	-0.47655	-39.0456	0.307545	1
Benzenesulfonamide	1-(2-azanylethylamino)propan-2-ol	25	-0.492573	1.21005	-85.4666	0.0422727	1
Benzenesulfonamide	4-cyclohex-3-en-1-ylpyridine	25	-0.505627	-0.80619	-45.6926	0.326091	1
Benzenesulfonamide	cyclobutanamine	25	-0.439522	-1.13235	-48.4007	0.263273	1
Benzenesulfonamide	tetramethyl urea	25	-0.491827	0.05081	-77.8456	0.342364	1
Benzenesulfonamide	1-methylpyrrolidine	25	-0.508605	2.22848	-37.1024	0.406091	0
Benzenesulfonamide	N&apos;-butylhexane-1,6-diamine	25	-0.290056	2.61303	-90.4172	0.311091	0
Benzenesulfonamide	pyridazine	25	-0.506457	-0.67196	-54.7456	0.181727	1
Benzenesulfonamide	2,3-dimethylpyridine	25	-0.510354	-0.27511	-42.1456	0.326545	1
Benzenesulfonamide	4-(phenylmethyl)pyridine	25	-0.514363	-1.0582	-39.1456	0.296455	1
Benzenesulfonamide	2,3-dimethylpyrazine	25	-0.477094	1.04952	-51.8456	0.303545	1
Benzenesulfonamide	prop-1-yn-1-amine	25	-0.489607	-2.09897	-31.359	0.0948182	1
Benzenesulfonamide	4-azanylbutan-1-ol	25	-0.512004	-0.71198	-69.4787	0.165364	1
Benzenesulfonamide	3-butylpyridine	25	-0.518266	-0.52076	-42.3456	0.339727	1
Benzenesulfonamide	2-ethylbutan-1-amine	25	-0.436787	-0.42158	-52.62	0.303636	1
Benzenesulfonamide	3-ethyl-4-methyl-pyridine	25	-0.46426	-1.00209	-47.8456	0.337727	1
Benzenesulfonamide	3-methylbutan-1-amine	25	-0.433686	-0.74955	-54.0803	0.295	1
Benzenesulfonamide	pentan-1-amine	25	-0.437476	-0.49003	-53.1579	0.296455	1
Benzenesulfonamide	(2-methylphenyl)methanamine	25	-0.460093	-1.35231	-41.598	0.246091	1
Benzenesulfonamide	2,4-dimethylpyrimidine	25	-0.476867	1.01158	-56.4456	0.302545	1
Benzenesulfonamide	N-methylcyclohexanamine	25	-0.512644	1.17269	-46.2157	0.341818	1
Benzenesulfonamide	3,4-dimethylpyridine	25	-0.471502	-1.0186	-45.9456	0.324545	1
Benzenesulfonamide	2-phenylpropan-1-amine	25	-0.438693	-1.63575	-48.7816	0.28	1
Benzenesulfonamide	(4-bromophenyl)methanamine	25	-0.463902	-1.35995	-36.5639	0.222455	1
Benzenesulfonamide	3-(methylamino)propanenitrile	25	-0.521403	-0.57775	-48.8338	0.187818	1
Benzenesulfonamide	1-methylisoquinoline	25	-0.52649	-0.58817	-36.2456	0.303182	1
Benzenesulfonamide	4-hexylpyridine	25	-0.526743	-0.70342	-43.9566	0.354182	1
Benzenesulfonamide	N-methylbutan-1-amine	25	-0.459243	1.00004	-45.5439	0.331091	1
Benzenesulfonamide	4-propylpiperidine	25	-0.4552	0.73346	-46.8343	0.321364	1
Benzenesulfonamide	2,4,5-trimethyl-1,3-oxazole	25	-0.52739	-0.47996	-47.5456	0.333273	1
Benzenesulfonamide	2-methylbut-3-yn-2-amine	25	-0.536709	-1.42746	-32.3462	0.142818	1
Benzenesulfonamide	2-ethylpyridine	25	-0.524843	-0.07847	-39.332	0.321636	1
Benzenesulfonamide	phenylmethanamine	25	-0.450209	-1.73434	-43.7825	0.243182	1
Benzenesulfonamide	4-picoline	25	-0.487653	-1.03752	-42.9456	0.307636	1
Benzenesulfonamide	2-methylpiperidine	25	-0.277639	1.30701	-47.083	0.335	1
Benzenesulfonamide	4-methylquinoline	25	-0.538316	-0.67382	-37.5456	0.306	1
Benzenesulfonamide	6-methylquinoline	25	-0.540593	-0.69258	-35.9456	0.303	1
Benzenesulfonamide	methylpyridine-2-carboxylate	25	-0.535461	-0.44347	-65.6456	0.259909	1
Benzenesulfonamide	hexan-1-amine	25	-0.43882	-0.63388	-54.0187	0.304818	1
Benzenesulfonamide	2,5-dimethylpyrazine	25	-0.484277	0.95334	-53.5456	0.310182	1
Benzenesulfonamide	Phosphonic acid, P-ethyl-, dimethyl ester	25	-0.520557	-0.96061	-78.8836	0.296182	1
Benzenesulfonamide	Pyridine	25	-0.51167	-1.03099	-37.6456	0.276727	1
Benzenesulfonamide	2-phenylethanamine	25	-0.437474	-1.63031	-49.1093	0.268818	1
Benzenesulfonamide	4-heptylpyridine	25	-0.540238	-0.79278	-43.939	0.359364	1
Benzenesulfonamide	3,5-dimethylpiperidine	25	-0.649792	0.37782	-48.0353	0.325818	1
Benzenesulfonamide	1-Ethyl-2-pyrrolidone	25	-0.53572	-0.33889	-78.7456	0.329727	1
Benzenesulfonamide	3-methyl-1,3-oxazolidine	25	-0.525154	1.60979	-55.0911	0.328364	1
Benzenesulfonamide	N,N&apos;,N&apos;-trimethylethane-1,2-diamine	25	-0.674275	0.56779	-59.9272	0.373545	1
Benzenesulfonamide	3-ethenylpyridine	25	-0.547557	-0.75183	-34.7456	0.278636	1
Benzenesulfonamide	3-azanylpropan-1-ol	25	-0.546322	-0.94032	-65.5186	0.0886364	1
Benzenesulfonamide	(4-methylphenyl)methanamine	25	-0.44579	-1.72465	-46.5112	0.261273	1
Benzenesulfonamide	DMEU	25	-0.531201	-0.44856	-73.5456	0.309364	1
Benzenesulfonamide	1-phenylimidazole	25	-0.491581	-1.97497	-43.6456	0.217818	1
Benzenesulfonamide	3,3-dimethylbutan-1-amine	25	-0.432562	-0.53678	-54.6309	0.294909	1
Benzenesulfonamide	(3-methylphenyl)methanamine	25	-0.44861	-1.6435	-46.0338	0.260545	1
Benzenesulfonamide	cyclohepta-2,4,6-trien-1-one	25	-0.549194	-0.18353	-66.7456	0.246636	1
Benzenesulfonamide	1,5-dimethylpyrrolidin-2-one	25	-0.54096	-0.40705	-77.7456	0.329818	1
Benzenesulfonamide	N-methyl-2-phenyl-ethanamine	25	-0.625919	-0.65602	-41.3877	0.303909	1
Benzenesulfonamide	N-methyl-2-pyrrolidone	25	-0.532407	-0.63058	-78.2456	0.314182	1
Benzenesulfonamide	1-[butoxy(butyl)phosphoryl]oxybutane	25	-0.576786	-0.6364	-87.1388	0.366	1
Benzenesulfonamide	N-(phenylmethyl)propan-2-amine	25	-0.535745	0.41966	-37.1417	0.325364	1
Benzenesulfonamide	3-methylquinoline	25	-0.554427	-0.5701	-35.9456	0.307636	1
Benzenesulfonamide	1-[butoxy(methyl)phosphoryl]oxybutane	25	-0.53887	-0.59867	-83.9176	0.336182	1
Benzenesulfonamide	1,4,7,10,13,16-hexaoxacyclooctadecane	25	-0.494937	-4.04877	-151.94	0.309182	0
Benzenesulfonamide	cyclopropanamine	25	-0.457489	-1.20583	-40.2848	0.232	1
Benzenesulfonamide	1-[ethyl(methoxy)phosphoryl]oxyethane	25	-0.517775	-0.86862	-80.7413	0.314727	1
Benzenesulfonamide	2-(2-azanylethylamino)ethanol	25	-0.481228	0.02137	-83.2835	0.00727273	1
Benzenesulfonamide	heptan-1-amine	25	-0.440945	-0.73964	-54.1144	0.312	1
Benzenesulfonamide	Morpholine-4-carbaldehyde	25	-0.572283	-0.45265	-77.7462	0.252	1
Benzenesulfonamide	2-methylpyrazine	25	-0.540738	0.45232	-48.5456	0.275545	1
Benzenesulfonamide	N,N-dimethylacetamide	25	-0.541479	-0.6673	-73.6456	0.306818	1
Benzenesulfonamide	N-ethyl-N-(pyridin-3-ylmethyl)ethanamine	25	-0.563666	0.41291	-51.3772	0.351818	1
Benzenesulfonamide	1-methylazepan-2-one	25	-0.569315	-0.19124	-78.4456	0.335545	1
Benzenesulfonamide	1-morpholin-4-ylethanone	25	-0.570525	0.1601	-84.4507	0.276909	1
Benzenesulfonamide	3-methylhexan-1-amine	25	-0.670992	-0.09266	-52.0068	0.302818	1
Benzenesulfonamide	3,3-dimethylpiperidine	25	-0.550392	0.59468	-46.618	0.323273	1
Benzenesulfonamide	2-methylbutan-2-amine	25	-0.654325	0.30486	-50.1649	0.315091	1
Benzenesulfonamide	DMF	25	-0.579161	-1.12558	-66.7456	0.281364	1
Benzenesulfonamide	piperidine-1-carbaldehyde	25	-0.583976	-0.55891	-71.2456	0.319364	1
Benzenesulfonamide	1-(3-methylpiperidin-1-yl)ethanone	25	-0.593787	-0.03757	-75.95	0.344182	1
Benzenesulfonamide	2-Pentanamine	25	-0.703818	-0.05298	-52.861	0.306455	1
Benzenesulfonamide	2,4-dimethyl-1,3-oxazole	25	-0.583617	-0.54768	-40.1456	0.266364	1
Benzenesulfonamide	4-methylpiperidine	25	-0.670777	0.42657	-48.4613	0.319727	1
Benzenesulfonamide	Phosphonic acid, pentyl-, dipropyl ester	25	-0.601519	-0.5456	-86.0985	0.364727	1
Benzenesulfonamide	2-Aminoethanol	25	-0.606345	-1.08489	-58.2532	-0.0987273	1
Benzenesulfonamide	4-methylpentan-2-amine	25	-0.711237	-0.08045	-53.502	0.311545	1
Benzenesulfonamide	N,N-dimethyl-3-oxidanylidene-butanamide	25	-0.609807	-0.03179	-79.3411	0.263091	1
Benzenesulfonamide	diethoxyphosphorylmethylbenzene	25	-0.616544	-0.56747	-71.0185	0.302455	1
Benzenesulfonamide	3-methylcyclohex-2-en-1-one	25	-0.608977	0.09421	-63.6456	0.323	1
Benzenesulfonamide	N,N-diethylethanamide	25	-0.608108	-0.22102	-75.2456	0.335182	1
Benzenesulfonamide	N,N-dimethylpropanamide	25	-0.618118	-0.0514	-70.332	0.327545	1
Benzenesulfonamide	heptan-2-amine	25	-0.639695	0.05592	-52.3383	0.324182	1
Benzenesulfonamide	3-methylcyclopent-2-en-1-one	25	-0.616161	-0.17994	-62.7456	0.302273	1
Benzenesulfonamide	1-pyridin-4-ylethanone	25	-0.613145	0.03349	-50.7456	0.254636	1
Benzenesulfonamide	N,N-diethylformamide	25	-0.629856	-0.63027	-68.6456	0.319091	1
Benzenesulfonamide	3-methylbutan-2-amine	25	-0.708899	-0.08648	-50.67	0.311636	1
Benzenesulfonamide	ethylpyridine-2-carboxylate	25	-0.610538	-0.07334	-65.0411	0.279909	1
Benzenesulfonamide	3-phenylpiperidine	25	-0.450287	-1.02204	-43.5767	0.290091	1
Benzenesulfonamide	Triethyl Phosphate	25	-0.639161	-0.58375	-71.173	0.327273	1
Benzenesulfonamide	2-Butanamine,3,3-dimethyl-	25	-0.524345	0.08038	-50.2822	0.318727	1
Benzenesulfonamide	dl-2-Aminopropanol	25	-0.632516	-0.95954	-56.2219	-0.0485455	1
Benzenesulfonamide	1-azanylbutan-2-ol	25	-0.631724	-0.58532	-58.5528	0.0936364	1
Benzenesulfonamide	1-Butanol,2-amino-	25	-0.634985	-0.82736	-56.3776	0.00863636	1
Benzenesulfonamide	2,2,3,3,3-pentakis(fluoranyl)propanoicacid	25	-0.641752	-1.47513	45.8984	-1.25082	0
Benzenesulfonamide	ethylpyridine-4-carboxylate	25	-0.634027	0.08199	-51.1456	0.297727	1
Benzenesulfonamide	oxan-2-one	25	-0.644257	-0.72417	-60.7456	0.275273	1
Benzenesulfonamide	trimethyl phosphate	25	-0.64883	-0.7789	-61.2799	0.274909	1
Benzenesulfonamide	2-[2-hydroxyethyl(methyl)amino]ethanol	25	-0.61486	0.92509	-67.9668	-0.158455	1
Benzenesulfonamide	2,2,3,3-tetrakis(fluoranyl)propanoicacid	25	-0.645103	-1.56138	52.6309	-1.17655	0
Benzenesulfonamide	piperidine	25	-0.418231	0.35763	-48.9458	0.311545	1
Benzenesulfonamide	pentan-3-amine	25	-0.355183	0.18812	-50.5607	0.321364	1
Benzenesulfonamide	methylpyridine-4-carboxylate	25	-0.644804	-0.17236	-48.6456	0.276909	1
Benzenesulfonamide	3-methyl-1,3-oxazolidin-2-one	25	-0.653065	-0.83271	-62.8456	0.245545	1
Benzenesulfonamide	ethyl dimethyl phosphate	25	-0.678893	-0.66766	-63.495	0.294636	1
Benzenesulfonamide	2-ethylhexan-1-amine	25	-0.559327	-0.37676	-52.514	0.323182	1
Benzenesulfonamide	Tetraglycol	25	-0.663649	1.89523	-94.9607	0.286727	0
Benzenesulfonamide	4-methyl-1,3-oxazole	25	-0.665367	-1.05341	-30.4456	0.147545	1
Benzenesulfonamide	octan-1-amine	25	-0.669064	-0.48362	-53.4148	0.311545	1
Benzenesulfonamide	nonan-1-amine	25	-0.691583	-0.62458	-53.7771	0.316364	1
Benzenesulfonamide	pyridine-3-carbaldehyde	25	-0.665508	-0.11078	-47.1456	0.232	1
Benzenesulfonamide	N-methyl-2-phenyl-propan-1-amine	25	-0.281368	-0.57826	-42.3623	0.330091	1
Benzenesulfonamide	ethylpyridine-3-carboxylate	25	-0.662506	0.23078	-52.3456	0.293182	1
Benzenesulfonamide	cyclohexylmethanamine	25	-0.723332	-0.37539	-51.9685	0.308182	1
Benzenesulfonamide	tripropyl phosphate	25	-0.687497	-0.76265	-72.2642	0.357455	1
Benzenesulfonamide	2-[ethyl(2-hydroxyethyl)amino]ethanol	25	-0.703152	1.15751	-66.6394	-0.165455	1
Benzenesulfonamide	3,5,5-trimethylcyclohex-2-en-1-one	25	-0.680736	0.38685	-62.9456	0.340273	1
Benzenesulfonamide	N-(phenylmethyl)ethanamine	25	-0.618227	0.81493	-36.6011	0.305182	1
Benzenesulfonamide	3-fluoranylpyridine	25	-0.687736	-0.39419	-28.1456	0.235273	1
Benzenesulfonamide	6-propyloxan-2-one	25	-0.69038	-0.19469	-64.1464	0.324182	1
Benzenesulfonamide	tributyl phosphate	25	-0.702951	-0.88864	-74.5265	0.367818	1
Benzenesulfonamide	epsilon-caprolactone	25	-0.687847	-0.4131	-59.1456	0.291273	1
Benzenesulfonamide	2,2,3,3,4,4,4-heptakis(fluoranyl)butanoicacid	25	-0.689122	-1.03724	47.0907	-1.27836	0
Benzenesulfonamide	cyclopentanamine	25	-0.441597	-0.40638	-51.8301	0.287545	1
Benzenesulfonamide	2-(methylamino)ethanol	25	-0.688618	-0.63482	-51.0283	-0.118727	1
Benzenesulfonamide	4-(phenylmethyl)piperidine	25	-0.741735	-0.83828	-48.3909	0.306455	1
Benzenesulfonamide	6-bromanylquinoline	25	-0.67344	-0.42115	-26.5456	0.256	1
Benzenesulfonamide	2-[bis(2-hydroxyethyl)amino]ethanol	25	-0.669269	0.41448	-70.8385	-0.201636	1
Benzenesulfonamide	ethyl(E)-3-(dimethylamino)prop-2-enoate	25	-0.705715	-0.21	-67.0051	0.301364	1
Benzenesulfonamide	2,2-bis(chloranyl)propanoicacid	25	-0.713994	-1.08191	27.9794	-1.015	0
Benzenesulfonamide	(1S,5S)-2,6,6-trimethylbicyclo[3.1.1]hept-2-en-4-one	25	-0.710632	0.39755	-62.8456	0.346545	1
Benzenesulfonamide	2-[2-(2-methoxyethoxy)ethoxy]ethanol	25	-0.942201	1.53058	-88.9414	0.113182	1
Benzenesulfonamide	tris(2-methylpropyl)phosphate	25	-0.739201	-0.91592	-71.1773	0.373091	1
Benzenesulfonamide	2-ethylpiperidine	25	-0.453748	1.67698	-46.9225	0.356636	1
Benzenesulfonamide	N,N-diethyl-3-oxidanylidene-butanamide	25	-0.733564	0.36598	-80.8206	0.295	1
Benzenesulfonamide	4-methylmorpholine	25	-0.687238	3.41619	-54.5608	0.346818	0
Benzenesulfonamide	1,3-thiazolidine	25	-0.727348	-0.43662	-34.1746	0.162091	1
Benzenesulfonamide	2-ethylpyrazine	25	-0.704986	0.98136	-47.7456	0.293909	1
Benzenesulfonamide	1-octylpyrrolidin-2-one	25	-0.739515	-0.0239	-78.9388	0.367545	1
Benzenesulfonamide	dibutyl methyl phosphate	25	-0.776628	-0.60652	-68.5566	0.345182	1
Benzenesulfonamide	(4aR,8aS)-1,2,3,4,4a,5,6,7,8,8a-decahydroquinoline	25	-0.560472	1.35503	-48.5343	0.349909	1
Benzenesulfonamide	N-methylpyridin-2-amine	25	-0.735585	-0.43661	-30.4636	0.114273	1
Benzenesulfonamide	2-ethyl-3-methyl-pyrazine	25	-0.885634	0.98843	-46.9456	0.321091	1
Benzenesulfonamide	N,N-dimethylprop-2-yn-1-amine	25	-0.745435	-0.50387	-24.0456	0.163727	1
Benzenesulfonamide	3-methylbut-2-enal	25	-0.764273	-0.05089	-51.4874	0.306091	1
Benzenesulfonamide	1,3-bis(dimethylamino)propan-2-ol	25	-0.74666	2.51648	-72.6172	0.243091	0
Benzenesulfonamide	methyl(2R)-2-[(2,6-dimethylphenyl)-(2-methoxyethanoyl)amino]propanoate	25	-0.710926	0.3244	-87.6101	0.305636	1
Benzenesulfonamide	N,N-diethylprop-2-enamide	25	-0.781196	-0.09297	-62.5826	0.322636	1
Benzenesulfonamide	2-[2-(2-oxidanylpropoxy)propoxy]propan-1-ol	25	-0.731938	1.94237	-84.8439	0.153364	1
Benzenesulfonamide	butylpyridine-3-carboxylate	25	-0.759602	0.37605	-53.0456	0.313455	1
Benzenesulfonamide	N-methylformamide	25	-0.785701	-0.59986	-49.4848	0.0408182	1
Benzenesulfonamide	5-methyloxolan-2-one	25	-0.792096	-0.39779	-51.9456	0.275636	1
Benzenesulfonamide	Pentaglycol	25	-0.780155	2.39065	-118.785	0.240545	0
Benzenesulfonamide	3-chloranylpyridine	25	-0.814962	-0.17448	-26.0456	0.244364	1
Benzenesulfonamide	6-pentyloxan-2-one	25	-0.804982	-0.06868	-63.2908	0.337727	1
Benzenesulfonamide	N-ethylethanamide	25	-0.822358	-0.11626	-60.5343	0.133727	1
Benzenesulfonamide	1,4-Butyrolactone	25	-0.807161	-0.51795	-48.9456	0.247273	1
Benzenesulfonamide	2-(2-phenylethyl)pyridine	25	-0.684371	-0.05841	-35.6823	0.309	1
Benzenesulfonamide	1,1,1,3,3,3-hexakis(fluoranyl)propan-2-ol	25	-0.761478	-0.25308	43.8056	-1.01955	0
Benzenesulfonamide	3-Penten-2-one	25	-0.805998	0.05432	-51.6456	0.307545	1
Benzenesulfonamide	pyridine-2-carbaldehyde	25	-0.800335	0.10195	-44.9198	0.248182	1
Benzenesulfonamide	1-ethenylpyrrolidin-2-one	25	-0.813732	-0.29534	-54.7456	0.301455	1
Benzenesulfonamide	oxan-4-one	25	-0.817245	-0.03837	-58.2467	0.273182	1
Benzenesulfonamide	3,4,5-trimethyl-1,2-oxazole	25	-0.811778	-0.29546	-40.4456	0.321909	1
Benzenesulfonamide	5-ethyloxolan-2-one	25	-0.824856	-0.26865	-52.4456	0.293	1
Benzenesulfonamide	hexane-2,5-dione	25	-0.82308	0.0071	-64.5253	0.282273	1
Benzenesulfonamide	3-pyridin-3-ylpropan-1-ol	25	-0.831024	0.03956	-52.5722	-0.152545	1
Benzenesulfonamide	1-chloranyl-2-[2-chloroethyloxy(ethenyl)phosphoryl]oxy-ethane	25	-0.832589	-0.16918	-45.2942	0.210545	1
Benzenesulfonamide	2-chloranyl-N,N-diethyl-ethanamide	25	-0.833729	-0.24689	-53.0151	0.267364	1
Benzenesulfonamide	Ethyltriglycol	25	-0.843543	1.33493	-87.4878	0.325818	1
Benzenesulfonamide	1-oxidanylpropan-2-one	25	-0.839667	-0.28119	-42.6162	-0.0976364	1
Benzenesulfonamide	1-(dimethylamino)propan-2-ol	25	-0.835286	1.09049	-53.1722	0.184091	1
Benzenesulfonamide	2-chloranyl-4,6-dimethyl-1,3,2$l^{5}-dioxaphosphinane 2-oxide	25	-0.866132	-0.19996	-43.3456	0.277182	1
Benzenesulfonamide	5-propyloxolan-2-one	25	-0.874314	-0.13308	-52.6456	0.304273	1
Benzenesulfonamide	2-[2-(dimethylamino)ethoxy]ethanol	25	-0.865988	1.52642	-70.0482	0.257273	1
Benzenesulfonamide	oxetane	25	-0.869476	0.45626	-43.4456	0.346636	1
Benzenesulfonamide	oxolan-2-ylmethylethanoate	25	-0.875108	0.69959	-65.3441	0.314364	1
Benzenesulfonamide	(2E,4E)-hepta-2,4-dienal	25	-0.877322	0.136	-51.5065	0.308	1
Benzenesulfonamide	1,1,1,3,3,3-hexadeuteriopropan-2-one	25	-0.882975	-0.19966	-45.6456	0.295636	1
Benzenesulfonamide	3-oxidanylbutan-2-one	25	-0.870489	0.01575	-45.5437	-0.0868182	1
Benzenesulfonamide	1-methoxypropan-2-one	25	-0.882992	0.09539	-58.8068	0.286545	1
Benzenesulfonamide	Acetone	25	-0.88477	-0.20258	-45.6456	0.295636	1
Benzenesulfonamide	N-tert-butylmethanamide	25	-0.844072	-0.10553	-57.4768	0.134364	1
Benzenesulfonamide	1,4,7,10,13-pentaoxacyclopentadecane	25	-0.916523	1.93804	-92.639	0.317909	0
Benzenesulfonamide	2-(dimethylamino)-2-methyl-propan-1-ol	25	-0.890959	1.03718	-52.2553	0.184	1
Benzenesulfonamide	2-[butyl(2-hydroxyethyl)amino]ethanol	25	-0.87834	1.48308	-66.5118	-0.151	1
Benzenesulfonamide	6-heptyloxan-2-one	25	-0.899196	-0.15788	-62.9936	0.348909	1
Benzenesulfonamide	2-(ethylamino)ethanol	25	-0.895195	-0.00607	-50.6991	-0.112182	1
Benzenesulfonamide	1-oxidanylbutan-2-one	25	-0.90137	-0.10561	-43.1905	-0.104182	1
Benzenesulfonamide	Cyclopentanone	25	-0.90308	-0.0198	-47.8456	0.325273	1
Benzenesulfonamide	N-ethenyl-N-methyl-ethanamide	25	-0.905754	-0.13084	-48.3888	0.291	1
Benzenesulfonamide	3,5-dimethyl-1,2-oxazole	25	-0.905936	-0.23926	-35.9456	0.290182	1
Benzenesulfonamide	pyridin-3-ylmethanol	25	-0.897819	-0.15701	-42.3074	-0.229	1
Benzenesulfonamide	2-pyridin-2-ylethanol	25	-0.912165	0.5811	-47.7677	0.0216364	1
Benzenesulfonamide	2-methyl-1,3-benzoxazole	25	-0.913697	-0.23243	-31.3456	0.289545	1
Benzenesulfonamide	tris(2-chloroethyl) phosphate	25	-0.915603	-0.28807	-30.4374	0.181273	1
Benzenesulfonamide	2-(2-methoxyethoxy)ethanol	25	-0.924474	0.9844	-65.9664	0.0790909	1
Benzenesulfonamide	cyclohexanone	25	-0.920267	0.33388	-51.2456	0.340636	1
Benzenesulfonamide	pyran-2-one	25	-0.929866	-0.30093	-39.6456	0.165273	1
Benzenesulfonamide	(E)-hept-3-en-2-one	25	-0.921972	0.42243	-53.0896	0.339182	1
Benzenesulfonamide	(E)-pent-2-enal	25	-0.930104	0.12499	-47.0312	0.310727	1
Benzenesulfonamide	5-butyloxolan-2-one	25	-0.933663	-0.0443	-52.6125	0.314	1
Benzenesulfonamide	N-methyl-N-phenyl-methanamide	25	-0.940901	-0.29473	-46.6686	0.274909	1
Benzenesulfonamide	methyl4-oxidanylidenepentanoate	25	-0.933731	0.03798	-60.2513	0.278273	1
Benzenesulfonamide	2-morpholin-4-ylethanol	25	-0.916449	1.57437	-68.2677	-0.049	1
Benzenesulfonamide	2-(2-hydroxyethyloxy)ethanol	25	-0.933631	0.88935	-55.4949	-0.240455	1
Benzenesulfonamide	2-chloranylpropanoicacid	25	-0.934546	-0.60291	15.3006	-0.833455	0
Benzenesulfonamide	N-methylpropanamide	25	-0.948976	0.13068	-57.838	0.121818	1
Benzenesulfonamide	3-methyl-6-propan-2-yl-cyclohex-2-en-1-one	25	-0.942101	0.37288	-55.1387	0.353455	1
Benzenesulfonamide	2H-furan-5-one	25	-0.948406	-0.30114	-40.0456	0.154182	1
Benzenesulfonamide	ethyl4-oxidanylidenepentanoate	25	-0.97004	0.16823	-61.8981	0.293636	1
Benzenesulfonamide	3-methyl-3-oxidanyl-butan-2-one	25	-0.942837	0.35049	-47.3111	-0.0580909	1
Benzenesulfonamide	3-methyl-1,2-oxazole	25	-0.954232	-0.41663	-26.3456	0.162364	1
Benzenesulfonamide	4,5-dimethyl-1,2-oxazole	25	-0.956914	-0.29507	-33.8456	0.265	1
Benzenesulfonamide	N-prop-2-enylprop-2-en-1-amine	25	-0.710344	0.934	-35.6248	0.280727	1
Benzenesulfonamide	cycloheptanone	25	-0.95217	0.48673	-52.5456	0.352364	1
Benzenesulfonamide	N-butylethanamide	25	-0.988037	0.23577	-60.5815	0.153818	1
Benzenesulfonamide	triglycol	25	-0.9621	1.58436	-76.5473	-0.023	1
Benzenesulfonamide	(3E,5E)-6,10-dimethylundeca-3,5,9-trien-2-one	25	-0.963678	0.13692	-59.4036	0.343182	1
Benzenesulfonamide	2-(dimethylamino)ethanol	25	-0.975176	0.7703	-49.3587	0.0312727	1
Benzenesulfonamide	4-methylpent-3-en-2-one	25	-0.965201	0.14744	-47.7055	0.338	1
Benzenesulfonamide	diglyme	25	-1.02442	0.53187	-78.0909	0.334	1
Benzenesulfonamide	ethyl5-oxidanylidenehexanoate	25	-0.98236	0.48121	-70.3699	0.306636	1
Benzenesulfonamide	N-ethanoyl-N-methyl-ethanamide	25	-0.988476	0.08797	-55.4308	0.278091	1
Benzenesulfonamide	5-pentyloxolan-2-one	25	-0.991564	-0.03616	-52.8821	0.321636	1
Benzenesulfonamide	1-methoxy-2-[2-[2-(2-methoxyethoxy)ethoxy]ethoxy]ethane	25	-0.992337	1.37615	-115.132	0.328636	0
Benzenesulfonamide	(E)-5-methylhex-3-en-2-one	25	-0.988701	0.39522	-52.0456	0.341	1
Benzenesulfonamide	adamantan-2-one	25	-0.989144	0.7165	-55.1456	0.369545	1
Benzenesulfonamide	4-ethoxyaniline	25	-0.99203	-0.33851	-19.3223	0.117545	1
Benzenesulfonamide	2-propan-2-ylpyridine	25	-0.745185	0.71705	-36.6584	0.331273	1
Benzenesulfonamide	3-methylcyclopentan-1-one	25	-1.00322	0.2553	-48.0456	0.338273	1
Benzenesulfonamide	3-fluoranylphenol	25	-0.985454	0.19623	22.0596	-0.840727	0
Benzenesulfonamide	1-methoxy-2-[2-(2-methoxyethoxy)ethoxy]ethane	25	-1.0014	0.96509	-100.289	0.329727	0
Benzenesulfonamide	1-cyclopropylethanone	25	-1.08946	0.21509	-45.0456	0.322273	1
Benzenesulfonamide	Propanoic acid, 2-hydroxy-, methyl ester	25	-1.04986	0.11332	-40.585	-0.0975455	1
Benzenesulfonamide	(E)-hex-2-enal	25	-1.00929	0.28841	-47.3256	0.324182	1
Benzenesulfonamide	5-oxidanylpentan-2-one	25	-1.01002	0.46146	-54.7632	-0.135	1
Benzenesulfonamide	N-methylprop-2-enamide	25	-1.01146	0.04803	-43.3748	0.0572727	1
Benzenesulfonamide	1-(2,3,4-trimethoxyphenyl)ethanone	25	-1.01269	0.40255	-59.612	0.303364	1
Benzenesulfonamide	2-[2-[2-(2-methoxyethoxy)ethoxy]ethoxy]ethanol	25	-0.741417	2.02177	-105.381	0.316909	0
Benzenesulfonamide	oxolane-2-carboxylicacid	25	-1.01609	-0.19729	-37.982	-0.339091	1
Benzenesulfonamide	2,6-Octadienal,3,7-dimethyl-	25	-1.01128	0.32194	-53.4612	0.339455	1
Benzenesulfonamide	oxolane-2-carbaldehyde	25	-1.02295	0.48334	-49.9427	0.298727	1
Benzenesulfonamide	5-methyl-1,2-oxazole	25	-1.02526	-0.25766	-28.0456	0.219545	1
Benzenesulfonamide	5-oxidanylidenehexanoicacid	25	-1.02659	-0.95153	-36.448	-0.474909	1
Benzenesulfonamide	2-(2-methoxyethoxy)ethylethanoate	25	-1.0287	0.59458	-79.6051	0.302909	1
Benzenesulfonamide	4-methylcyclohexan-1-one	25	-1.02275	0.53721	-50.7456	0.348364	1
Benzenesulfonamide	2-(2-acetyloxyethoxy)ethylethanoate	25	-1.03066	0.39109	-81.0552	0.281182	1
Benzenesulfonamide	(2E,4E)-nona-2,4-dienal	25	-1.02745	0.17951	-50.9592	0.326364	1
Benzenesulfonamide	methyl2-oxidanylethanoate	25	-1.03668	-0.08361	-36.7008	-0.246273	1
Benzenesulfonamide	2-[2-(2-acetyloxyethoxy)ethoxy]ethylethanoate	25	-1.03473	0.69782	-102.984	0.287455	0
Benzenesulfonamide	propane-1-sulfonicacid	25	-1.02689	-0.1986	14.7066	-0.931545	0
Benzenesulfonamide	4,4-dimethoxybutan-2-one	25	-1.03917	0.28575	-60.3916	0.294182	1
Benzenesulfonamide	(E)-3-methylpent-3-en-2-one	25	-1.03476	0.34135	-48.2456	0.332727	1
Benzenesulfonamide	1,3-dioxane	25	-1.04166	0.31016	-47.5456	0.305455	1
Benzenesulfonamide	6-methoxy-6-oxidanylidene-hexanoicacid	25	-0.989719	-1.43765	-37.0838	-0.511	0
Benzenesulfonamide	3-methylcyclohexan-1-one	25	-1.0435	0.53896	-51.1456	0.350545	1
Benzenesulfonamide	2-bromanylbutanoicacid	25	-1.03583	-0.42481	12.6865	-0.827636	0
Benzenesulfonamide	cyclobutanone	25	-1.04913	-0.03382	-39.8456	0.305273	1
Benzenesulfonamide	2-methylquinoline	25	-0.986386	0.7174	-34.2456	0.304818	1
Benzenesulfonamide	Ethanamine,N-(2,2-diethoxyethyl)-2,2-diethoxy-	25	-0.905783	2.906	-90.6224	0.366545	0
Benzenesulfonamide	1,3-benzothiazole	25	-1.06929	-0.42905	-20.8456	0.185091	1
Benzenesulfonamide	ethanesulfonic acid	25	-1.04917	-0.1837	13.1051	-0.925091	0
Benzenesulfonamide	4-ethoxy-4-oxidanylidene-butanoicacid	25	-1.05569	-0.98809	-24.5763	-0.512727	1
Benzenesulfonamide	1,4,7,10-tetraoxacyclododecane	25	-0.936269	2.44211	-85.6057	0.320182	0
Benzenesulfonamide	ethyl2-oxidanylethanoate	25	-1.06057	0.02771	-39.7758	-0.171	1
Benzenesulfonamide	1,4-dioxane	25	-0.976225	0.42283	-50.1456	0.302182	1
Benzenesulfonamide	(E)-oct-3-en-2-one	25	-1.05611	0.50437	-52.5705	0.346727	1
Benzenesulfonamide	3-Buten-2-one, 4-(2,6,6-trimethyl-1-cyclohexen-1-yl)-	25	-1.06061	-0.06969	-55.7696	0.359455	1
Benzenesulfonamide	3-ethoxypropane-1,2-diol	25	-1.05728	0.58282	-49.0801	-0.156545	1
Benzenesulfonamide	heptanedinitrile	25	-1.06515	0.04111	-51.1317	0.219727	1
Benzenesulfonamide	(2E,4E)-deca-2,4-dienal	25	-1.06894	0.18631	-51.3039	0.334	1
Benzenesulfonamide	Ethyl Acetoacetate	25	-1.07133	0.07562	-52.5864	0.257727	1
Benzenesulfonamide	2-(propylamino)ethanol	25	-1.07211	0.36043	-50.7914	-0.109455	1
Benzenesulfonamide	1-(1-methylpyrrol-2-yl)ethanone	25	-1.07566	0.16347	-42.699	0.273636	1
Benzenesulfonamide	ethyl2-methoxyethanoate	25	-1.0825	0.20131	-57.2116	0.297909	1
Benzenesulfonamide	5-hexyloxolan-2-one	25	-1.08739	-0.05291	-52.3582	0.328091	1
Benzenesulfonamide	2-(2-chloroethyloxy)ethanol	25	-1.08226	0.35363	-39.1146	-0.117	1
Benzenesulfonamide	1,3-dioxolane	25	-1.07593	0.11061	-42.1456	0.280364	1
Benzenesulfonamide	2-acetyloxyethylethanoate	25	-1.05141	0.14844	-60.3478	0.268	1
Benzenesulfonamide	methyl 2-methoxyethanoate	25	-1.05469	0.06943	-53.739	0.277182	1
Benzenesulfonamide	3,3-dimethylcyclohexan-1-one	25	-1.08508	0.61632	-50.3456	0.353182	1
Benzenesulfonamide	2-butanone	25	-1.0501	0.22795	-44.7456	0.320091	1
Benzenesulfonamide	oxolan-3-ol	25	-1.08846	0.44006	-43.3892	-0.218091	1
Benzenesulfonamide	Transcutol	25	-1.08794	1.28441	-66.861	0.0940909	1
Benzenesulfonamide	5-methylfuran-2-carbaldehyde	25	-1.10571	0.00303	-41.1456	0.264636	1
Benzenesulfonamide	2-methyl-3-propyl-pyrazine	25	-1.05833	1.15341	-46.2458	0.331364	1
Benzenesulfonamide	5-heptyloxolan-2-one	25	-1.10685	-0.09475	-53.0175	0.333818	1
Benzenesulfonamide	1-Methoxy-2-propanol	25	-1.11119	0.84209	-46.8334	-0.0763636	1
Benzenesulfonamide	1,2,3,5-tetramethylbenzene	25	-3.4183	2.2769	-12.9922	0.380273	0
Benzenesulfonamide	2-Methoxyethanol	25	-1.10304	0.50453	-43.3638	-0.150273	1
Benzenesulfonamide	3-(trifluoromethyl)pyridine	25	-1.11191	0.06401	-23.1456	0.238	1
Benzenesulfonamide	2,3-diethylpyrazine	25	-1.0833	1.82468	-51.0132	0.335545	1
Benzenesulfonamide	2-fluoranylpyridine	25	-1.11801	0.03779	-22.1456	0.242545	1
Benzenesulfonamide	(E)-hex-4-en-3-one	25	-1.11426	0.40812	-47.8516	0.334273	1
Benzenesulfonamide	Methyl acetate	25	-1.13246	-0.02898	-40.9932	0.300545	1
Benzenesulfonamide	1,6-dioxaspiro[2.5]octane	25	-1.11793	1.01135	-54.0018	0.314091	1
Benzenesulfonamide	2-chloranylpyridine	25	-1.11942	0.0596	-20.3456	0.242727	1
Benzenesulfonamide	5,10-Dioxatricyclo[7.1.0.04,6]decane	25	-1.12828	0.81081	-57.6384	0.311364	1
Benzenesulfonamide	diacetone alcohol	25	-1.1234	1.12013	-55.4225	0.0681818	1
Benzenesulfonamide	4-butoxyaniline	25	-1.13474	-0.45615	-17.9445	0.131182	1
Benzenesulfonamide	oxolan-2-ylmethanol	25	-1.12736	0.81584	-48.9133	-0.105636	1
Benzenesulfonamide	2,3-bis(oxidanyl)propylethanoate	25	-1.13549	0.24596	-49.3347	-0.242455	1
Benzenesulfonamide	3-methoxyaniline	25	-1.13725	-0.13579	-10.5324	0.0771818	1
Benzenesulfonamide	Ethanol,2-methoxy-,1-acetate	25	-1.05678	0.35163	-58.696	0.301545	1
Benzenesulfonamide	propan-2-yl3-oxidanylidenebutanoate	25	-1.14972	0.14476	-53.1912	0.278182	1
Benzenesulfonamide	2-methoxyaniline	25	-1.15427	-0.3232	-12.629	0.121455	1
Benzenesulfonamide	2-(methoxymethyl)oxirane	25	-1.14779	0.3522	-46.5801	0.296182	1
Benzenesulfonamide	ethyl3-oxidanylidenepentanoate	25	-1.15561	0.10449	-54.378	0.282273	1
Benzenesulfonamide	4-ethylcyclohexan-1-one	25	-1.15152	0.69755	-50.8456	0.356	1
Benzenesulfonamide	4-methoxybenzaldehyde	25	-1.16381	0.08949	-40.6456	0.267455	1
Benzenesulfonamide	1,2-dimethoxyethane	25	-1.15958	0.56129	-56.3419	0.340364	1
Benzenesulfonamide	(E)-2-methylpent-2-enal	25	-1.16789	0.3573	-45.0456	0.339364	1
Benzenesulfonamide	oxan-2-ylmethanol	25	-1.15277	0.7836	-47.8609	-0.0857273	1
Benzenesulfonamide	4-fluoranylaniline	25	-1.14036	-0.26147	1.95442	0.0518182	1
Benzenesulfonamide	1-(1-propoxypropan-2-yloxy)propan-2-ol	25	-1.17285	1.51305	-63.8092	0.268182	1
Benzenesulfonamide	3-bromanylquinoline	25	-1.17104	-0.09015	-22.0456	0.256545	1
Benzenesulfonamide	3-ethylpentane-2,4-dione	25	-1.17597	0.28859	-54.3995	0.308	1
Benzenesulfonamide	ethyl2,4-bis(oxidanylidene)pentanoate	25	-1.17641	0.0597	-49.0182	0.236182	1
Benzenesulfonamide	2-methoxy-1-phenyl-ethanone	25	-1.17409	0.48507	-52.4488	0.272818	1
Benzenesulfonamide	ethyl ethanesulfonate	25	-1.16726	0.00747	-37.2456	0.221455	1
Benzenesulfonamide	2-chloranyl-N-(2-ethyl-6-methyl-phenyl)-N-(1-methoxypropan-2-yl)ethanamide	25	-1.18079	-0.08902	-55.8613	0.308273	1
Benzenesulfonamide	diethyl2,3-bis(oxidanyl)butanedioate	25	-1.17282	0.21342	-43.3137	-0.144727	1
Benzenesulfonamide	Tetrahydrofurane	25	-1.3214	1.16197	-38.7456	0.367364	1
Benzenesulfonamide	dimethylbutanedioate	25	-1.24413	0.22958	-53.9761	0.280909	1
Benzenesulfonamide	Propionaldehyde	25	-1.18472	0.20325	-37.2456	0.297545	1
Benzenesulfonamide	acetonitrile	25	-1.20778	-0.0115	-27.1456	0.158182	1
Benzenesulfonamide	Dimethyl Glutarate	25	-1.18675	0.2286	-62.3568	0.296091	1
Benzenesulfonamide	3,3-dimethylpentane-2,4-dione	25	-1.18597	0.38952	-53.5899	0.310636	1
Benzenesulfonamide	methyl3-methoxypropanoate	25	-1.20994	0.40695	-51.9354	0.300182	1
Benzenesulfonamide	4-[2-[7-methoxy-4,4-dimethyl-1,3-bis(oxidanylidene)isoquinolin-2-yl]ethyl]benzenesulfonamide	25	-1.17659	0.30603	-41.1107	0.00809091	1
Benzenesulfonamide	5-methyl-3H-furan-2-one	25	-1.19096	0.03587	-34.7456	0.254455	1
Benzenesulfonamide	methyl3-cyanopropanoate	25	-1.197	-0.0079	-40.5973	0.184818	1
Benzenesulfonamide	Butanoicacid,4-cyano-3-hydroxy-,ethylester,(3R)-	25	-1.18834	0.01733	-34.7036	-0.213636	1
Benzenesulfonamide	2-methylpentanedinitrile	25	-1.19619	-0.04812	-39.5065	0.179273	1
Benzenesulfonamide	4-ethoxybenzaldehyde	25	-1.19487	0.11996	-42.6456	0.286545	1
Benzenesulfonamide	dimethyl2-methylbutanedioate	25	-1.19887	0.14815	-55.7005	0.301545	1
Benzenesulfonamide	3,4-dihydro-2H-naphthalen-1-one	25	-1.17528	0.2867	-42.7456	0.315	1
Benzenesulfonamide	2-methylcyclopentan-1-one	25	-1.19366	0.40427	-45.6456	0.342727	1
Benzenesulfonamide	3-methoxypropanenitrile	25	-1.18909	0.17389	-38.5897	0.200364	1
Benzenesulfonamide	4-ethylaniline	25	-1.20631	-0.60301	-6.86522	0.0903636	1
Benzenesulfonamide	ethylmethanesulfonate	25	-1.19912	0.00568	-31.1456	0.150909	1
Benzenesulfonamide	2-methyl-1,3-dioxolane	25	-1.19933	0.63267	-45.2456	0.312909	1
Benzenesulfonamide	2-methoxyethyl2-cyanoethanoate	25	-1.20357	0.16857	-39.4641	0.0905455	1
Benzenesulfonamide	2-acetyloxypropylethanoate	25	-1.1745	0.30935	-60.6009	0.293727	1
Benzenesulfonamide	3,3,5-trimethylcyclohexan-1-one	25	-1.20455	0.71433	-50.3456	0.360636	1
Benzenesulfonamide	2-methylcyclohexan-1-one	25	-1.20591	0.63155	-47.6456	0.357	1
Benzenesulfonamide	2-(butylamino)ethanol	25	-1.18312	0.34377	-51.0303	-0.104364	1
Benzenesulfonamide	4-methoxy-4-methyl-pentan-2-one	25	-1.2068	0.75637	-56.3954	0.335	1
Benzenesulfonamide	methyl-n-propyl ketone	25	-1.20849	0.51344	-45.0456	0.334636	1
Benzenesulfonamide	Ethyl ethanoate	25	-1.20304	0.13574	-43.7292	0.324545	1
Benzenesulfonamide	bis(2-methoxyethyl)benzene-1,2-dicarboxylate	25	-1.20917	1.01985	-76.2382	0.287091	1
Benzenesulfonamide	2-ethoxyaniline	25	-1.21456	-0.36439	-14.1831	0.133364	1
Benzenesulfonamide	ethyl2-(2-methyl-1,3-dioxolan-2-yl)ethanoate	25	-1.21773	0.39915	-60.9728	0.307818	1
Benzenesulfonamide	diethyl2-methylbutanedioate	25	-1.23551	0.15888	-60.5069	0.329636	1
Benzenesulfonamide	7a-ethyl-1,3,5,7-tetrahydro-[1,3]oxazolo[3,4-c][1,3]oxazole	25	-1.20914	1.57817	-57.7638	0.311364	1
Benzenesulfonamide	ethyl3-cyanopropanoate	25	-1.22492	0.0458	-42.9189	0.207091	1
Benzenesulfonamide	methyl2-ethyl-3-oxidanylidene-butanoate	25	-1.21677	0.30644	-52.1649	0.293727	1
Benzenesulfonamide	3,5-dimethylaniline	25	-1.22792	-0.51137	-8.36191	0.0991818	1
Benzenesulfonamide	2,4-dimethylaniline	25	-1.21079	-0.49826	-10.7634	0.121	1
Benzenesulfonamide	3,4-diethoxybenzaldehyde	25	-1.23451	0.14815	-55.6169	0.293091	1
Benzenesulfonamide	trimethoxymethane	25	-1.23933	0.02027	-48.0946	0.316636	1
Benzenesulfonamide	3-methoxypropan-1-ol	25	-1.22719	0.66151	-44.5473	-0.0894545	1
Benzenesulfonamide	oxiran-2-ylmethanol	25	-1.22904	0.1919	-34.2603	-0.281727	1
Benzenesulfonamide	Dimethyl Adipate	25	-1.2328	0.52696	-67.715	0.307364	1
Benzenesulfonamide	4-chloranylbutanoicacid	25	-1.22458	0.04469	-2.45797	-0.679273	1
Benzenesulfonamide	octane-2,4-dione	25	-1.50587	0.72906	-52.9456	0.309182	1
Benzenesulfonamide	(E)-oct-2-enal	25	-1.23109	0.48271	-47.6263	0.340818	1
Benzenesulfonamide	2-ethoxyethanol	25	-1.23464	0.71716	-45.4702	-0.143727	1
Benzenesulfonamide	2-propan-2-yloxyaniline	25	-1.2437	-0.4013	-14.9128	0.147545	1
Benzenesulfonamide	hex-3-yn-2-one	25	-1.24323	0.24996	-39.6456	0.308455	1
Benzenesulfonamide	diethyl3-oxidanylideneheptanedioate	25	-1.24138	0.42268	-75.7751	0.289818	1
Benzenesulfonamide	3-(2-cyanoethoxy)propanenitrile	25	-1.24094	-0.04539	-41.5443	0.143818	1
Benzenesulfonamide	(3-methyl-7-oxabicyclo[4.1.0]heptan-4-yl)methyl ethanoate	25	-1.24495	0.87884	-64.4966	0.326091	1
Benzenesulfonamide	furan-3-carbaldehyde	25	-1.2455	0.07791	-28.0456	0.126636	1
Benzenesulfonamide	3-fluoranylaniline	25	-1.24259	-0.06239	7.65442	0.0228182	1
Benzenesulfonamide	2-(2-ethenoxyethoxy)ethanol	25	-1.24961	0.75656	-45.622	-0.0824545	1
Benzenesulfonamide	2-prop-2-enoxyethanol	25	-1.24412	0.64313	-41.5612	-0.0888182	1
Benzenesulfonamide	3-ethylaniline	25	-1.254	-0.45965	-6.30946	0.0869091	1
Benzenesulfonamide	2,3-dimethylaniline	25	-1.25103	-0.3213	-10.3331	0.115545	1
Benzenesulfonamide	2,5-dihydrofuran	25	-1.24604	0.683	-33.5456	0.316	1
Benzenesulfonamide	ethyl2-ethoxyethanoate	25	-1.25491	0.45549	-58.884	0.315818	1
Benzenesulfonamide	ethyl2-methyl-3-oxidanylidene-butanoate	25	-1.21782	0.37526	-54.0816	0.299455	1
Benzenesulfonamide	2-piperidin-1-ylethanol	25	-1.23133	1.33289	-51.5816	0.0571818	1
Benzenesulfonamide	butane-1,2-diol	25	-1.27039	0.5637	-31.822	-0.302818	1
Benzenesulfonamide	3-bromanylaniline	25	-1.26	0.0422	10.8544	0.00563636	0
Benzenesulfonamide	dimethyl(Z)-but-2-enedioate	25	-1.26429	0.18196	-43.3557	0.216636	1
Benzenesulfonamide	3,4-dihydro-1H-naphthalen-2-one	25	-1.27467	0.30937	-40.6456	0.292909	1
Benzenesulfonamide	diethylpropanedioate	25	-1.2767	0.23874	-51.8627	0.271909	1
Benzenesulfonamide	(E)-3-phenylprop-2-enal	25	-1.28535	0.12041	-36.1456	0.271909	1
Benzenesulfonamide	ethyl4-methyl-3-oxidanylidene-pentanoate	25	-1.26663	0.1759	-53.69	0.290636	1
Benzenesulfonamide	2-methoxyethanoicacid	25	-1.26223	-0.19604	-19.0614	-0.547364	1
Benzenesulfonamide	triethyl2-acetyloxypropane-1,2,3-tricarboxylate	25	-1.28035	0.27378	-74.4282	0.309	1
Benzenesulfonamide	tert-butyl3-oxidanylidenebutanoate	25	-1.26955	0.28863	-51.1271	0.293091	1
Benzenesulfonamide	(2E,6Z)-nona-2,6-dienal	25	-1.28413	0.38758	-47.6676	0.330091	1
Benzenesulfonamide	cyclobutanecarbonitrile	25	-1.28753	0.12763	-34.6456	0.290273	1
Benzenesulfonamide	butyl2-oxidanylpropanoate	25	-1.26496	0.44962	-44.6454	0.0528182	1
Benzenesulfonamide	2,2-bis(chloranyl)-N,N-bis(prop-2-enyl)ethanamide	25	-1.30589	-0.13701	-29.7595	0.173182	1
Benzenesulfonamide	2-(2-ethoxyethoxy)ethylethanoate	25	-1.29593	0.8892	-80.593	0.315182	1
Benzenesulfonamide	Propylene Glycol	25	-1.26834	0.41836	-33.3432	-0.285909	1
Benzenesulfonamide	2-[4-(oxiran-2-ylmethoxy)butoxymethyl]oxirane	25	-1.28509	1.48862	-77.4215	0.307545	1
Benzenesulfonamide	1-pyridin-2-ylethanone	25	-1.37698	1.43884	-45.6059	0.279636	1
Benzenesulfonamide	(+/-)-3-Hydroxybutanoicacidethylester	25	-1.29166	0.73907	-47.9572	-0.0632727	1
Benzenesulfonamide	2-oxidanyl-2-phenyl-ethanenitrile	25	-1.28633	-0.02757	3.87338	-0.613636	1
Benzenesulfonamide	1-(2-ethoxyethoxy)-2-methoxy-ethane	25	-1.30704	0.97153	-78.2283	0.346455	1
Benzenesulfonamide	2-ethylsulfanylethanol	25	-1.19289	0.44719	-37.8087	-0.180091	1
Benzenesulfonamide	2-oxidanylidenepropanoicacid	25	-1.28865	0.09528	-5.63455	-0.633182	1
Benzenesulfonamide	2,5-dimethylaniline	25	-1.29946	-0.3269	-9.69738	0.113455	1
Benzenesulfonamide	butyl methanesulfonate	25	-1.29709	0.06362	-31.4899	0.173364	1
Benzenesulfonamide	dimethylheptanedioate	25	-1.27049	0.53666	-69.6954	0.316545	1
Benzenesulfonamide	Methanol	25	-1.27425	0.5154	-24.2456	-0.274182	1
Benzenesulfonamide	ethyl2-cyanoethanoate	25	-1.31234	0.05635	-27.8018	0.0826364	1
Benzenesulfonamide	ethyl2-ethyl-3-oxidanylidene-butanoate	25	-1.3056	0.38246	-55.5815	0.314364	1
Benzenesulfonamide	2-nitroethanol	25	-1.30137	0.15093	-7.04572	-0.426182	1
Benzenesulfonamide	diethyl(E)-pent-2-enedioate	25	-1.3159	0.28094	-59.221	0.291273	1
Benzenesulfonamide	4-ethenylaniline	25	-1.31205	-0.05287	3.65442	0.0406364	1
Benzenesulfonamide	2-Methyltetrahydrofuran	25	-1.3526	1.42717	-41.7456	0.380909	1
Benzenesulfonamide	2-ethoxyethanoicacid	25	-1.30681	-0.28655	-22.0666	-0.530545	1
Benzenesulfonamide	ethyl3-oxidanylidenehexanoate	25	-1.31595	0.35978	-53.3079	0.286818	1
Benzenesulfonamide	4-tert-butylaniline	25	-1.32259	-0.56418	-7.40367	0.104455	1
Benzenesulfonamide	4-(oxiran-2-yl)-7-oxabicyclo[4.1.0]heptane	25	-1.3173	0.95744	-54.5456	0.319545	1
Benzenesulfonamide	4-propylcyclohexan-1-one	25	-1.31318	0.79399	-50.9494	0.362909	1
Benzenesulfonamide	2-ethoxybenzaldehyde	25	-1.323	0.16519	-39.347	0.303636	1
Benzenesulfonamide	diethylhexanedioate	25	-1.31769	0.51591	-72.3058	0.331727	1
Benzenesulfonamide	3-methylsulfanylpropanal	25	-1.30551	0.25739	-39.03	0.267909	1
Benzenesulfonamide	1-(1-butoxypropan-2-yloxy)propan-2-ol	25	-1.31461	1.51893	-63.5686	0.250455	1
Benzenesulfonamide	2-chloranylcyclohexan-1-one	25	-1.32007	0.34782	-35.1131	0.271364	1
Benzenesulfonamide	1-propoxypropan-2-ol	25	-1.35056	1.08703	-48.4714	-0.00463636	1
Benzenesulfonamide	2-propan-2-yloxyethanol	25	-1.28697	0.95286	-46.7214	-0.0861818	1
Benzenesulfonamide	1,1,1-trimethoxyethane	25	-1.33339	0.69174	-55.5782	0.345	1
Benzenesulfonamide	diethylpentanedioate	25	-1.32304	0.47069	-67.3284	0.323	1
Benzenesulfonamide	2-fluoranylaniline	25	-1.32717	-0.07283	4.15442	0.0343636	1
Benzenesulfonamide	2-Hexanone	25	-1.32481	0.69846	-45.7034	0.343182	1
Benzenesulfonamide	Glycerol	25	-1.44685	0.202	-32.5017	-0.350091	1
Benzenesulfonamide	1-chloranyl-2-methyl-propan-2-ol	25	-1.28017	0.58579	-23.4699	-0.197545	1
Benzenesulfonamide	(Z)-2-chloranylbut-2-enal	25	-1.32826	0.34281	-30.7018	0.230818	1
Benzenesulfonamide	tetramethoxymethane	25	-1.34814	-0.35084	-54.3716	0.345636	1
Benzenesulfonamide	hex-5-yn-2-one	25	-1.34925	0.08582	-33.7391	0.168636	1
Benzenesulfonamide	oxolan-2-ylmethyl2-methylprop-2-enoate	25	-1.32515	1.00748	-58.563	0.336455	1
Benzenesulfonamide	(E)-4-(2,6,6-trimethylcyclohex-2-en-1-yl)but-3-en-2-one	25	-1.3235	0.40656	-52.7074	0.355909	1
Benzenesulfonamide	diethyl(Z)-but-2-enedioate	25	-1.31872	0.26702	-48.7123	0.248545	1
Benzenesulfonamide	2-Pentene,3-methyl-	25	-4.23792	4.24837	-12.4736	0.417364	0
Benzenesulfonamide	ethyl 2-oxidanylidenecyclopentane-1-carboxylate	25	-1.33132	0.37009	-54.4029	0.294455	1
Benzenesulfonamide	6,6-dimethylbicyclo[3.1.1]hept-3-ene-4-carbaldehyde	25	-1.33582	0.40992	-45.3417	0.346636	1
Benzenesulfonamide	Hexanoic acid, 4-bromo-5-oxo-, methyl ester	25	-1.34941	0.30702	-46.0235	0.249273	1
Benzenesulfonamide	(E)-pent-2-enenitrile	25	-1.33911	0.15155	-31.2456	0.265091	1
Benzenesulfonamide	n-Propyl acetate	25	-1.32447	0.32303	-44.2282	0.339636	1
Benzenesulfonamide	3-chloranylpropylethanoate	25	-1.34513	0.29261	-38.808	0.288636	1
Benzenesulfonamide	diethyl butanedioate	25	-1.21406	0.07714	-58.7172	0.309818	1
Benzenesulfonamide	dimethylcyclohexane-1,4-dicarboxylate	25	-1.34225	0.40483	-64.0564	0.319545	1
Benzenesulfonamide	propylN-[3-(dimethylamino)propyl]carbamate	25	-1.22667	0.15721	-60.142	0.289091	1
Benzenesulfonamide	methyl2-cyanoethanoate	25	-1.3494	0.08589	-23.2404	0.0562727	1
Benzenesulfonamide	3-oxidanylpropanenitrile	25	-1.34093	0.07507	-21.8557	-0.422545	1
Benzenesulfonamide	hex-5-en-2-one	25	-1.33281	0.51079	-42.2493	0.318545	1
Benzenesulfonamide	2-chloranyl-N-(2,6-diethylphenyl)-N-(2-propoxyethyl)ethanamide	25	-1.37651	-0.17204	-57.2811	0.324364	1
Benzenesulfonamide	4-(2-methylbutan-2-yl)cyclohexan-1-one	25	-1.34806	0.80514	-50.9456	0.366455	1
Benzenesulfonamide	2,2,3,3-tetrakis(fluoranyl)propan-1-ol	25	-1.33731	-0.14603	18.8046	-0.619091	1
Benzenesulfonamide	4-(4-methoxyphenyl)butan-2-one	25	-1.35487	0.44679	-47.9781	0.302273	1
Benzenesulfonamide	butyl 3-methyloxirane-2-carboxylate	25	-1.36109	0.268	-51.349	0.321273	1
Benzenesulfonamide	1-(3-methoxyphenyl)propan-2-one	25	-1.35589	0.35918	-44.4923	0.287636	1
Benzenesulfonamide	methyl2-methoxybenzoate	25	-1.35306	0.19215	-42.8897	0.290182	1
Benzenesulfonamide	Methane, trichloroiodo-	25	-1.3511	0.19306	5.82398	-0.612091	1
Benzenesulfonamide	ethyl2-methoxybenzoate	25	-1.36442	0.20408	-45.4155	0.303818	1
Benzenesulfonamide	(E)-2-methyl-3-phenyl-prop-2-enal	25	-1.3683	0.17084	-36.5456	0.293	1
Benzenesulfonamide	2,4,6-trimethylaniline	25	-1.3623	-0.22598	-14.594	0.173727	1
Benzenesulfonamide	2,6-dimethylcyclohexan-1-one	25	-1.35926	0.77637	-47.5456	0.370909	1
Benzenesulfonamide	3-methoxy-3-methyl-butan-1-ol	25	-1.35925	0.90241	-47.419	-0.015	1
Benzenesulfonamide	2-(phenylmethyl)phenol	25	-1.36323	-0.32504	13.246	-0.650818	1
Benzenesulfonamide	cyclopropyl-(4-methoxyphenyl)methanone	25	-1.3673	0.19206	-38.8499	0.279455	1
Benzenesulfonamide	5-chloranylpentanoicacid	25	-1.35389	0.20953	-8.4	-0.635545	1
Benzenesulfonamide	3-(dimethylamino)propan-1-ol	25	-1.3355	1.68872	-56.0058	0.110364	1
Benzenesulfonamide	2-nitrobutan-1-ol	25	-1.36835	0.2502	-13.872	-0.466545	1
Benzenesulfonamide	butanal	25	-1.3749	0.52324	-37.5456	0.316273	1
Benzenesulfonamide	Formamide	25	-1.35322	0.44464	-27.9456	-0.0787273	1
Benzenesulfonamide	2,3-di(propanoyloxy)propylpropanoate	25	-1.38118	0.4399	-71.8756	0.298909	1
Benzenesulfonamide	2,5-dimethoxy-2,5-dihydrofuran	25	-1.3764	0.59463	-46.3738	0.289182	1
Benzenesulfonamide	Ethylene glycol	25	-1.31725	0.31988	-31.7972	-0.318364	1
Benzenesulfonamide	2-oxidanylpropanoicacid	25	-1.3641	0.00376	-1.36252	-0.657273	1
Benzenesulfonamide	Acetophenone	25	-1.38489	0.42309	-34.8456	0.293818	1
Benzenesulfonamide	diethylethanedioate	25	-1.39663	0.40529	-48.9447	0.300091	1
Benzenesulfonamide	2-methoxyethyl prop-2-enoate	25	-1.37847	0.65855	-50.362	0.297909	1
Benzenesulfonamide	2,2-dimethylcyclohexan-1-one	25	-1.37598	0.77994	-46.3456	0.367273	1
Benzenesulfonamide	2,4-bis(fluoranyl)aniline	25	-1.34604	-0.04943	8.15442	0.0279091	1
Benzenesulfonamide	2-ethenoxyethanol	25	-1.37865	0.52661	-27.7062	-0.249909	1
Benzenesulfonamide	propan-2-yl2-cyanoethanoate	25	-1.38129	0.08078	-29.1677	0.100727	1
Benzenesulfonamide	3,3-dimethyl-2-butanone	25	-1.38025	0.74861	-42.7456	0.354182	1
Benzenesulfonamide	5-chloranylpentanenitrile	25	-1.39349	0.13823	-28.9213	0.229545	1
Benzenesulfonamide	heptane-3,5-dione	25	-1.42525	0.51646	-52.715	0.306818	1
Benzenesulfonamide	2-Propoxyethanol	25	-1.39127	1.00795	-44.2514	-0.0510909	1
Benzenesulfonamide	1,2-dimethoxypropane	25	-1.38208	1.04976	-55.8141	0.356636	1
Benzenesulfonamide	2,4,6-trimethylpyridine	25	-0.514916	0.50161	-46.5456	0.349455	1
Benzenesulfonamide	5-bromanylpentanenitrile	25	-1.39664	0.16483	-27.7879	0.222636	1
Benzenesulfonamide	5-methylhex-5-en-2-one	25	-1.39075	0.58283	-43.7601	0.326182	1
Benzenesulfonamide	methyl2-oxidanylidenepropanoate	25	-1.38907	0.32369	-39.1418	0.260364	1
Benzenesulfonamide	bicyclo[2.2.1]hept-2-ene-5-carbonitrile	25	-1.40124	0.14955	-34.8456	0.302091	1
Benzenesulfonamide	dimethylbenzene-1,2-dicarboxylate	25	-1.38553	0.27099	-45.7806	0.275364	1
Benzenesulfonamide	(2R,3S)-2,3-dimethyloxirane	25	-1.39228	0.81435	-37.2456	0.347909	1
Benzenesulfonamide	tris(1-chloranylpropan-2-yl) phosphate	25	-1.26265	-0.1025	-37.1675	0.247	1
Benzenesulfonamide	1-chloranylbutan-2-one	25	-1.39644	0.30664	-25.7118	0.193	1
Benzenesulfonamide	1-phenoxypropan-2-one	25	-1.40364	0.28998	-34.7659	0.244818	1
Benzenesulfonamide	2-phenylazanylethanol	25	-1.40251	0.33994	-14.7476	-0.351636	1
Benzenesulfonamide	Acetic acid	25	-1.39004	0.27002	-9.08724	-0.620545	1
Benzenesulfonamide	furan-3-ylmethanol	25	-1.39523	0.36235	-17.5956	-0.306	1
Benzenesulfonamide	Isopropyl Acetate	25	-1.39392	0.42362	-43.2032	0.342545	1
Benzenesulfonamide	but-3-ene-1,2-diol	25	-1.39643	0.43185	-24.5522	-0.344364	1
Benzenesulfonamide	dimethyl octanedioate	25	-1.41055	0.67423	-69.2943	0.322364	1
Benzenesulfonamide	2-(2-nitrophenyl)ethanol	25	-1.41099	0.49034	-26.3043	-0.286545	1
Benzenesulfonamide	2-oxidanylidenepentanoicacid	25	-1.42344	0.17751	-9.65435	-0.581727	1
Benzenesulfonamide	but-3-enoicacid	25	-1.39806	0.21701	-3.02336	-0.664909	1
Benzenesulfonamide	2-[2-(2-butoxyethoxy)ethoxy]ethanol	25	-1.43845	1.58985	-88.739	0.163364	0
Benzenesulfonamide	N,N-dimethylcarbamoylchloride	25	-1.4105	0.33175	-27.7456	0.292636	1
Benzenesulfonamide	4-chloranyl-3-(trifluoromethyl)aniline	25	-1.40483	0.23532	20.2544	-0.0208182	0
Benzenesulfonamide	4-methylbenzaldehyde	25	-1.42427	0.33591	-35.4456	0.301727	1
Benzenesulfonamide	1,4-oxathiane	25	-1.42109	0.69607	-38.0456	0.296636	1
Benzenesulfonamide	2-methylpropanal	25	-1.41297	0.59755	-36.8456	0.331636	1
Benzenesulfonamide	3,4-dimethyl-1,2,5-oxadiazole	25	-1.42055	0.54274	-28.9456	0.279818	1
Benzenesulfonamide	4-fluoranyl-3-(trifluoromethyl)aniline	25	-1.41384	-0.03999	15.9544	-0.00390909	0
Benzenesulfonamide	2-propan-2-ylaniline	25	-1.42207	-0.26833	-7.01039	0.109	1
Benzenesulfonamide	ethyl(2E,4E)-hexa-2,4-dienoate	25	-1.4249	0.12617	-43.4456	0.333273	1
Benzenesulfonamide	3-chloranylpropanal	25	-1.42704	0.36628	-23.1881	0.215818	1
Benzenesulfonamide	2-ethoxyethyl ethanoate	25	-1.34876	0.74244	-59.2622	0.317091	1
Benzenesulfonamide	cyclohex-3-ene-1-carbonitrile	25	-1.42663	0.18346	-34.0456	0.294364	1
Benzenesulfonamide	2,4-bis(fluoranyl)phenol	25	-1.3695	0.752	20.6472	-0.791364	0
Benzenesulfonamide	4-bromanylbutylethanoate	25	-1.42983	0.4253	-41.6428	0.299455	1
Benzenesulfonamide	N,N-diethyldodecanamide	25	-1.42022	-0.23941	-70.7448	0.388545	1
Benzenesulfonamide	hexa-1,5-diene-3,4-diol	25	-1.41983	0.36364	-20.4288	-0.370455	1
Benzenesulfonamide	1-phenylpropan-2-one	25	-1.43045	0.37704	-37.6477	0.292	1
Benzenesulfonamide	2-methylpentane-2,4-diol	25	-1.30793	0.90942	-45.6257	-0.187818	1
Benzenesulfonamide	3-fluoranylpropan-1-ol	25	-1.41867	0.57456	-24.4436	-0.282818	1
Benzenesulfonamide	butyl2-cyanoethanoate	25	-1.43211	0.09117	-28.0962	0.105	1
Benzenesulfonamide	Ethanol	25	-1.39804	0.8282	-28.0795	-0.234727	1
Benzenesulfonamide	ethyl 2-chloranyl-3-oxidanylidene-butanoate	25	-1.42966	0.18595	-32.8136	0.184909	1
Benzenesulfonamide	2-methoxybenzenecarbonitrile	25	-1.43324	0.09745	-27.2458	0.248545	1
Benzenesulfonamide	4-methylpentanenitrile	25	-1.43881	0.16035	-32.5456	0.291818	1
Benzenesulfonamide	ethyl but-2-ynoate	25	-1.43659	0.12391	-34.7551	0.294	1
Benzenesulfonamide	ethyl 3-ethoxypropanoate	25	-1.43086	0.64949	-55.4805	0.332182	1
Benzenesulfonamide	7-bromanylheptanenitrile	25	-1.44153	0.18928	-34.7509	0.272091	1
Benzenesulfonamide	1-(2,4,5-trimethylphenyl)ethanone	25	-1.43521	0.34282	-39.2633	0.342545	1
Benzenesulfonamide	2-chloranyl-N-(2-ethyl-6-methyl-phenyl)-N-(propan-2-yloxymethyl)ethanamide	25	-1.4519	0.2026	-46.6891	0.302364	1
Benzenesulfonamide	3,7-dimethyl-7-oxidanyl-octanal	25	-1.43762	1.25873	-56.2371	-0.0974545	1
Benzenesulfonamide	1-(3-methylphenyl)ethanone	25	-1.44268	0.45796	-37.4456	0.314182	1
Benzenesulfonamide	2-methyl-5-prop-1-en-2-yl-cyclohexan-1-one	25	-1.43129	0.63567	-47.2456	0.349636	1
Benzenesulfonamide	butane-2,3-dione	25	-1.43314	0.20992	-35.6021	0.276909	1
Benzenesulfonamide	1-methoxypropan-2-ylethanoate	25	-1.21089	0.36836	-53.9593	0.325545	1
Benzenesulfonamide	ethyl2-oxidanylidenepropanoate	25	-1.45562	0.44612	-42.5396	0.285364	1
Benzenesulfonamide	methyl (E)-but-2-enoate	25	-1.45544	0.37018	-40.3575	0.319545	1
Benzenesulfonamide	3-methylpentan-2-one	25	-1.43504	0.81428	-43.6101	0.355182	1
Benzenesulfonamide	dipropan-2-ylpropanedioate	25	-1.45591	0.24721	-53.0278	0.303091	1
Benzenesulfonamide	pent-4-enoicacid	25	-1.44441	0.13848	-6.32118	-0.642	1
Benzenesulfonamide	N-(butoxymethyl)-2-chloranyl-N-(2,6-diethylphenyl)ethanamide	25	-1.57476	-0.36162	-45.6047	0.322727	1
Benzenesulfonamide	2-ethylaniline	25	-1.46049	-0.13658	-5.37454	0.100818	1
Benzenesulfonamide	3-(diethylamino)propan-1-ol	25	-1.42589	2.15048	-65.3485	0.190727	1
Benzenesulfonamide	(Z)-but-2-ene-1,4-diol	25	-1.44834	0.51277	-32.1174	-0.329455	1
Benzenesulfonamide	2-methylidenebutanal	25	-1.45853	0.5941	-36.9456	0.322818	1
Benzenesulfonamide	3-methoxybutylethanoate	25	-1.45609	1.29792	-59.3714	0.337	1
Benzenesulfonamide	2-fluoranylphenol	25	-1.42127	0.73599	15.3222	-0.747182	0
Benzenesulfonamide	1-(4-ethylphenyl)ethanone	25	-1.45987	0.34667	-39.3456	0.322364	1
Benzenesulfonamide	methyl3-bromanylpropanoate	25	-1.46832	0.38357	-28.0859	0.238909	1
Benzenesulfonamide	2,4,6-trimethylbenzaldehyde	25	-1.47092	0.32219	-38.1456	0.338273	1
Benzenesulfonamide	3-methoxybenzaldehyde	25	-1.47553	0.36044	-35.3456	0.280636	1
Benzenesulfonamide	ethylN-propylcarbamate	25	-1.48574	0.43388	-44.0902	0.138455	1
Benzenesulfonamide	methyl 2-(3-oxidanylidene-2-pentyl-cyclopentyl)ethanoate	25	-1.47418	0.62006	-66.9311	0.329727	1
Benzenesulfonamide	2-bromoethylethanoate	25	-1.43312	0.33549	-30.4328	0.241273	1
Benzenesulfonamide	2-phenylcycloheptan-1-one	25	-1.47595	0.3604	-42.1456	0.328273	1
Benzenesulfonamide	2-chloranyl-4-methyl-aniline	25	-1.47759	-0.06372	1.65442	0.0623636	1
Benzenesulfonamide	dimethyl nonanedioate	25	-1.47808	0.68116	-69.9456	0.329273	1
Benzenesulfonamide	2-prop-2-enylphenol	25	-1.48032	0.13275	10.6712	-0.585	1
Benzenesulfonamide	hex-1-en-3-one	25	-1.62242	0.68616	-38.2456	0.329182	1
Benzenesulfonamide	3-methylbut-3-enenitrile	25	-1.47837	0.24979	-24.2456	0.209455	1
Benzenesulfonamide	Diethyl phthalate	25	-1.47034	0.35888	-50.4468	0.302909	1
Benzenesulfonamide	2,4-dimethylphenol	25	-1.45748	0.09321	6.14495	-0.680545	1
Benzenesulfonamide	3-ethylphenol	25	-1.47325	0.15706	9.25442	-0.723364	1
Benzenesulfonamide	hexanenitrile	25	-1.48479	0.19497	-32.6415	0.293636	1
Benzenesulfonamide	2-[di(propan-2-yl)amino]ethanol	25	-1.4526	1.54872	-52.4776	0.0439091	1
Benzenesulfonamide	pentyl2-cyanoethanoate	25	-1.4835	0.08595	-28.1844	0.108182	1
Benzenesulfonamide	3,3-bis(chloromethyl)oxetane	25	-1.48956	0.6976	-23.7185	0.250182	1
Benzenesulfonamide	benzaldehyde	25	-1.49605	0.4258	-30.5456	0.279	1
Benzenesulfonamide	pentane-1,5-diol	25	-1.50266	1.02565	-43.9392	-0.259	1
Benzenesulfonamide	1,3-propanediol	25	-1.48039	0.59923	-35.7559	-0.281182	1
Benzenesulfonamide	3-Pentanone	25	-1.48561	0.79472	-42.8456	0.340545	1
Benzenesulfonamide	2-Butoxyethanol	25	-1.52802	1.13466	-44.9231	-0.0449091	1
Benzenesulfonamide	(1-acetyloxy-2-methyl-prop-2-enyl)ethanoate	25	-1.49665	0.2588	-43.5903	0.301636	1
Benzenesulfonamide	2-(2-butoxyethoxy)ethylethanoate	25	-1.52261	0.91582	-79.2969	0.327818	1
Benzenesulfonamide	4-(4-methyl-4-oxidanyl-pentyl)cyclohex-3-ene-1-carbaldehyde	25	-1.48685	1.24303	-57.066	-0.0970909	1
Benzenesulfonamide	2-methylbut-3-yn-2-ol	25	-1.48401	0.25616	-11.5582	-0.380455	1
Benzenesulfonamide	cyclopenten-1-ol	25	-1.50157	0.83373	-29.5667	-0.189364	1
Benzenesulfonamide	propyl2-chloranylethanoate	25	-1.49954	0.25763	-26.748	0.200364	1
Benzenesulfonamide	N-ethylcyclohexanamine	25	-0.475236	2.53672	-46.1371	0.372636	1
Benzenesulfonamide	(Z)-2-chloranyl-3-phenyl-prop-2-enal	25	-1.50607	0.21045	-27.469	0.230091	1
Benzenesulfonamide	pent-4-enal	25	-1.53886	0.59644	-34.6131	0.297455	1
Benzenesulfonamide	Methyl Propionate	25	-1.48663	0.50206	-40.004	0.325636	1
Benzenesulfonamide	5-bromanylpentyl ethanoate	25	-1.50731	0.51713	-44.6052	0.310455	1
Benzenesulfonamide	3,6-dioxa-1-decanol	25	-1.55884	1.97533	-64.8487	0.0866364	1
Benzenesulfonamide	heptan-2-one	25	-1.45245	0.77776	-46.0144	0.351636	1
Benzenesulfonamide	4-hexylaniline	25	-1.50753	-0.8508	-7.60273	0.119273	1
Benzenesulfonamide	2,4,6-trimethyl-1,3,5-trioxane	25	-1.51805	0.63758	-50.3456	0.322909	1
Benzenesulfonamide	4-methyl-2-pentanone	25	-1.34403	0.70408	-44.3669	0.346182	1
Benzenesulfonamide	Propionic acid	25	-1.48943	0.42164	-9.98287	-0.603364	1
Benzenesulfonamide	6-bromanylhexan-1-ol	25	-1.50114	0.86475	-30.1009	-0.246273	1
Benzenesulfonamide	dimethyl2-ethylpropanedioate	25	-1.37915	0.14857	-50.2184	0.300091	1
Benzenesulfonamide	3-methylbutane-1,3-diol	25	-1.5003	1.01088	-41.5895	-0.223	1
Benzenesulfonamide	ethyl2-cyanoprop-2-enoate	25	-1.51041	0.30261	-34.0047	0.201636	1
Benzenesulfonamide	2-methoxypyridine	25	-1.51017	0.60647	-35.2928	0.303091	1
Benzenesulfonamide	6-methylhept-5-en-2-one	25	-1.50832	0.63881	-44.523	0.340909	1
Benzenesulfonamide	2-ethylhexane-1,3-diol	25	-1.46302	0.58944	-40.9653	-0.226909	1
Benzenesulfonamide	2-oxidanylidenepropanal	25	-1.51403	0.33704	-27.2165	0.238818	1
Benzenesulfonamide	3-phenylpropanenitrile	25	-1.53104	0.11221	-26.2835	0.247091	1
Benzenesulfonamide	1,4-Butanediol	25	-1.48352	0.9203	-40.7244	-0.239818	1
Benzenesulfonamide	ethyl cyclopropanecarboxylate	25	-1.52121	0.4104	-41.2531	0.338636	1
Benzenesulfonamide	1-(2-methylpropoxy)propan-2-ol	25	-1.5296	1.13763	-46.6123	-0.00790909	1
Benzenesulfonamide	3,3,4,4-tetrakis(fluoranyl)-2-methyl-butan-2-ol	25	-1.50146	-0.01534	3.60176	-0.494273	1
Benzenesulfonamide	1-(2,4-dimethylphenyl)ethanone	25	-1.51758	0.43415	-37.6184	0.332455	1
Benzenesulfonamide	1-(4-fluorophenyl)ethanone	25	-1.52008	0.52578	-31.5456	0.262091	1
Benzenesulfonamide	3-methylbut-2-enylethanoate	25	-1.52321	0.38304	-41.8894	0.336	1
Benzenesulfonamide	(E)-2-ethylhex-2-enal	25	-1.52884	0.54985	-43.6456	0.358455	1
Benzenesulfonamide	ethyl 3-bromanylpropanoate	25	-1.52409	0.41	-31.0948	0.261091	1
Benzenesulfonamide	hexyl2-cyanoethanoate	25	-1.52298	-0.05202	-28.8621	0.120545	1
Benzenesulfonamide	1-bromanyl-3,3-dimethyl-butan-2-one	25	-1.52174	0.41691	-26.0409	0.223364	1
Benzenesulfonamide	5-methylhexan-2-one	25	-1.47139	0.78936	-45.5456	0.348182	1
Benzenesulfonamide	pentanal	25	-1.52359	0.72291	-37.9316	0.327818	1
Benzenesulfonamide	propyl 2-bromanylethanoate	25	-1.56013	0.35653	-26.0546	0.200364	1
Benzenesulfonamide	diethylnonanedioate	25	-1.50897	0.62405	-74.9456	0.348545	1
Benzenesulfonamide	ethyl pent-2-ynoate	25	-1.52632	0.10544	-36.5854	0.319455	1
Benzenesulfonamide	pent-3-yn-1-ol	25	-1.51318	0.64491	-27.6773	-0.260091	1
Benzenesulfonamide	diethyl2-chloranylpropanedioate	25	-1.52865	0.09395	-33.866	0.185455	1
Benzenesulfonamide	2,2,3,3,3-pentakis(fluoranyl)propan-1-ol	25	-1.52901	-0.26719	14.9289	-0.701545	1
Benzenesulfonamide	6-methyl-3-(2-methyloxiran-2-yl)-7-oxabicyclo[4.1.0]heptane	25	-1.53474	1.33603	-55.8478	0.344636	1
Benzenesulfonamide	4-phenylbutan-2-one	25	-1.53911	0.53866	-39.9294	0.308727	1
Benzenesulfonamide	N-(2-methylpropoxymethyl)prop-2-enamide	25	-1.4442	0.42707	-42.7833	0.0753636	1
Benzenesulfonamide	ethylprop-2-enoate	25	-1.53421	0.43226	-36.448	0.317636	1
Benzenesulfonamide	2-phenoxyethanol	25	-1.53839	0.53403	-23.784	-0.264273	1
Benzenesulfonamide	4-ethylbenzaldehyde	25	-1.54847	0.35379	-35.6456	0.314	1
Benzenesulfonamide	4-phenylbutanenitrile	25	-1.55142	0.03783	-30.0178	0.267182	1
Benzenesulfonamide	3-methylbut-2-en-1-ol	25	-1.54053	0.83469	-30.799	-0.185455	1
Benzenesulfonamide	pent-2-yn-1-ol	25	-1.53633	0.53666	-20.1194	-0.348091	1
Benzenesulfonamide	1-(2-chlorophenyl)ethanone	25	-1.55248	0.45302	-29.3883	0.282273	1
Benzenesulfonamide	2,3-bis(chloranyl)aniline	25	-1.54537	0.38258	11.7544	0.00418182	1
Benzenesulfonamide	methyl2-phenoxyethanoate	25	-1.55733	0.19991	-31.4454	0.238455	1
Benzenesulfonamide	diethyl2-methylpropanedioate	25	-1.55117	0.38801	-52.8515	0.313818	1
Benzenesulfonamide	3-ethoxypropan-1-ol	25	-1.55369	1.00969	-44.5789	-0.0780909	1
Benzenesulfonamide	ethyl2,2-diethoxyethanoate	25	-1.56644	0.67722	-62.9599	0.326636	1
Benzenesulfonamide	3-methylbutanal	25	-1.55917	0.79027	-36.7526	0.332455	1
Benzenesulfonamide	2-Propanol	25	-1.5303	1.08893	-31.067	-0.178455	1
Benzenesulfonamide	1-methoxy-2-nitro-benzene	25	-1.57236	0.33672	-28.5423	0.249364	1
Benzenesulfonamide	methyl but-3-enoate	25	-1.56595	0.40706	-35.6909	0.302	1
Benzenesulfonamide	ethyl 4-methoxybenzoate	25	-1.5672	0.16528	-38.1383	0.305818	1
Benzenesulfonamide	4,4-dimethylpentan-2-one	25	-1.56095	0.94001	-42.4556	0.353727	1
Benzenesulfonamide	methyl3-chloranylpropanoate	25	-1.56892	0.45075	-28.0452	0.250455	1
Benzenesulfonamide	pentane-2,3-dione	25	-1.56749	0.34302	-36.8233	0.300091	1
Benzenesulfonamide	butane-1,3-diol	25	-1.52518	0.86621	-38.2117	-0.240818	1
Benzenesulfonamide	2-methylpentan-3-one	25	-1.65589	0.91126	-42.4584	0.360273	1
Benzenesulfonamide	2,2-dimethyl-1,3-dioxolane	25	-1.56861	1.16458	-44.3456	0.333	1
Benzenesulfonamide	2-Buten-1-ol	25	-1.55884	0.85749	-27.3367	-0.228	1
Benzenesulfonamide	methyl2-nitroethanoate	25	-1.56995	0.25944	-10.2858	0.076	1
Benzenesulfonamide	benzenecarbonitrile	25	-1.57957	0.32408	-22.6456	0.242091	1
Benzenesulfonamide	2-methylbutanal	25	-1.56698	0.78721	-37.3456	0.345	1
Benzenesulfonamide	isobutyl acetate	25	-1.53637	0.4926	-43.2417	0.350909	1
Benzenesulfonamide	oct-2-ynoic acid	25	-1.5644	-0.12178	2.08971	-0.731091	1
Benzenesulfonamide	n-Butyl acetate	25	-1.56185	0.48165	-43.9455	0.350364	1
Benzenesulfonamide	hexane-1,5-diol	25	-1.56907	1.21916	-45.8339	-0.235091	1
Benzenesulfonamide	2-(phenylmethyl)pyridine	25	-1.57113	0.58129	-28.5456	0.299	1
Benzenesulfonamide	dipropan-2-ylbutanedioate	25	-1.66304	0.32512	-57.2039	0.331909	1
Benzenesulfonamide	N,N-diethylcarbamoylchloride	25	-1.5757	0.3777	-28.9456	0.328182	1
Benzenesulfonamide	2-methylprop-2-enoicacid	25	-1.55793	0.44764	-4.69839	-0.638636	1
Benzenesulfonamide	1-butoxypropan-2-ol	25	-1.49766	1.13093	-48.3206	0.0151818	1
Benzenesulfonamide	methyl hex-2-ynoate	25	-1.5787	0.13874	-34.114	0.316	1
Benzenesulfonamide	methyl3-methylbut-2-enoate	25	-1.58176	0.46186	-36.591	0.335091	1
Benzenesulfonamide	2-(4-methylphenyl)ethanenitrile	25	-1.58082	0.10374	-22.9456	0.215364	1
Benzenesulfonamide	dimethylpropanedioate	25	-1.1974	0.06383	-45.7567	0.239182	1
Benzenesulfonamide	methyl(E)-pent-3-enoate	25	-1.57838	0.39808	-39.6029	0.322364	1
Benzenesulfonamide	4-(4-methoxyphenyl)butan-1-ol	25	-1.57906	0.70523	-34.7373	-0.214364	1
Benzenesulfonamide	hexane-1,2-diol	25	-1.57294	0.82942	-32.3492	-0.285182	1
Benzenesulfonamide	diethyldecanedioate	25	-1.58166	0.64235	-76.7593	0.353909	1
Benzenesulfonamide	2-Pentenoic acid, 2-methyl-, methyl ester, (2E)-	25	-1.58799	0.39688	-40.5456	0.351364	1
Benzenesulfonamide	cyclopentylethanoate	25	-1.58975	0.53675	-43.7149	0.353545	1
Benzenesulfonamide	dibutylethanedioate	25	-1.59019	-0.13544	-50.579	0.338545	1
Benzenesulfonamide	Triethyl orthoformate	25	-1.5375	0.22055	-55.8257	0.361455	1
Benzenesulfonamide	prop-2-enyl(E)-but-2-enoate	25	-1.58576	0.32324	-36.2739	0.317364	1
Benzenesulfonamide	2-(methoxymethyl)furan	25	-1.59986	0.58918	-27.7456	0.267364	1
Benzenesulfonamide	1-(2-methylphenyl)ethanone	25	-1.58993	0.57416	-34.3297	0.313182	1
Benzenesulfonamide	2,2-dimethyloxirane	25	-1.58494	0.98052	-35.8456	0.348364	1
Benzenesulfonamide	ethyl propionate	25	-1.57475	0.6345	-42.5059	0.346091	1
Benzenesulfonamide	prop-1-en-2-ylethanoate	25	-1.54573	0.43178	-35.0339	0.31	1
Benzenesulfonamide	1,1,1-tris(fluoranyl)propan-2-ol	25	-1.60182	0.17554	3.46637	-0.579091	1
Benzenesulfonamide	2-(2-fluorophenyl)ethanenitrile	25	-1.61609	0.17043	-14.865	0.167818	1
Benzenesulfonamide	cyclohex-3-ene-1-carboxylicacid	25	-1.59165	0.35255	-10.3092	-0.616	1
Benzenesulfonamide	2-propan-2-ylphenol	25	-1.56672	0.49468	10.3773	-0.709	1
Benzenesulfonamide	methyl4-chloranylbutanoate	25	-1.59671	0.47609	-35.3865	0.291273	1
Benzenesulfonamide	diethyl sulfate	25	-1.57131	0.26043	-27.1456	0.298818	1
Benzenesulfonamide	2,5-dimethoxyoxolane	25	-1.59914	1.03275	-54.6183	0.334636	1
Benzenesulfonamide	but-3-en-2-ylethanoate	25	-1.5159	0.35222	-38.7246	0.318636	1
Benzenesulfonamide	2,3-di(butanoyloxy)propylbutanoate	25	-1.56439	0.27563	-71.9952	0.307	1
Benzenesulfonamide	1,1,3,3-tetramethoxypropane	25	-1.59385	1.23756	-62.6929	0.341636	1
Benzenesulfonamide	ethyl(E)-3-phenylprop-2-enoate	25	-1.60197	0.05139	-35.5456	0.301455	1
Benzenesulfonamide	2-[2-(dimethylamino)ethoxy]-N,N-dimethyl-ethanamine	25	-1.75452	3.85251	-81.2302	0.374364	0
Benzenesulfonamide	2-propylaniline	25	-1.59721	-0.13582	-5.82164	0.113455	1
Benzenesulfonamide	1-cyclopropylethanol	25	-1.5888	1.09607	-32.9483	-0.141	1
Benzenesulfonamide	1-ethoxy-2-(2-ethoxyethoxy)ethane	25	-1.58886	1.082	-78.7886	0.357364	1
Benzenesulfonamide	dibutylhexanedioate	25	-1.6059	0.27197	-73.0794	0.356091	1
Benzenesulfonamide	pentane-2,4-diol	25	-1.5913	1.04733	-39.9508	-0.219091	1
Benzenesulfonamide	diethyl 2-bromanylpropanedioate	25	-1.605	0.19353	-33.1736	0.190545	1
Benzenesulfonamide	1,3,5-tris(prop-2-enyl)-1,3,5-triazinane-2,4,6-trione	25	-1.55689	0.10396	-49.6564	0.294818	1
Benzenesulfonamide	Dimethoxymethane	25	-1.64118	1.30481	-40.762	0.332091	1
Benzenesulfonamide	1,1,1-tris(fluoranyl)-2-methyl-propan-2-ol	25	-1.57713	0.16466	-2.51489	-0.514091	1
Benzenesulfonamide	2-(diethylamino)ethanol	25	-1.58289	1.30257	-48.2807	-0.0759091	1
Benzenesulfonamide	ethyl 2-bromanyl-2-cyano-ethanoate	25	-1.60778	0.13534	-10.7744	-0.00663636	1
Benzenesulfonamide	2-octanone	25	-1.60355	0.79237	-46.2377	0.357455	1
Benzenesulfonamide	2-(2-chlorophenyl)ethanenitrile	25	-1.61293	0.14791	-15.1605	0.179091	1
Benzenesulfonamide	2-(2-methylpropoxy)ethanol	25	-1.60597	1.09785	-42.9209	-0.075	1
Benzenesulfonamide	nitromethane	25	-1.60234	0.58235	-14.0305	0.142818	1
Benzenesulfonamide	2-(propan-2-yloxymethyl)oxirane	25	-1.61726	1.03269	-48.0468	0.325727	1
Benzenesulfonamide	6-oxabicyclo[3.1.0]hexane	25	-1.61464	0.98001	-34.9456	0.351182	1
Benzenesulfonamide	cyclohex-2-en-1-ol	25	-1.60634	0.95739	-30.9215	-0.182545	1
Benzenesulfonamide	3-methylbut-3-en-1-ol	25	-1.61377	1.02753	-31.8499	-0.188545	1
Benzenesulfonamide	1,1-dimethoxyethane	25	-1.62068	1.22905	-43.6115	0.351364	1
Benzenesulfonamide	2-phenylpropanenitrile	25	-1.62488	0.1861	-24.6456	0.251636	1
Benzenesulfonamide	(Z)-hex-3-enal	25	-1.62119	0.62246	-35.2736	0.312818	1
Benzenesulfonamide	2-ethyl-6-methyl-aniline	25	-1.61918	-0.03854	-9.75215	0.148909	1
Benzenesulfonamide	2,6-dimethylpyridine	25	-1.60779	1.82877	-39.1456	0.332364	1
Benzenesulfonamide	3-butoxypropanenitrile	25	-1.61919	0.697	-38.4626	0.245364	1
Benzenesulfonamide	3-ethylpent-1-yn-3-ol	25	-1.60506	0.26767	-12.3424	-0.330727	1
Benzenesulfonamide	cyclohex-3-ene-1-carbaldehyde	25	-1.62444	0.76183	-37.6456	0.326091	1
Benzenesulfonamide	3,3-dimethoxyprop-1-ene	25	-1.63379	0.7009	-38.3047	0.335364	1
Benzenesulfonamide	butanedioyldichloride	25	-1.62553	0.47182	6.57997	0.118636	1
Benzenesulfonamide	1,4-dioxacyclohexadecane-5,16-dione	25	-1.62695	0.45666	-59.0749	0.316364	1
Benzenesulfonamide	butanoicacid	25	-1.61857	0.54507	-10.1456	-0.596455	1
Benzenesulfonamide	methyl 2-bromanylbenzoate	25	-1.63106	0.26888	-25.9521	0.280182	1
Benzenesulfonamide	ethyl 4-ethoxybenzoate	25	-1.62745	0.09314	-40.6456	0.320545	1
Benzenesulfonamide	6-chloranylhexan-1-ol	25	-1.62475	1.02162	-30.2143	-0.230273	1
Benzenesulfonamide	7-chloranylheptan-1-ol	25	-1.62522	0.92186	-31.2656	-0.230909	1
Benzenesulfonamide	2-propylphenol	25	-1.60439	0.24168	9.39144	-0.687273	1
Benzenesulfonamide	4-propylbenzaldehyde	25	-1.63426	0.32535	-36.0456	0.323182	1
Benzenesulfonamide	pent-4-en-2-ol	25	-1.62314	1.10927	-32.836	-0.148364	1
Benzenesulfonamide	2-(prop-2-enoxymethyl)oxirane	25	-1.64494	0.83389	-41.5169	0.300909	1
Benzenesulfonamide	1-(4-chlorophenyl)ethanone	25	-1.63469	0.59203	-29.7456	0.268	1
Benzenesulfonamide	(3-fluorophenyl)methanol	25	-1.69743	0.64234	-10.6318	-0.372273	1
Benzenesulfonamide	heptane-1,7-diol	25	-1.62677	1.20333	-44.5027	-0.252909	1
Benzenesulfonamide	benzyl alcohol	25	-1.63384	0.65358	-20.5314	-0.288727	1
Benzenesulfonamide	methylcyclopropanecarboxylate	25	-1.63609	0.59564	-38.2615	0.32	1
Benzenesulfonamide	hexane-3,4-dione	25	-1.71299	0.49202	-37.693	0.311455	1
Benzenesulfonamide	but-3-en-1-ol	25	-1.58803	0.92247	-28.8521	-0.223273	1
Benzenesulfonamide	4-propan-2-ylbenzaldehyde	25	-1.64036	0.34131	-35.5456	0.320273	1
Benzenesulfonamide	tert-butyl 2-chloranylethanoate	25	-1.63648	0.36817	-25.9456	0.228636	1
Benzenesulfonamide	2-methylbenzenecarbonitrile	25	-1.64498	0.30354	-25.8456	0.280182	1
Benzenesulfonamide	ethyl (E)-2-methylbut-2-enoate	25	-1.63661	0.46266	-41.1789	0.358364	1
Benzenesulfonamide	methyl2-azanylbenzoate	25	-1.63881	0.20283	-9.67302	0.0598182	1
Benzenesulfonamide	(phenylmethyl)ethanoate	25	-1.63424	0.31356	-35.1026	0.299455	1
Benzenesulfonamide	2,2-dimethylpropanal	25	-1.64255	0.87726	-36.3456	0.355	1
Benzenesulfonamide	3-methylbenzenecarbonitrile	25	-1.65259	0.27704	-25.4456	0.274636	1
Benzenesulfonamide	6-methylheptan-2-one	25	-1.64335	0.90235	-45.4398	0.356273	1
Benzenesulfonamide	Tetrahydropyran	25	-1.63336	1.63575	-38.4456	0.381273	1
Benzenesulfonamide	diethyl2-ethylpropanedioate	25	-1.64089	0.37626	-52.2858	0.325182	1
Benzenesulfonamide	2-phenylcyclohexan-1-ol	25	-1.64755	0.67365	-33.0811	-0.0913636	1
Benzenesulfonamide	1-Butanol,3-ethoxy-	25	-1.63612	1.03844	-46.047	-0.0388182	1
Benzenesulfonamide	dipropylbenzene-1,2-dicarboxylate	25	-1.65124	0.29785	-51.7224	0.319091	1
Benzenesulfonamide	Aceticacid,2-(nitrooxy)-,ethylester	25	-1.64671	0.39638	-17.5262	0.157818	1
Benzenesulfonamide	hex-3-yn-1-ol	25	-1.64732	0.76828	-29.2657	-0.242727	1
Benzenesulfonamide	cyclobutanecarboxylicacid	25	-1.63774	0.54484	-10.7649	-0.596364	1
Benzenesulfonamide	1-phenyl-N-(phenylmethyl)methanamine	25	-1.62034	0.25398	-26.9564	0.295545	1
Benzenesulfonamide	cyclopentanecarbaldehyde	25	-1.65543	0.87631	-36.2456	0.344	1
Benzenesulfonamide	4-chloranyl-2-methoxy-phenol	25	-1.61921	0.28043	3.22341	-0.470818	1
Benzenesulfonamide	2-chloranyl-6-fluoranyl-benzaldehyde	25	-1.6619	0.50412	-24.8456	0.241818	1
Benzenesulfonamide	(4-methylphenyl)methylethanoate	25	-1.66702	0.25752	-37.5379	0.314	1
Benzenesulfonamide	hex-3-yn-2-ol	25	-1.66697	0.64043	-23.9671	-0.305545	1
Benzenesulfonamide	hexan-3-one	25	-1.65735	0.91691	-43.2606	0.352818	1
Benzenesulfonamide	methylbutanoate	25	-1.66436	0.70944	-40.0676	0.337636	1
Benzenesulfonamide	3,3-dimethylbutanal	25	-1.66788	0.89549	-36.743	0.342727	1
Benzenesulfonamide	ethyl2-cyano-3-methyl-pentanoate	25	-1.66983	0.27847	-40.8497	0.232091	1
Benzenesulfonamide	ethyl4-chloranylbutanoate	25	-1.66951	0.49561	-37.3727	0.307636	1
Benzenesulfonamide	phenylethanoate	25	-1.64344	0.30534	-29.4715	0.28	1
Benzenesulfonamide	hex-5-enoicacid	25	-1.65434	0.45749	-11.1518	-0.603545	1
Benzenesulfonamide	sec-Butyl Acetate	25	-1.59866	0.54941	-42.9242	0.352273	1
Benzenesulfonamide	2-methyl-5-propan-2-yl-phenol	25	-1.66071	0.04845	6.11718	-0.675091	1
Benzenesulfonamide	2-ethylbutanal	25	-1.71907	0.90977	-37.0456	0.352455	1
Benzenesulfonamide	2-methyl-1,3-propanediol	25	-1.67009	0.87722	-33.1711	-0.261273	1
Benzenesulfonamide	2-methylpent-1-en-3-one	25	-1.68085	0.84649	-38.1456	0.340182	1
Benzenesulfonamide	methyl5-bromanylpentanoate	25	-1.67746	0.58453	-38.1766	0.297182	1
Benzenesulfonamide	3-methylhex-1-yn-3-ol	25	-1.66156	0.30317	-12.2125	-0.343909	1
Benzenesulfonamide	methyl2-methylpropanoate	25	-1.7398	0.81987	-40.0539	0.342727	1
Benzenesulfonamide	ethylN-butylcarbamate	25	-1.63776	0.54485	-43.3224	0.147545	1
Benzenesulfonamide	diethyl 2-phenylpropanedioate	25	-1.67595	0.04149	-42.9801	0.291636	1
Benzenesulfonamide	ethylbutanoate	25	-1.82716	0.81348	-41.635	0.357	1
Benzenesulfonamide	5-methylhex-1-yn-3-ol	25	-1.67348	0.2171	-7.12207	-0.425182	1
Benzenesulfonamide	diethyl 2-prop-2-enylpropanedioate	25	-1.68706	0.2146	-49.3663	0.308727	1
Benzenesulfonamide	dipentylbutanedioate	25	-1.57977	-0.4323	-60.1068	0.346909	1
Benzenesulfonamide	3-propan-2-yloxypropan-1-ol	25	-1.67937	0.98872	-45.3228	-0.0720909	1
Benzenesulfonamide	cyclohexanecarbaldehyde	25	-1.69469	0.91349	-38.9456	0.353545	1
Benzenesulfonamide	4-propylphenol	25	-1.68927	0.21866	8.85442	-0.705091	1
Benzenesulfonamide	2-methylbutylethanoate	25	-1.69018	0.56869	-43.4528	0.358273	1
Benzenesulfonamide	prop-2-enylpent-4-enoate	25	-1.67569	0.23019	-6.66552	-0.637455	1
Benzenesulfonamide	(3-methylphenyl)ethanoate	25	-1.69693	0.27298	-32.3369	0.296182	1
Benzenesulfonamide	2-methylbut-3-en-2-ol	25	-1.6695	1.02481	-24.7604	-0.226545	1
Benzenesulfonamide	1-(4-methylphenyl)propan-1-one	25	-1.68881	0.43431	-36.3456	0.326455	1
Benzenesulfonamide	(4-methylphenyl)ethanoate	25	-1.68538	0.25692	-32.3451	0.296545	1
Benzenesulfonamide	2-butylphenol	25	-1.68611	0.22213	10.0407	-0.698545	1
Benzenesulfonamide	Phenethyl alcohol	25	-1.69037	0.74835	-22.4713	-0.261091	1
Benzenesulfonamide	n-Amyl Acetate	25	-1.67483	0.57038	-44.3391	0.355545	1
Benzenesulfonamide	2-tert-butylaniline	25	-1.68871	-0.09618	-6.36456	0.121727	1
Benzenesulfonamide	1-butoxy-4-nitro-benzene	25	-1.69518	0.03749	-30.1309	0.283455	1
Benzenesulfonamide	ethyl2-azanylbenzoate	25	-1.68961	0.14362	-13.4805	0.0826364	1
Benzenesulfonamide	tert-Butyl Acetate	25	-1.72776	0.79202	-39.2541	0.358364	1
Benzenesulfonamide	1-(2,5-dimethylphenyl)ethanone	25	-1.69271	0.62173	-36.3661	0.333182	1
Benzenesulfonamide	triethoxymethoxyethane	25	-1.71029	0.02154	-65.8725	0.388364	1
Benzenesulfonamide	ethyl3-methylbut-2-enoate	25	-1.69891	0.47247	-38.5686	0.350818	1
Benzenesulfonamide	(Z)-pent-2-en-1-ol	25	-1.68959	0.9562	-27.3552	-0.219455	1
Benzenesulfonamide	2-methyl-6-propan-2-yl-phenol	25	-1.65082	-0.02402	-1.43017	-0.579727	1
Benzenesulfonamide	octanenitrile	25	-1.70295	0.13065	-32.9436	0.310636	1
Benzenesulfonamide	methyl2-phenylethanoate	25	-1.6559	0.25725	-33.9735	0.290818	1
Benzenesulfonamide	(2-fluorophenyl)methanol	25	-1.69791	0.61037	-9.63606	-0.375182	1
Benzenesulfonamide	2-methoxy-4-methyl-phenol	25	-1.68738	0.23341	-8.83561	-0.379545	1
Benzenesulfonamide	2,6-di(propan-2-yl)aniline	25	-1.69629	-0.28915	-12.8059	0.184455	1
Benzenesulfonamide	2-phenylethylethanoate	25	-1.71014	0.36697	-38.3235	0.312909	1
Benzenesulfonamide	cyclohexylethanoate	25	-1.70606	0.65262	-44.0695	0.360818	1
Benzenesulfonamide	(4-fluorophenyl)methanol	25	-1.70473	0.69023	-16.0672	-0.307818	1
Benzenesulfonamide	1-nitropropane	25	-1.70472	0.64342	-21.1456	0.234818	1
Benzenesulfonamide	3-phenylpropylethanoate	25	-1.71378	0.30551	-41.7467	0.320545	1
Benzenesulfonamide	1-(3-bromophenyl)ethanone	25	-1.71275	0.63146	-27.5456	0.263545	1
Benzenesulfonamide	Aceticacid,2-cyano-,octylester	25	-1.71544	-0.10996	-28.8074	0.130727	1
Benzenesulfonamide	bis(2-methylpropyl) hexanedioate	25	-1.7146	0.34566	-70.8695	0.357909	1
Benzenesulfonamide	hexane-2,3-dione	25	-1.72225	0.50319	-37.1183	0.312909	1
Benzenesulfonamide	6-Nonynoic acid	25	-1.70763	0.23511	-15.5122	-0.598091	1
Benzenesulfonamide	2,6-diethylaniline	25	-1.79759	-0.00529	-9.22666	0.155909	1
Benzenesulfonamide	O1-butylO2-(phenylmethyl)benzene-1,2-dicarboxylate	25	-1.72361	-0.30947	-43.8854	0.302909	1
Benzenesulfonamide	2-methyl-1-phenyl-propan-1-one	25	-1.72116	0.41055	-32.1456	0.316091	1
Benzenesulfonamide	1,1-bis(chloranyl)propan-2-one	25	-1.7196	0.57384	-12.2305	0.116727	1
Benzenesulfonamide	1,1-Cyclopropanedicarboxylicacid,1,1-dipropylester	25	-1.71208	0.12325	-54.8248	0.341909	1
Benzenesulfonamide	1-(dibutylamino)propan-2-ol	25	-1.65696	1.20579	-55.1105	0.271545	1
Benzenesulfonamide	hept-6-enoicacid	25	-1.75888	0.48112	-11.7327	-0.597727	1
Benzenesulfonamide	Benzeneethanol, 2-fluoro-	25	-1.72136	0.68443	-18.0554	-0.283545	1
Benzenesulfonamide	3-fluoranylbenzaldehyde	25	-1.72787	0.59888	-24.1456	0.235	1
Benzenesulfonamide	hexanal	25	-1.72697	0.88891	-37.9416	0.337182	1
Benzenesulfonamide	3-methylbutanoicacid	25	-1.70631	0.56825	-8.54597	-0.602545	1
Benzenesulfonamide	2-methylprop-2-en-1-ol	25	-1.71276	0.94448	-20.2856	-0.304909	1
Benzenesulfonamide	(phenylmethyl)2-bromanylethanoate	25	-1.73574	0.20734	-17.7021	0.201545	1
Benzenesulfonamide	ethyl2-bromanylbenzoate	25	-1.73025	0.25366	-28.3616	0.296636	1
Benzenesulfonamide	2-pentylphenol	25	-1.71613	-0.05539	9.77391	-0.720364	1
Benzenesulfonamide	(3-methylphenyl)methanol	25	-1.7227	0.70341	-22.8277	-0.269727	1
Benzenesulfonamide	1,4-dioxacycloheptadecane-5,17-dione	25	-1.73056	0.42156	-59.792	0.317182	1
Benzenesulfonamide	1-(4-methyl-2-oxidanyl-phenyl)ethanone	25	-1.73145	0.70373	-30.4456	0.307364	1
Benzenesulfonamide	2-[[2,2-dimethyl-3-(oxiran-2-ylmethoxy)propoxy]methyl]oxirane	25	-1.73849	0.748	-61.6141	0.319	1
Benzenesulfonamide	2-nitropropane	25	-1.71128	0.71295	-24.7456	0.301091	1
Benzenesulfonamide	diethyl 2-propylpropanedioate	25	-1.73335	0.32685	-53.1313	0.330636	1
Benzenesulfonamide	ditert-butyl propanedioate	25	-1.73436	0.4111	-49.2052	0.330364	1
Benzenesulfonamide	methyl 2-chloranylpropanoate	25	-1.73606	0.64297	-24.4471	0.265909	1
Benzenesulfonamide	3-prop-2-ynoxyprop-1-yne	25	-1.7334	0.19644	-4.20994	0.0390909	1
Benzenesulfonamide	(2S)-2-(phenylmethoxymethyl)oxirane	25	-1.73239	0.62202	-40.8039	0.300727	1
Benzenesulfonamide	3-chloranylbenzaldehyde	25	-1.74271	0.60484	-23.5456	0.254	1
Benzenesulfonamide	2-chloranylbenzaldehyde	25	-1.74559	0.58931	-24.964	0.276909	1
Benzenesulfonamide	methyl3-methoxybenzoate	25	-1.74023	0.43441	-34.4456	0.300455	1
Benzenesulfonamide	1-phenylpropan-1-one	25	-1.73976	0.61452	-32.6456	0.309273	1
Benzenesulfonamide	[(Z)-hex-2-enyl]ethanoate	25	-1.74312	0.44871	-42.1235	0.343818	1
Benzenesulfonamide	1,2-bis(chloromethyloxy)ethane	25	-1.73692	0.62072	-8.86926	0.179727	1
Benzenesulfonamide	2-(2-hexoxyethoxy)ethanol	25	-1.67733	1.79146	-66.5241	0.109273	1
Benzenesulfonamide	2-ethyloxirane	25	-1.74284	1.15835	-33.4456	0.345909	1
Benzenesulfonamide	1-(3-chlorophenyl)ethanone	25	-1.72002	0.665	-27.5456	0.265	1
Benzenesulfonamide	propylpropanoate	25	-1.73247	0.64884	-42.2856	0.359545	1
Benzenesulfonamide	methyl2-methylprop-2-enoate	25	-1.74539	0.71794	-34.7456	0.329	1
Benzenesulfonamide	4-methyl-2-(2-methylprop-1-enyl)oxane	25	-1.73941	1.03665	-42.7061	0.384727	1
Benzenesulfonamide	5-Nonynoic acid	25	-1.73493	0.26518	-13.9306	-0.608273	1
Benzenesulfonamide	hept-3-yn-1-ol	25	-1.74751	0.78049	-29.8054	-0.234364	1
Benzenesulfonamide	4-phenylpentanoicacid	25	-1.74202	0.22992	-8.74742	-0.604818	1
Benzenesulfonamide	2-(4-methylphenyl)ethanol	25	-1.74842	0.74555	-24.7076	-0.241364	1
Benzenesulfonamide	2-methylbutane-1,3-diol	25	-1.74339	1.08968	-34.1149	-0.236909	1
Benzenesulfonamide	propane-2-sulfonyl chloride	25	-1.75801	0.51888	-11.8103	0.159364	1
Benzenesulfonamide	Isoamyl acetate	25	-1.64785	0.55194	-43.53	0.354636	1
Benzenesulfonamide	tert-butyl2-bromanylethanoate	25	-1.75574	0.4626	-24.4016	0.239364	1
Benzenesulfonamide	heptan-3-one	25	-1.77672	0.91519	-43.0046	0.36	1
Benzenesulfonamide	1,2,3,4-tetrahydronaphthalen-2-ol	25	-1.75262	0.86658	-26.9977	-0.236727	1
Benzenesulfonamide	cyclopropyl(phenyl)methanone	25	-1.7554	0.49179	-31.9655	0.294818	1
Benzenesulfonamide	1-(2-hydroxyphenyl)ethanone	25	-1.76246	0.75253	-26.7456	0.286909	1
Benzenesulfonamide	hept-2-yn-1-ol	25	-1.74719	0.60797	-20.8031	-0.332364	1
Benzenesulfonamide	2-methylpentanal	25	-1.75944	0.94878	-37.6456	0.354818	1
Benzenesulfonamide	6-methylcyclohex-3-ene-1-carbaldehyde	25	-1.76222	0.83093	-36.887	0.335545	1
Benzenesulfonamide	2-butoxyethyl ethanoate	25	-1.71571	0.95388	-56.3282	0.334364	1
Benzenesulfonamide	2-bromanylbenzaldehyde	25	-1.7658	0.58788	-24.3703	0.273182	1
Benzenesulfonamide	furan-2-ylmethylpropanoate	25	-1.7624	0.41166	-31.0333	0.261	1
Benzenesulfonamide	diethylbut-2-ynedioate	25	-1.76372	0.34553	-38.7331	0.312182	1
Benzenesulfonamide	ethyl 5-bromanylpentanoate	25	-1.76157	0.68349	-40.7882	0.312091	1
Benzenesulfonamide	1-phenylbutan-2-one	25	-1.76562	0.58067	-36.34	0.308364	1
Benzenesulfonamide	2-methyl-1-phenyl-propan-2-ol	25	-1.76102	0.9366	-28.395	-0.116909	1
Benzenesulfonamide	Benzeneethanol, alpha-methyl-	25	-1.75686	0.84511	-27.3639	-0.158364	1
Benzenesulfonamide	pentanoicacid	25	-1.74327	0.60107	-10.5172	-0.590909	1
Benzenesulfonamide	ethyl(E)-hex-3-enoate	25	-1.77138	0.42719	-42.2123	0.347636	1
Benzenesulfonamide	methylpentanoate	25	-1.77392	0.70858	-40.5089	0.346909	1
Benzenesulfonamide	2-Butenedioic acid, 1,4-bis(3-methylbutyl) ester	25	-2.0962	0.06533	-51.4618	0.359091	1
Benzenesulfonamide	2-hexoxyethanol	25	-1.80972	1.19885	-45.3601	-0.0382727	1
Benzenesulfonamide	propane-1-sulfonyl chloride	25	-1.77593	0.53915	-7.36009	0.108273	1
Benzenesulfonamide	n-propanol	25	-1.70576	1.24913	-26.6044	-0.243545	1
Benzenesulfonamide	8-bromanyloctan-1-ol	25	-1.77127	0.98332	-31.1702	-0.217182	1
Benzenesulfonamide	3,5-dimethylhex-1-yn-3-ol	25	-1.76506	0.19595	-10.2649	-0.377273	1
Benzenesulfonamide	2-(2-methylphenyl)ethanol	25	-1.77826	0.83471	-23.8284	-0.251545	1
Benzenesulfonamide	dibutyl benzene-1,2-dicarboxylate	25	-1.73937	0.00843	-51.6354	0.329727	1
Benzenesulfonamide	4-methoxy-1-methyl-2-nitro-benzene	25	-1.78456	0.39828	-26.5456	0.288273	1
Benzenesulfonamide	2-methylhexan-3-one	25	-1.77467	1.07663	-43.559	0.368909	1
Benzenesulfonamide	cyclobutanol	25	-1.77417	1.11744	-24.9075	-0.254091	1
Benzenesulfonamide	Acetic acid, 2-butoxy-, butyl ester	25	-1.78446	0.63089	-57.8541	0.349636	1
Benzenesulfonamide	N-methylaniline	25	-1.80978	0.42917	-6.4882	0.101727	1
Benzenesulfonamide	2,3-dimethylbut-3-en-2-ol	25	-1.76381	1.15378	-25.7546	-0.195636	1
Benzenesulfonamide	2-chloranyl-1,1-dimethoxy-ethane	25	-1.78954	0.88568	-31.3761	0.283909	1
Benzenesulfonamide	4-butylphenol	25	-1.83257	0.18457	8.55559	-0.699182	1
Benzenesulfonamide	diethyl2,2-dimethylpropanedioate	25	-1.75424	0.50278	-53.4912	0.337364	1
Benzenesulfonamide	1,1,1-triethoxyethane	25	-1.80224	1.17509	-62.2603	0.379636	1
Benzenesulfonamide	1-phenylpentan-3-one	25	-1.79355	0.51767	-38.5319	0.323273	1
Benzenesulfonamide	2-methoxyethanoylchloride	25	-1.78692	0.83427	-13.971	0.190182	1
Benzenesulfonamide	Butanoicacid,2-methyl-	25	-1.77731	0.64323	-9.85295	-0.602	1
Benzenesulfonamide	ethyl2-phenylethanoate	25	-1.79396	0.35662	-36.1221	0.309273	1
Benzenesulfonamide	methyl 2-bromanylpropanoate	25	-1.79397	0.72163	-24.4482	0.259091	1
Benzenesulfonamide	3-chloranyl-2,2-dimethyl-propan-1-ol	25	-1.78127	1.00174	-16.3456	-0.31	1
Benzenesulfonamide	ethyl4-bromanylbutanoate	25	-1.7918	0.68681	-36.6265	0.302182	1
Benzenesulfonamide	ethyloct-2-ynoate	25	-1.79558	-0.02319	-36.9135	0.345818	1
Benzenesulfonamide	2-(phenoxymethyl)oxirane	25	-1.80177	0.57637	-26.8492	0.278364	1
Benzenesulfonamide	2-ethylbutylethanoate	25	-1.79939	0.60711	-43.4723	0.364	1
Benzenesulfonamide	1,2-bis(2-ethenoxyethoxy)ethane	25	-1.8059	0.58166	-61.1136	0.304182	1
Benzenesulfonamide	3,3-dimethylbutanoicacid	25	-1.78238	0.61846	-9.00174	-0.594909	1
Benzenesulfonamide	cyclopentanecarboxylicacid	25	-1.78359	0.67618	-11.8854	-0.587364	1
Benzenesulfonamide	(E)-2-methylpent-2-enoicacid	25	-1.78665	0.58157	-13.4726	-0.556636	1
Benzenesulfonamide	hex-5-en-3-amine	25	-1.78707	1.85619	-38.3998	0.329182	1
Benzenesulfonamide	bis[(6-methylcyclohex-3-en-1-yl)methyl] hexanedioate	25	-1.78386	-0.24716	-73.9185	0.355273	0
Benzenesulfonamide	2-methoxy-4-prop-2-enyl-phenol	25	-1.83764	0.13248	-8.55084	-0.381091	1
Benzenesulfonamide	2-[di(propan-2-yloxy)methoxy]propane	25	-1.80261	0.13899	-59.0417	0.376636	1
Benzenesulfonamide	4-ethyl-2-methoxy-phenol	25	-1.79443	0.18162	-9.01826	-0.369455	1
Benzenesulfonamide	1-nitrobutane	25	-1.81285	0.6426	-21.1456	0.239909	1
Benzenesulfonamide	4-pentylphenol	25	-1.79644	-0.09858	8.55611	-0.698364	1
Benzenesulfonamide	1,1,3-trimethoxybutane	25	-1.80276	1.66559	-57.246	0.358636	1
Benzenesulfonamide	2,4-dimethyl-1-nitro-benzene	25	-1.81228	0.46589	-26.3456	0.311455	1
Benzenesulfonamide	ethyl 3-methoxybenzoate	25	-1.81374	0.41198	-36.6456	0.314636	1
Benzenesulfonamide	2-[1,2-bis(chloranyl)ethyl]-4-methyl-1,3-dioxolane	25	-1.81032	0.70356	-21.8087	0.234818	1
Benzenesulfonamide	ethenyl ethanoate	25	-1.81151	0.81638	-25.6694	0.297909	1
Benzenesulfonamide	9-oxabicyclo[6.1.0]nonane	25	-1.81171	1.24232	-38.8456	0.375364	1
Benzenesulfonamide	1-[2,5-bis(chloranyl)phenyl]ethanone	25	-1.81482	0.55623	-23.2499	0.248	1
Benzenesulfonamide	2-bromanyl-1-phenyl-propan-1-one	25	-1.81659	0.35071	-16.9187	0.220364	1
Benzenesulfonamide	nonanenitrile	25	-1.79555	0.04146	-32.9223	0.317455	1
Benzenesulfonamide	2-phenylpropan-1-ol	25	-1.80315	0.75069	-23.3644	-0.232091	1
Benzenesulfonamide	ethyl cyclobutanecarboxylate	25	-1.81121	0.73097	-43.4207	0.364364	1
Benzenesulfonamide	ethyl2-chloranylpropanoate	25	-1.80915	0.65822	-27.348	0.284636	1
Benzenesulfonamide	methyl oct-2-ynoate	25	-1.82028	0.13903	-34.0243	0.330818	1
Benzenesulfonamide	propan-2-ylpropanoate	25	-1.80383	0.75546	-41.4094	0.362182	1
Benzenesulfonamide	azonane	25	-1.77096	2.14265	-42.1237	0.324091	1
Benzenesulfonamide	(2-butoxy-2-oxidanylidene-ethyl)2-[2,4-bis(chloranyl)phenoxy]ethanoate	25	-1.8178	-0.27983	-21.6178	0.189818	1
Benzenesulfonamide	1,2-Dichloroethane	25	-1.81545	1.14938	-3.48587	0.206	1
Benzenesulfonamide	N,4-dimethylaniline	25	-1.81991	0.15405	-9.11164	0.122545	1
Benzenesulfonamide	methylbenzoate	25	-1.82436	0.55069	-29.6456	0.304818	1
Benzenesulfonamide	methylcyclobutanecarboxylate	25	-1.81958	0.91456	-40.77	0.346818	1
Benzenesulfonamide	1,2-Diethoxyethane	25	-1.79602	1.20452	-58.9607	0.369545	1
Benzenesulfonamide	ethyl 2-bromanylpropanoate	25	-1.8261	0.68023	-27.3494	0.279545	1
Benzenesulfonamide	6-phenylhexanoicacid	25	-1.8165	0.14953	-10.6077	-0.588545	1
Benzenesulfonamide	Dichloromethane	25	-1.78976	1.35889	1.95442	0.0733636	1
Benzenesulfonamide	heptane-2,3-dione	25	-1.83896	0.60199	-37.4049	0.322182	1
Benzenesulfonamide	2-methylpropyl 2-phenylethanoate	25	-1.8339	0.06851	-36.3456	0.326182	1
Benzenesulfonamide	ethyl2-methylpropanoate	25	-1.87107	0.88192	-42.761	0.361273	1
Benzenesulfonamide	1-(4-methylphenyl)butan-1-one	25	-1.89808	0.57351	-36.7456	0.336	1
Benzenesulfonamide	2-methylhex-5-en-3-yn-2-ol	25	-1.8271	0.61569	-16.6035	-0.322818	1
Benzenesulfonamide	propylbutanoate	25	-1.91003	0.76409	-42.8749	0.367636	1
Benzenesulfonamide	methyl 2-bromanylbutanoate	25	-1.83387	0.68834	-26.2559	0.283455	1
Benzenesulfonamide	ethane-1,2-dithiol	25	-1.83245	1.10769	-16.2291	0.166455	1
Benzenesulfonamide	ethyl3-phenylpropanoate	25	-1.84129	0.26381	-38.299	0.325545	1
Benzenesulfonamide	hept-4-yn-3-ol	25	-1.8306	0.69223	-23.2863	-0.316273	1
Benzenesulfonamide	3-piperidin-1-ylpropanenitrile	25	-1.6249	2.17889	-42.983	0.278	1
Benzenesulfonamide	1-(4-chlorophenyl)butan-1-one	25	-1.86109	0.51831	-27.6187	0.286818	1
Benzenesulfonamide	nonan-2-one	25	-1.84173	0.87435	-45.7063	0.363091	1
Benzenesulfonamide	(Z)-hex-2-en-1-ol	25	-1.84553	1.07587	-27.8058	-0.201727	1
Benzenesulfonamide	2-chloranyl-1,3-benzoxazole	25	-1.85586	0.61223	-19.2066	0.286909	1
Benzenesulfonamide	4-fluoranyl-2-(trifluoromethyl)aniline	25	-1.84206	0.43523	15.6544	-0.00554545	1
Benzenesulfonamide	2-methoxy-4-[(E)-prop-1-enyl]phenol	25	-1.84126	0.14552	-5.72171	-0.397091	1
Benzenesulfonamide	N,3-dimethylaniline	25	-1.84452	0.25004	-8.53369	0.121727	1
Benzenesulfonamide	2,2,3,3,4,4,5,5-octakis(fluoranyl)pentan-1-ol	25	-1.84643	-0.01326	26.7962	-0.666455	0
Benzenesulfonamide	diethyl 2-butylpropanedioate	25	-1.84575	0.27616	-52.7589	0.335545	1
Benzenesulfonamide	2-chloranylethanethiol	25	-1.84244	1.16293	-9.21927	0.163818	1
Benzenesulfonamide	fluorosulfonyloxymethane	25	-1.84731	1.00171	-5.60943	0.209273	1
Benzenesulfonamide	butyl prop-2-enoate	25	-1.85072	0.60277	-37.4089	0.340273	1
Benzenesulfonamide	(phenylmethyl)propanoate	25	-1.85711	0.42411	-34.6683	0.315	1
Benzenesulfonamide	propan-2-yl furan-2-carboxylate	25	-1.82602	0.40418	-32.7456	0.233091	1
Benzenesulfonamide	oct-3-yn-1-ol	25	-1.8508	0.76486	-29.808	-0.221818	1
Benzenesulfonamide	3-phenylpropan-1-ol	25	-1.85893	0.89409	-24.1615	-0.251273	1
Benzenesulfonamide	bromanyl(chloranyl)methane	25	-1.8379	1.42968	1.65442	0.0696364	1
Benzenesulfonamide	pent-4-en-1-ol	25	-1.85768	1.31205	-28.3688	-0.218091	1
Benzenesulfonamide	1-phenylbutan-1-one	25	-1.74657	0.48795	-32.8456	0.32	1
Benzenesulfonamide	[(Z)-hex-3-enyl]ethanoate	25	-1.8609	0.63323	-42.2209	0.345	1
Benzenesulfonamide	2-cyclopentylethanoicacid	25	-1.83616	0.58318	-9.27965	-0.595273	1
Benzenesulfonamide	1,1-bis(fluoranyl)-2-methoxy-ethane	25	-1.86966	0.88825	-18.5633	0.205182	1
Benzenesulfonamide	ethyl 2-methylprop-2-enoate	25	-1.8777	0.80321	-36.9456	0.349364	1
Benzenesulfonamide	hexanoicacid	25	-1.84153	0.60445	-10.6275	-0.585455	1
Benzenesulfonamide	(E)-2-methyl-3-phenyl-prop-2-en-1-ol	25	-1.85891	0.67858	-17.5847	-0.294545	1
Benzenesulfonamide	cyclopentanol	25	-1.85258	1.32237	-28.597	-0.195818	1
Benzenesulfonamide	furan-2-carbonylchloride	25	-1.86779	0.56396	-6.32269	0.125909	1
Benzenesulfonamide	Propanol,[2-(2-butoxymethylethoxy)methylethoxy]-	25	-1.86412	1.90127	-77.554	0.00718182	0
Benzenesulfonamide	1,2,3,4-tetrahydroquinoline	25	-1.86365	0.31456	-11.4285	0.133636	1
Benzenesulfonamide	2,6-bis(fluoranyl)pyridine	25	-1.87135	0.71362	-11.395	0.208091	1
Benzenesulfonamide	5-methylheptan-3-one	25	-1.86756	1.00386	-43.4113	0.366182	1
Benzenesulfonamide	2-ethyl-2-methyl-1,3-dioxolane	25	-1.86926	1.51474	-42.8456	0.345909	1
Benzenesulfonamide	2-(bromomethyl)oxane	25	-1.86942	1.15193	-30.9516	0.316909	1
Benzenesulfonamide	2-Nitrotoluene	25	-1.8846	0.63407	-21.1456	0.288545	1
Benzenesulfonamide	1-methyl-3-nitro-benzene	25	-1.87612	0.57978	-21.4456	0.296182	1
Benzenesulfonamide	dipentylbenzene-1,2-dicarboxylate	25	-1.87375	-0.20883	-51.8793	0.337818	1
Benzenesulfonamide	methyl 2,2-bis(chloranyl)ethanoate	25	-1.8684	0.72273	-10.9949	0.091	1
Benzenesulfonamide	Hexyl acetate	25	-1.83206	0.59709	-44.5607	0.361455	1
Benzenesulfonamide	butyl2-[4-[5-(trifluoromethyl)pyridin-2-yl]oxyphenoxy]propanoate	25	-2.05276	-0.43678	-37.4344	0.270636	1
Benzenesulfonamide	2-Methyl-2-butanol	25	-1.86246	1.60074	-31.5198	-0.136	1
Benzenesulfonamide	1,2-bis(bromanyl)-1-chloranyl-ethane	25	-1.87403	1.1733	6.61717	0.0573636	1
Benzenesulfonamide	O2-(2-ethylhexyl)O1-(phenylmethyl)benzene-1,2-dicarboxylate	25	-1.88517	-0.89977	-43.8129	0.317727	1
Benzenesulfonamide	2-[(2-methylpropan-2-yl)oxymethyl]oxirane	25	-1.87902	1.30797	-49.0569	0.335636	1
Benzenesulfonamide	2,2-dimethyl-1-phenyl-propan-1-one	25	-1.88327	0.51564	-31.1456	0.326818	1
Benzenesulfonamide	oct-2-yn-1-ol	25	-1.87681	0.59584	-20.9604	-0.327636	1
Benzenesulfonamide	2,3-dihydrofuran	25	-1.8936	1.18236	-23.4456	0.307545	1
Benzenesulfonamide	ethanoyl bromide	25	-1.88222	1.14399	-5.65417	0.204455	1
Benzenesulfonamide	oct-1-en-3-one	25	-1.84144	0.66218	-38.6449	0.344818	1
Benzenesulfonamide	nitrocyclohexane	25	-1.87872	0.7516	-28.6456	0.339636	1
Benzenesulfonamide	2-methylpropylpropanoate	25	-1.8414	0.71519	-42.5908	0.369364	1
Benzenesulfonamide	Methyl pivalate	25	-1.88488	0.88701	-38.3456	0.356091	1
Benzenesulfonamide	(phenylmethyl)prop-2-enoate	25	-1.89455	0.35331	-28.0516	0.295545	1
Benzenesulfonamide	4-nitrooxybutyl nitrate	25	-1.90036	0.63057	-10.599	0.284273	1
Benzenesulfonamide	2-methylheptan-3-one	25	-1.88646	1.05007	-44.2883	0.375	1
Benzenesulfonamide	heptanal	25	-1.89681	0.97388	-37.8621	0.344182	1
Benzenesulfonamide	pent-1-en-3-ol	25	-1.8857	1.16938	-24.567	-0.241455	1
Benzenesulfonamide	3,3-diethoxyprop-1-yne	25	-1.8952	0.4939	-26.7009	0.124091	1
Benzenesulfonamide	2,4-dimethylpentan-3-one	25	-1.89555	0.9914	-41.6456	0.372818	1
Benzenesulfonamide	2-methylpropyl 2-methylprop-2-enoate	25	-1.91044	0.52408	-37.4456	0.367636	1
Benzenesulfonamide	propan-2-ylbutanoate	25	-1.92622	0.80893	-42.0866	0.370636	1
Benzenesulfonamide	methyl 2,4-dimethylbenzoate	25	-1.8986	0.42596	-32.4795	0.336727	1
Benzenesulfonamide	2,2-dimethylbutanoicacid	25	-1.88015	0.69038	-9.79233	-0.576909	1
Benzenesulfonamide	N,N-dimethylethanamine	25	-1.81076	2.91906	-36.2456	0.402818	1
Benzenesulfonamide	decan-2-one	25	-1.91411	0.78326	-45.7638	0.367364	1
Benzenesulfonamide	diethyl 2,2-diethylpropanedioate	25	-1.90645	0.5333	-52.4102	0.348636	1
Benzenesulfonamide	propyl 2-methylpropanoate	25	-1.91841	0.84411	-43.0414	0.373364	1
Benzenesulfonamide	1,1,2-tris(bromanyl)ethane	25	-1.90019	1.17167	6.25544	0.0583636	1
Benzenesulfonamide	octan-3-one	25	-1.88375	0.98045	-44.0119	0.366455	1
Benzenesulfonamide	3,7-dimethylocta-2,6-dienyl ethanoate	25	-1.90574	0.15612	-44.0132	0.353091	1
Benzenesulfonamide	1,2-dimethoxybenzene	25	-2.01519	0.88349	-30.7266	0.298455	1
Benzenesulfonamide	1,2,4-trimethylpiperazine	25	-1.86229	4.38213	-58.7456	0.381455	0
Benzenesulfonamide	ethyl2-methylbutanoate	25	-1.90751	0.79926	-42.8827	0.369091	1
Benzenesulfonamide	methyl3-methylbutanoate	25	-1.9112	0.8782	-39.2785	0.344364	1
Benzenesulfonamide	2-nitrobenzoylchloride	25	-1.91906	0.4619	-6.43438	0.187727	1
Benzenesulfonamide	1,2-dimethyl-3-nitro-benzene	25	-1.91717	0.56005	-22.9456	0.304909	1
Benzenesulfonamide	1-methylpyrrole	25	-2.04833	1.26395	-16.6518	0.294636	1
Benzenesulfonamide	5-nitrooxypentylnitrate	25	-1.91357	0.51426	-13.9264	0.297182	1
Benzenesulfonamide	2-chloranyl-4-methyl-1-nitro-benzene	25	-1.92081	0.477	-17.9504	0.269455	1
Benzenesulfonamide	heptan-4-one	25	-1.85482	1.04966	-43.1058	0.363182	1
Benzenesulfonamide	methyl2-methylbutanoate	25	-1.92057	0.9429	-39.8549	0.351545	1
Benzenesulfonamide	Butan-2-ol	25	-1.86795	1.43163	-29.0796	-0.189909	1
Benzenesulfonamide	2-phenylbutan-2-ol	25	-1.90071	0.80008	-18.0976	-0.258545	1
Benzenesulfonamide	cycloheptanol	25	-1.91208	1.41304	-32.9248	-0.141727	1
Benzenesulfonamide	2-ethylbutanoicacid	25	-1.89825	0.67328	-10.134	-0.594636	1
Benzenesulfonamide	diethyl 2,2-bis(bromanyl)propanedioate	25	-1.92084	0.36406	-29.0162	0.305636	1
Benzenesulfonamide	4-methylcyclohexan-1-ol	25	-1.91695	1.34674	-32.678	-0.159273	1
Benzenesulfonamide	ethylpentanoate	25	-2.02159	0.9076	-42.1649	0.362455	1
Benzenesulfonamide	2-(phenylmethyl)oxirane	25	-1.93692	0.75567	-28.0456	0.31	1
Benzenesulfonamide	1,1,3,3-tetraethoxypropane	25	-1.9322	1.27965	-70.7492	0.373091	1
Benzenesulfonamide	(Z)-1,2,3-tris(chloranyl)prop-1-ene	25	-1.92324	1.06267	4.75862	0.0874545	1
Benzenesulfonamide	1-phenylpropan-1-ol	25	-1.91858	0.7993	-19.2423	-0.289455	1
Benzenesulfonamide	bis(4-methylpentan-2-yl) (Z)-but-2-enedioate	25	-1.91823	-0.39048	-47.6733	0.302909	1
Benzenesulfonamide	1-nitropentane	25	-1.93265	0.64046	-21.3202	0.251545	1
Benzenesulfonamide	2-(dimethylamino)ethylprop-2-enoate	25	-1.94086	2.40393	-53.1828	0.323364	1
Benzenesulfonamide	4-methylhepta-1,6-dien-4-ol	25	-1.93369	1.18897	-30.3484	-0.129727	1
Benzenesulfonamide	2-methylpropyl prop-2-enoate	25	-1.89866	0.64237	-36.6458	0.342545	1
Benzenesulfonamide	6,10-dimethylundeca-5,9-dien-2-one	25	-1.93822	0.43193	-45.7589	0.354909	1
Benzenesulfonamide	2-ethoxyethyl2-methylprop-2-enoate	25	-1.92978	1.14083	-52.0101	0.339091	1
Benzenesulfonamide	non-8-enoicacid	25	-1.92656	0.36071	-13.6596	-0.580545	1
Benzenesulfonamide	butyl propanoate	25	-1.93859	0.80196	-42.2981	0.366636	1
Benzenesulfonamide	1-ethenoxy-2-(2-ethenoxyethoxy)ethane	25	-1.9421	0.75526	-39.8436	0.297	1
Benzenesulfonamide	methyl cyclohexanecarboxylate	25	-1.93913	0.91407	-42.2545	0.358	1
Benzenesulfonamide	3-methylhexanal	25	-1.90544	1.00345	-37.1745	0.350182	1
Benzenesulfonamide	3-(trifluoromethyl)benzenecarbonitrile	25	-1.9497	0.25681	-13.8051	0.189091	1
Benzenesulfonamide	(2-methyl-1-phenyl-propan-2-yl)ethanoate	25	-1.95034	0.46359	-35.4257	0.333	1
Benzenesulfonamide	2-methyl-4-phenyl-butan-2-ol	25	-1.94342	1.03217	-27.9236	-0.177909	1
Benzenesulfonamide	(Z)-1,1,2,4-tetrakis(chloranyl)but-2-ene	25	-1.94348	1.02837	11.0423	0.0147273	1
Benzenesulfonamide	1,6-bis(chloromethyloxy)hexane	25	-1.94104	0.57251	-22.1586	0.241091	1
Benzenesulfonamide	1-(5-methyl-2-oxidanyl-phenyl)propan-1-one	25	-1.94804	0.74191	-28.3456	0.323	1
Benzenesulfonamide	2-but-3-enyloxirane	25	-1.95336	1.16774	-34.0913	0.335818	1
Benzenesulfonamide	5-phenylpentan-1-ol	25	-1.92005	0.7189	-27.7057	-0.211364	1
Benzenesulfonamide	ethylbenzoate	25	-1.93369	0.53392	-30.7477	0.322	1
Benzenesulfonamide	propyl benzoate	25	-1.96201	0.41789	-32.0456	0.333364	1
Benzenesulfonamide	hex-5-en-1-ol	25	-1.95185	1.33722	-29.1139	-0.243636	1
Benzenesulfonamide	diethyl2,2-bis(prop-2-enyl)propanedioate	25	-1.95267	0.13009	-47.0128	0.336364	1
Benzenesulfonamide	ethyl3-methylbutanoate	25	-1.86538	0.7726	-42.1456	0.362636	1
Benzenesulfonamide	N'-[2-(dimethylamino)ethyl]-N,N,N'-trimethyl-ethane-1,2-diamine	25	-1.8734	5.01504	-75.3316	0.381545	0
Benzenesulfonamide	methyl 3-chloranylbenzoate	25	-1.95805	0.57775	-23.9456	0.289091	1
Benzenesulfonamide	4,7-Methano-1H-isoindole-1,3(2H)-dione, 2-(2-ethylhexyl)-3a,4,7,7a-tetrahydro-	25	-1.96047	0.46896	-56.7244	0.345182	1
Benzenesulfonamide	2-(2-ethylhexoxy)ethanol	25	-1.9418	1.13317	-43.1569	0.0468182	1
Benzenesulfonamide	1-Butanol	25	-1.94822	1.48657	-27.7786	-0.222545	1
Benzenesulfonamide	ethyl 2-bromanylbutanoate	25	-1.95777	0.72398	-29.2157	0.304909	1
Benzenesulfonamide	ethyl 2,2-dimethylpropanoate	25	-1.908	0.78769	-40.2456	0.374727	1
Benzenesulfonamide	3-phenylpropylpropanoate	25	-1.96273	0.33066	-40.3534	0.335273	1
Benzenesulfonamide	methyl non-2-ynoate	25	-1.96065	0.11016	-34.2135	0.336636	1
Benzenesulfonamide	1-phenylpentan-1-one	25	-1.95983	0.56464	-33.2878	0.326909	1
Benzenesulfonamide	1,2,3-tris(bromanyl)propane	25	-1.92551	1.19111	3.18354	0.136727	1
Benzenesulfonamide	2-Butenoicacid,1,1-dimethylethylester,(2E)-	25	-1.96078	0.68411	-37.1456	0.361636	1
Benzenesulfonamide	2-(dibutylamino)ethanol	25	-2.07043	1.54248	-49.4861	-0.0422727	1
Benzenesulfonamide	1-[3-(trifluoromethyl)phenyl]ethanone	25	-1.96495	0.65542	-24.9456	0.264818	1
Benzenesulfonamide	2-heptylcyclopentan-1-one	25	-1.96289	0.53065	-46.2932	0.380636	1
Benzenesulfonamide	(E)-oct-2-enoicacid	25	-1.95571	0.48179	-12.7838	-0.561909	1
Benzenesulfonamide	3-(4-tert-butylphenyl)propanal	25	-1.97199	0.36815	-34.7232	0.323727	1
Benzenesulfonamide	heptanoicacid	25	-1.94918	0.56475	-10.446	-0.583909	1
Benzenesulfonamide	3-Hexanone,2,2-dimethyl-	25	-1.96633	1.01945	-40.6456	0.376727	1
Benzenesulfonamide	2,2-bis(chloranyl)-1-phenyl-ethanone	25	-1.98469	0.33413	-7.53845	0.105727	1
Benzenesulfonamide	ethylhexanoate	25	-1.9996	0.74097	-43.2977	0.368818	1
Benzenesulfonamide	1-chloranyl-4-methyl-2-nitro-benzene	25	-1.97682	0.5212	-16.2684	0.266818	1
Benzenesulfonamide	chloranyl(methylsulfanyl)methane	25	-1.96773	1.3378	-8.47087	0.199091	1
Benzenesulfonamide	(4-methylphenyl)2-methylpropanoate	25	-1.97823	0.19849	-32.4894	0.330364	1
Benzenesulfonamide	methyl 2-chloranyl-3-(4-chlorophenyl)propanoate	25	-1.97662	0.31714	-16.1222	0.259364	1
Benzenesulfonamide	Hexanoic acid, 2-propyn-1-yl ester	25	-1.9837	0.14737	-22.2331	0.127818	1
Benzenesulfonamide	8-methylquinoline	25	-1.99866	1.1453	-25.7456	0.305545	1
Benzenesulfonamide	2,2,3,3,4,4,4-heptakis(fluoranyl)butan-1-ol	25	-2.00504	-0.20559	13.2822	-0.684909	0
Benzenesulfonamide	N-ethylaniline	25	-1.9674	0.40315	-9.03818	0.158909	1
Benzenesulfonamide	propyl3-methylbutanoate	25	-1.98609	0.73646	-42.2823	0.372091	1
Benzenesulfonamide	hept-1-en-4-ol	25	-1.98842	1.37975	-32.8565	-0.106091	1
Benzenesulfonamide	3-cyclohexylpropanoicacid	25	-1.97616	0.51919	-11.261	-0.572727	1
Benzenesulfonamide	3-methylcyclopentan-1-ol	25	-1.98107	1.38572	-29.412	-0.185636	1
Benzenesulfonamide	methyl 4-tert-butylbenzoate	25	-2.01243	0.267	-33.2456	0.340818	1
Benzenesulfonamide	methyl 2-oxidanylbenzoate	25	-1.98414	0.73982	-22.5531	0.281455	1
Benzenesulfonamide	3,3-dimethylbutan-1-ol	25	-2.0185	1.44467	-28.5375	-0.211818	1
Benzenesulfonamide	(phenylmethyl)butanoate	25	-2.04622	0.44231	-34.2832	0.323818	1
Benzenesulfonamide	furan-2-ylmethyl pentanoate	25	-1.99283	0.36489	-31.1234	0.276636	1
Benzenesulfonamide	N,2-dimethylaniline	25	-1.98884	0.52792	-11.1005	0.175636	1
Benzenesulfonamide	1-(dipropoxymethoxy)propane	25	-1.99692	0.25443	-52.6283	0.381182	1
Benzenesulfonamide	3-methyl-1-phenyl-pentan-3-ol	25	-1.99134	1.05202	-28.2341	-0.171182	1
Benzenesulfonamide	hexane-1-sulfonyl chloride	25	-2.00113	0.29793	-9.13555	0.147818	1
Benzenesulfonamide	3-methyl-1-phenyl-butan-1-one	25	-1.99626	0.74854	-33.9287	0.327636	1
Benzenesulfonamide	4-methoxybenzoyl chloride	25	-1.99992	0.51451	-13.3481	0.264091	1
Benzenesulfonamide	1,5-diphenylpentan-3-one	25	-2.04159	0.04259	-33.4155	0.313091	1
Benzenesulfonamide	ethyl2-bromanylpentanoate	25	-2.00134	0.61244	-29.7285	0.315727	1
Benzenesulfonamide	1,2,3-tris(fluoranyl)-4-nitro-benzene	25	-2.00278	0.55926	-11.2172	0.188636	1
Benzenesulfonamide	2,6-dimethylhept-5-enal	25	-2.00123	0.98609	-40.3566	0.36	1
Benzenesulfonamide	(4-prop-1-en-2-ylcyclohexen-1-yl)methanol	25	-1.9986	0.95334	-27.1167	-0.247545	1
Benzenesulfonamide	bis(2-methylpropyl) (E)-but-2-enedioate	25	-2.00487	0.25344	-51.1919	0.355727	1
Benzenesulfonamide	2-[(2-methylphenoxy)methyl]oxirane	25	-2.0119	0.67905	-25.9985	0.295273	1
Benzenesulfonamide	1-bromanyl-4-fluoranyl-butane	25	-1.99648	1.2929	-16.1943	0.296545	1
Benzenesulfonamide	heptylethanoate	25	-1.9826	0.56721	-44.6147	0.366182	1
Benzenesulfonamide	chloromethyloxyethane	25	-1.99774	1.2276	-16.178	0.240091	1
Benzenesulfonamide	4-methyl-1-phenyl-pentan-1-one	25	-1.91971	0.49037	-33.9771	0.330273	1
Benzenesulfonamide	pentylpropanoate	25	-2.06436	0.7918	-42.7906	0.372	1
Benzenesulfonamide	methylhexanoate	25	-2.01239	0.85585	-40.4456	0.353636	1
Benzenesulfonamide	N-prop-2-enylaniline	25	-2.0044	0.40465	-5.99749	0.142182	1
Benzenesulfonamide	2-ethyl-6-methyl-pyridine	25	-1.92616	2.06406	-38.6456	0.342636	1
Benzenesulfonamide	ethyl2,2-bis(chloranyl)ethanoate	25	-2.01078	0.72061	-13.8392	0.115	1
Benzenesulfonamide	2,3-dimethylbutan-2-ol	25	-1.99474	1.70742	-30.522	-0.137091	1
Benzenesulfonamide	butyl 2-methylprop-2-enoate	25	-2.08664	0.67989	-37.3955	0.367818	1
Benzenesulfonamide	1-bromanyl-2-ethoxy-ethane	25	-2.01793	1.3223	-27.1288	0.300273	1
Benzenesulfonamide	butyl2-phenylethanoate	25	-2.01687	0.23656	-35.8063	0.329909	1
Benzenesulfonamide	ethyl 2-bromanyl-2-methyl-propanoate	25	-2.01573	0.8187	-29.1456	0.328182	1
Benzenesulfonamide	ethyl 3-bromanylbenzoate	25	-2.02138	0.47204	-26.1456	0.302545	1
Benzenesulfonamide	(phenylmethyl)benzoate	25	-2.04739	0.02908	-23.6233	0.302636	1
Benzenesulfonamide	3-[1,2,2-tris(prop-2-enoxy)ethoxy]prop-1-ene	25	-2.02334	0.12043	-51.2548	0.323	1
Benzenesulfonamide	2-octylsulfanylethanol	25	-2.03331	0.77788	-37.0881	-0.127636	1
Benzenesulfonamide	4-ethenyl-7-oxabicyclo[4.1.0]heptane	25	-2.02415	1.22846	-36.2662	0.352364	1
Benzenesulfonamide	(4E,8E)-13-oxabicyclo[10.1.0]trideca-4,8-diene	25	-2.02355	1.13081	-41.8181	0.366545	1
Benzenesulfonamide	propane-1,3-dithiol	25	-2.02053	1.26538	-20.2323	0.206091	1
Benzenesulfonamide	2-Methyl-1-propanol	25	-2.01133	1.49124	-25.3691	-0.236	1
Benzenesulfonamide	1,3,5-tris(fluoranyl)-2-nitro-benzene	25	-2.02858	0.45155	-5.06113	0.111545	1
Benzenesulfonamide	dodecanenitrile	25	-2.03357	-0.39105	-33.0456	0.333455	1
Benzenesulfonamide	(E)-2-methylpent-2-en-1-ol	25	-2.02491	1.20245	-24.8285	-0.224091	1
Benzenesulfonamide	nonan-3-one	25	-2.13615	1.0072	-42.9169	0.371	1
Benzenesulfonamide	1,2-bis(bromanyl)-4-chloranyl-butane	25	-2.02218	1.22363	-1.74903	0.225636	1
Benzenesulfonamide	dihexylbenzene-1,2-dicarboxylate	25	-2.02412	-0.48309	-52.0682	0.344636	1
Benzenesulfonamide	2-methylcyclohexan-1-ol	25	-2.0238	1.55543	-30.6389	-0.162727	1
Benzenesulfonamide	3-methoxyprop-1-ene	25	-2.24263	1.70155	-28.796	0.340182	1
Benzenesulfonamide	propyl2-methylprop-2-enoate	25	-2.04668	0.77496	-35.2456	0.361364	1
Benzenesulfonamide	1-phenylbutan-1-ol	25	-2.02645	0.74307	-19.1535	-0.289	1
Benzenesulfonamide	N-ethyl-3-methyl-aniline	25	-2.07337	0.34411	-11.9583	0.186727	1
Benzenesulfonamide	nonan-5-one	25	-2.02804	0.99231	-44.3997	0.373455	1
Benzenesulfonamide	1-nitrohexane	25	-2.03404	0.57745	-21.5456	0.258545	1
Benzenesulfonamide	2-methylpropyl 2-methylpropanoate	25	-2.09584	0.85124	-42.4075	0.382	1
Benzenesulfonamide	3-butoxypropyl 2-[2,4-bis(chloranyl)phenoxy]ethanoate	25	-1.97034	0.28376	-33.5052	0.234091	1
Benzenesulfonamide	(phenylmethyl)2-methylpropanoate	25	-2.04443	0.48752	-35.2576	0.323364	1
Benzenesulfonamide	octanal	25	-2.04782	0.98505	-38.1952	0.350636	1
Benzenesulfonamide	2,3-bis(bromanyl)propanoylchloride	25	-2.04435	1.10726	5.93363	0.058	1
Benzenesulfonamide	1-[2-(2-butoxyethoxy)ethoxy]butane	25	-2.05759	0.85164	-78.5924	0.377818	0
Benzenesulfonamide	1,3-bis(fluoranyl)-5-nitro-benzene	25	-2.04946	0.62054	-7.30855	0.156273	1
Benzenesulfonamide	1-tert-butyl-3-nitro-benzene	25	-2.05434	0.35631	-22.4456	0.320182	1
Benzenesulfonamide	(phenylmethyl)3-methylbutanoate	25	-2.05908	0.32713	-34.104	0.327545	1
Benzenesulfonamide	2-pentanol	25	-2.05198	1.53959	-29.2224	-0.184636	1
Benzenesulfonamide	isoamyl alcohol	25	-2.05279	1.50854	-26.5554	-0.231545	1
Benzenesulfonamide	1-bromanyl-3-chloranyl-propane	25	-2.04757	1.43871	-8.7409	0.266909	1
Benzenesulfonamide	(4-tert-butylcyclohexyl)ethanoate	25	-2.05785	0.5076	-44.2445	0.374	1
Benzenesulfonamide	[(1E)-buta-1,3-dienyl]ethanoate	25	-2.05742	0.88001	-24.5661	0.302	1
Benzenesulfonamide	propan-2-yl 2,2-bis(chloranyl)ethanoate	25	-2.05338	0.53818	-15.7149	0.129091	1
Benzenesulfonamide	methyl2-(methylamino)benzoate	25	-2.06297	0.60867	-23.473	0.310545	1
Benzenesulfonamide	ethyl 2-oxidanylbenzoate	25	-2.05965	0.69048	-24.6579	0.305455	1
Benzenesulfonamide	2-methyl-3-(4-propan-2-ylphenyl)propanal	25	-2.05943	0.35401	-34.6048	0.337	1
Benzenesulfonamide	3,5,5-trimethylhexylethanoate	25	-2.06735	0.54684	-43.7067	0.368091	1
Benzenesulfonamide	propan-2-ylbenzoate	25	-2.10615	0.50118	-30.3456	0.336	1
Benzenesulfonamide	undec-10-enoicacid	25	-2.0183	0.18496	-13.8077	-0.574909	1
Benzenesulfonamide	Benzaldehyde,2,3,5,6-tetrafluoro-	25	-2.06446	0.55729	-17.1082	0.138727	1
Benzenesulfonamide	2,2-dimethoxyethylbenzene	25	-2.0754	0.86915	-35.6706	0.329636	1
Benzenesulfonamide	3-methylbutan-2-ol	25	-2.05748	1.58181	-27.4833	-0.174909	1
Benzenesulfonamide	dimethoxymethylbenzene	25	-2.06597	0.79208	-31.9919	0.325636	1
Benzenesulfonamide	hex-1-en-3-ol	25	-2.07004	1.22774	-24.0728	-0.247182	1
Benzenesulfonamide	(E)-oct-2-en-4-ol	25	-2.07253	1.10895	-30.8368	-0.160818	1
Benzenesulfonamide	Octyl acetate	25	-2.07202	0.48615	-44.4753	0.370273	1
Benzenesulfonamide	ethenylpropanoate	25	-2.04908	1.0225	-25.9637	0.322182	1
Benzenesulfonamide	1,1,1-triethoxypropane	25	-2.07064	1.33853	-62.1748	0.388	1
Benzenesulfonamide	3,7-dimethyloct-6-enyl ethanoate	25	-2.07794	0.35896	-45.4644	0.364182	1
Benzenesulfonamide	Butyl butyrate	25	-2.07448	0.83394	-42.5129	0.373818	1
Benzenesulfonamide	2,6-di(propan-2-yl)phenol	25	-1.93979	-0.03922	-1.27884	-0.569273	1
Benzenesulfonamide	undecan-2-one	25	-2.07689	0.74796	-45.6388	0.371727	1
Benzenesulfonamide	3-(trifluoromethyl)benzaldehyde	25	-2.08623	0.74015	-20.6456	0.239909	1
Benzenesulfonamide	2,3-bis(bromanyl)-1-chloranyl-butane	25	-2.07902	1.2187	-0.611039	0.193818	1
Benzenesulfonamide	dec-3-yn-1-ol	25	-2.08849	0.72787	-29.9213	-0.216636	1
Benzenesulfonamide	2-prop-1-en-2-yloxirane	25	-2.09063	1.26852	-25.2456	0.321091	1
Benzenesulfonamide	1,2-bis(chloranyl)propane	25	-2.08339	1.3731	-6.6383	0.252	1
Benzenesulfonamide	octan-4-one	25	-2.03479	1.11319	-43.1268	0.369364	1
Benzenesulfonamide	4-(6-methylheptyl)phenol	25	-2.09633	-0.38763	8.50109	-0.678727	0
Benzenesulfonamide	1,2-dimethoxy-4-prop-2-enyl-benzene	25	-2.11155	0.66893	-33.1179	0.311545	1
Benzenesulfonamide	3,5,5-trimethylhexanal	25	-2.10034	1.04386	-37.1031	0.361	1
Benzenesulfonamide	2-ethylhexyl ethanoate	25	-2.09155	0.54364	-43.3037	0.375545	1
Benzenesulfonamide	cyclopentylmethanol	25	-2.09276	1.51471	-27.8726	-0.203545	1
Benzenesulfonamide	3,7-dimethylocta-1,6-dien-3-yl ethanoate	25	-2.10001	0.29685	-40.5379	0.358364	1
Benzenesulfonamide	2,6-dimethyloct-7-en-2-ol	25	-2.09639	1.16933	-34.4046	-0.113091	1
Benzenesulfonamide	2(5H)-Furanone,3,4-dichloro-5-(dichloromethylene)-	25	-2.10392	0.74201	-23.0456	0.334091	1
Benzenesulfonamide	dec-2-yn-1-ol	25	-2.10636	0.47762	-20.4733	-0.310818	1
Benzenesulfonamide	2-phenyloxirane	25	-2.11137	0.99875	-20.9456	0.297273	1
Benzenesulfonamide	2-ethylhexanoic acid	25	-2.09736	0.57277	-11.0314	-0.585091	1
Benzenesulfonamide	pentan-3-ol	25	-2.10394	1.64746	-27.9648	-0.167636	1
Benzenesulfonamide	ethyl4-methylpentanoate	25	-2.03576	0.82541	-42.5734	0.366909	1
Benzenesulfonamide	propanoyl bromide	25	-2.10357	1.35343	-8.55884	0.254455	1
Benzenesulfonamide	2-methylpropylbutanoate	25	-2.11225	0.84233	-41.2582	0.375	1
Benzenesulfonamide	1-chloranyl-3-methoxy-propane	25	-2.11204	1.68159	-29.2031	0.323455	1
Benzenesulfonamide	1-Pentanol	25	-2.09078	1.54717	-27.6084	-0.216091	1
Benzenesulfonamide	cyclohexyl2-methylprop-2-enoate	25	-2.1136	0.57239	-37.2455	0.376091	1
Benzenesulfonamide	3-methylpentan-3-ol	25	-2.10682	1.7728	-29.8716	-0.121818	1
Benzenesulfonamide	3,7-dimethyloct-6-enal	25	-2.1811	0.99245	-38.4827	0.350273	1
Benzenesulfonamide	methylheptanoate	25	-2.11784	0.84306	-40.4856	0.359273	1
Benzenesulfonamide	(Z)-1,2,3,3-tetrakis(chloranyl)prop-1-ene	25	-2.11463	1.41969	13.6867	-0.0663636	1
Benzenesulfonamide	4-methylpent-1-en-3-ol	25	-2.10699	1.25703	-21.3041	-0.258364	1
Benzenesulfonamide	N-ethylbutan-2-amine	25	-2.07389	3.2327	-45.0948	0.376545	1
Benzenesulfonamide	tert-butyl prop-2-enoate	25	-2.12122	0.89947	-31.8456	0.347	1
Benzenesulfonamide	[(2E)-3,7-dimethylocta-2,6-dienyl] propanoate	25	-2.11889	0.07606	-43.6831	0.363545	1
Benzenesulfonamide	4-Methyl-2-pentanol	25	-2.12508	1.51688	-29.6257	-0.184636	1
Benzenesulfonamide	2,6-dimethylheptan-4-one	25	-2.08426	1.08878	-43.223	0.378636	1
Benzenesulfonamide	(E)-hex-4-en-1-ol	25	-2.09478	1.58772	-29.0081	-0.204727	1
Benzenesulfonamide	benzene-1,2-dicarbonylchloride	25	-2.1261	0.58296	-6.09727	0.230727	1
Benzenesulfonamide	butyl2,2-bis(chloranyl)ethanoate	25	-2.114	0.41127	-15.2622	0.126818	1
Benzenesulfonamide	(Z)-12-oxidanyloctadec-9-enoicacid	25	-2.12579	-0.2756	-35.8722	-0.427364	0
Benzenesulfonamide	1,2-dimethoxy-4-[(Z)-prop-1-enyl]benzene	25	-2.10382	0.57855	-29.9302	0.307364	1
Benzenesulfonamide	1,3-dimethyl-2-nitro-benzene	25	-2.13049	0.73095	-19.9077	0.308636	1
Benzenesulfonamide	2-chloranyl-1,1-diethoxy-ethane	25	-2.13354	1.13886	-36.4575	0.316909	1
Benzenesulfonamide	2-methylhexan-2-ol	25	-2.13448	1.65032	-31.9043	-0.118636	1
Benzenesulfonamide	dodecan-2-one	25	-2.15318	0.60568	-45.5849	0.374818	1
Benzenesulfonamide	3-(phenylmethyl)heptan-4-one	25	-2.13608	0.41904	-39.6068	0.351273	1
Benzenesulfonamide	2,3,3-trimethylbutan-2-ol	25	-2.11739	1.74682	-27.7647	-0.140364	1
Benzenesulfonamide	1,2-bis(bromanyl)-1,2-bis(chloranyl)ethane	25	-2.13187	1.62123	14.074	-0.0594545	1
Benzenesulfonamide	2-bromanylpropanoyl chloride	25	-2.13594	1.25372	-3.09253	0.165455	1
Benzenesulfonamide	hexyl prop-2-enoate	25	-2.14196	0.528	-36.8175	0.352727	1
Benzenesulfonamide	2-ethylhexanal	25	-2.15053	1.07513	-36.7815	0.369455	1
Benzenesulfonamide	(Z)-dec-7-enal	25	-2.10487	0.82532	-40.6478	0.348182	1
Benzenesulfonamide	1-phenylpentan-1-ol	25	-2.14058	0.68945	-19.3622	-0.280182	1
Benzenesulfonamide	2-bromanyl-1-chloranyl-propane	25	-2.13918	1.47234	-6.26766	0.251818	1
Benzenesulfonamide	(1R,2R)-2-methylcyclopentan-1-ol	25	-2.13799	1.56086	-27.5961	-0.207	1
Benzenesulfonamide	1,2,3-tris(bromanyl)butane	25	-2.14066	1.28888	-0.695965	0.19	1
Benzenesulfonamide	(E)-oct-2-en-1-ol	25	-2.13579	1.08635	-27.4206	-0.206091	1
Benzenesulfonamide	1,3-dimethoxybenzene	25	-2.17647	1.09156	-22.2456	0.302636	1
Benzenesulfonamide	cyclohexylbutanoate	25	-2.15384	0.71232	-43.4969	0.383727	1
Benzenesulfonamide	2-propylpentanoic acid	25	-2.14239	0.61916	-10.7974	-0.581364	1
Benzenesulfonamide	1,1,1,2-tetrakis(chloranyl)-3-[2,3,3,3-tetrakis(chloranyl)propoxy]propane	25	-2.15903	0.10441	6.62517	0.169727	1
Benzenesulfonamide	N-propan-2-ylaniline	25	-2.15581	0.47437	-9.10622	0.194182	1
Benzenesulfonamide	3-methylpentan-1-ol	25	-2.16042	1.50956	-26.6269	-0.222455	1
Benzenesulfonamide	decan-3-one	25	-2.15936	0.86578	-43.7037	0.375273	1
Benzenesulfonamide	1,1,2,2-tetrakis(bromanyl)ethane	25	-2.16085	1.52877	12.7735	-0.0429091	1
Benzenesulfonamide	2-methylbutan-1-ol	25	-2.17242	1.5953	-24.8896	-0.235818	1
Benzenesulfonamide	1-chloranyl-4-nitro-2-(trifluoromethyl)benzene	25	-2.17192	0.52177	-9.0401	0.210182	1
Benzenesulfonamide	ethenylbenzoate	25	-2.17661	0.63863	-18.9447	0.306	1
Benzenesulfonamide	pentylbenzoate	25	-2.19468	0.2196	-32.3456	0.345727	1
Benzenesulfonamide	3,7-dimethylocta-1,6-dien-3-yl propanoate	25	-2.1697	0.12703	-41.7131	0.369545	1
Benzenesulfonamide	[2,2,4-trimethyl-3-(2-methylpropanoyloxy)pentyl] 2-methylpropanoate	25	-2.17829	0.27527	-61.4335	0.376364	1
Benzenesulfonamide	2-fluoranylbenzoyl chloride	25	-2.18185	0.82511	-8.36807	0.251	1
Benzenesulfonamide	1,5-bis(bromanyl)pentane	25	-2.16797	1.31743	-13.2588	0.299636	1
Benzenesulfonamide	nonylethanoate	25	-2.17824	0.37135	-44.4536	0.374909	1
Benzenesulfonamide	undec-10-enal	25	-2.18886	0.71439	-40.9684	0.353364	1
Benzenesulfonamide	nonanoicacid	25	-2.12674	0.40341	-10.8443	-0.575636	1
Benzenesulfonamide	2-phenylethyl2-methylpropanoate	25	-2.18977	0.49283	-37.4932	0.337091	1
Benzenesulfonamide	(9E,12E,15E)-octadeca-9,12,15-trienoicacid	25	-2.17521	-0.82543	-18.047	-0.562545	0
Benzenesulfonamide	1,2,3,5-tetrakis(fluoranyl)-4-nitro-benzene	25	-2.19015	0.46563	-4.83884	0.117545	1
Benzenesulfonamide	nonanal	25	-2.17944	0.93831	-38.0456	0.356	1
Benzenesulfonamide	tert-butyl propanoate	25	-2.18999	1.12457	-37.8509	0.373273	1
Benzenesulfonamide	1,1,3-tris(bromanyl)propane	25	-2.18961	1.53946	-0.150864	0.177182	1
Benzenesulfonamide	1-(phenylmethyl)pyrrole	25	-2.1886	0.73153	-12.1964	0.288909	1
Benzenesulfonamide	2-ethenyl-2-methyl-oxirane	25	-2.19894	1.42692	-25.9456	0.335364	1
Benzenesulfonamide	ethyloctanoate	25	-2.19823	0.55971	-43.6411	0.377545	1
Benzenesulfonamide	propan-2-yl carbonochloridate	25	-2.19412	1.14562	-17.5101	0.336091	1
Benzenesulfonamide	butyl3-methylbutanoate	25	-2.19991	0.76486	-41.5088	0.377455	1
Benzenesulfonamide	propyl hexanoate	25	-2.21069	0.68948	-41.429	0.376273	1
Benzenesulfonamide	ethyl2-(4-chloranylphenoxy)-2-methyl-propanoate	25	-2.20921	0.32109	-29.3438	0.309455	1
Benzenesulfonamide	4-methylpentan-1-ol	25	-2.20283	1.54061	-27.1719	-0.222273	1
Benzenesulfonamide	5-methylhexan-2-ol	25	-2.21052	1.49493	-29.9505	-0.172182	1
Benzenesulfonamide	3-methylheptan-3-ol	25	-2.19668	1.64205	-32.4699	-0.102636	1
Benzenesulfonamide	nonan-4-one	25	-2.07119	0.9977	-44.0891	0.373636	1
Benzenesulfonamide	bromanylethane	25	-2.20399	1.91002	-12.2993	0.309818	1
Benzenesulfonamide	hexan-3-ol	25	-2.2103	1.72058	-29.1283	-0.151636	1
Benzenesulfonamide	N-ethyl-2-methyl-aniline	25	-2.21501	0.67078	-13.7237	0.243273	1
Benzenesulfonamide	4-bromanyl-1,2-dimethoxy-benzene	25	-2.22422	1.09317	-21.4387	0.278273	1
Benzenesulfonamide	propyl carbonochloridate	25	-2.22544	1.17944	-16.6176	0.322818	1
Benzenesulfonamide	3-methylbutyl3-methylbutanoate	25	-2.38208	0.73486	-40.3277	0.381364	1
Benzenesulfonamide	1-methyl-4-[3-(1-methylpiperidin-4-yl)propyl]piperidine	25	-2.17601	4.50432	-64.2456	0.406727	0
Benzenesulfonamide	1,3-bis(chloranyl)butane	25	-2.22025	1.51688	-11.6027	0.303636	1
Benzenesulfonamide	hexyl propanoate	25	-2.2268	0.75044	-42.3814	0.376	1
Benzenesulfonamide	3,4-dihydro-2H-pyran	25	-2.22738	1.60075	-24.0456	0.345	1
Benzenesulfonamide	3-methylbutylbenzoate	25	-2.23265	0.34316	-31.9456	0.344091	1
Benzenesulfonamide	6-methylheptyl 2-(4-chloranyl-2-methyl-phenoxy)ethanoate	25	-2.23552	-0.66034	-26.063	0.281545	1
Benzenesulfonamide	propan-2-yl nitrate	25	-2.22371	1.39111	-14.7251	0.335727	1
Benzenesulfonamide	1,3-bis(chloranyl)-3-methyl-butane	25	-2.22705	1.39178	-12.9316	0.314364	1
Benzenesulfonamide	methyl octanoate	25	-2.23187	0.72154	-40.6456	0.364182	1
Benzenesulfonamide	2,2,2-tris(chloranyl)ethyl5-tert-butylfuran-2-carboxylate	25	-2.24061	-0.12429	-20.5456	0.271909	1
Benzenesulfonamide	1,1-bis(bromanyl)ethane	25	-2.23431	1.7582	-3.93277	0.162909	1
Benzenesulfonamide	2-chloranyl-6-methoxy-pyridine	25	-2.24385	1.17109	-17.3805	0.278364	1
Benzenesulfonamide	1,5-bis(chloranyl)pentane	25	-2.23037	1.34848	-15.1976	0.308091	1
Benzenesulfonamide	1-methoxypropane	25	-2.23994	2.11357	-33.7687	0.390364	1
Benzenesulfonamide	1,4-bis(chloranyl)butane	25	-2.2309	1.6084	-12.7449	0.294273	1
Benzenesulfonamide	2-butoxyethyl 2-[2,4-bis(chloranyl)phenoxy]propanoate	25	-2.24111	0.26343	-38.0629	0.280364	1
Benzenesulfonamide	cyclohexylmethanol	25	-2.24337	1.56878	-26.885	-0.217273	1
Benzenesulfonamide	ethenyl2-methylprop-2-enoate	25	-2.24544	1.08248	-23.3456	0.328182	1
Benzenesulfonamide	pentyl butanoate	25	-2.14189	0.64657	-42.56	0.378	1
Benzenesulfonamide	3-methylbutylbutanoate	25	-2.19947	0.78238	-41.7451	0.377727	1
Benzenesulfonamide	2,4-dimethylpentan-2-ol	25	-2.26167	1.70132	-28.6821	-0.138636	1
Benzenesulfonamide	2-Tridecyn-1-ol	25	-2.25405	0.04801	-21.3092	-0.307182	1
Benzenesulfonamide	methyl tert-butyl ether	25	-2.23347	2.13635	-36.5456	0.389364	1
Benzenesulfonamide	1,2,2-tris(bromanyl)propane	25	-2.25392	1.54601	-0.981659	0.188818	1
Benzenesulfonamide	(E)-dodec-2-enoicacid	25	-2.25804	0.02658	-13.1246	-0.548455	0
Benzenesulfonamide	1,1-diethoxyethane	25	-2.19471	1.7438	-46.6893	0.380091	1
Benzenesulfonamide	decanal	25	-2.28632	0.8327	-38.059	0.360818	1
Benzenesulfonamide	2,3-dimethylpentan-3-ol	25	-2.25938	1.80971	-27.9109	-0.127364	1
Benzenesulfonamide	ethyl undec-10-enoate	25	-2.26482	0.14976	-45.5474	0.372	1
Benzenesulfonamide	3-(diethylamino)propanenitrile	25	-2.2545	2.44507	-42.7058	0.285455	1
Benzenesulfonamide	3,7-dimethyloctyl ethanoate	25	-2.28824	0.35359	-42.6651	0.376182	1
Benzenesulfonamide	butyl2-methylbutanoate	25	-2.26478	0.82993	-42.4818	0.384636	1
Benzenesulfonamide	butanoylchloride	25	-2.26089	1.38582	-10.9804	0.288182	1
Benzenesulfonamide	2-ethylhexyl prop-2-enoate	25	-2.29103	0.31453	-36.262	0.364636	1
Benzenesulfonamide	1-phenyloctan-1-one	25	-2.31499	0.34669	-33.2995	0.343364	1
Benzenesulfonamide	4-fluoranylbenzoyl chloride	25	-2.27257	0.93707	-7.00823	0.223455	1
Benzenesulfonamide	ethenylbutanoate	25	-2.27435	1.1376	-26.2726	0.334636	1
Benzenesulfonamide	ethoxymethoxyethane	25	-2.27756	2.03633	-43.8888	0.367455	1
Benzenesulfonamide	3-methylbutyl2-methylpropanoate	25	-2.274	0.84831	-41.9147	0.383	1
Benzenesulfonamide	dec-9-en-1-ol	25	-2.27925	1.06367	-31.4453	-0.201909	1
Benzenesulfonamide	2-phenylethanoylchloride	25	-2.2767	1.02164	-3.95953	0.227636	1
Benzenesulfonamide	1,1-dimethoxypropan-2-ylbenzene	25	-2.29261	0.98446	-34.3698	0.336818	1
Benzenesulfonamide	heptan-2-ol	25	-2.28152	1.52181	-29.9405	-0.164091	1
Benzenesulfonamide	3-methyloctan-3-ol	25	-2.37034	1.6836	-32.5012	-0.104273	1
Benzenesulfonamide	2,3-dihydro-1-benzofuran	25	-2.28516	1.28079	-19.6908	0.313636	1
Benzenesulfonamide	3-ethylpentan-3-ol	25	-2.27244	1.74548	-28.1866	-0.124909	1
Benzenesulfonamide	1,5-bis(iodanyl)pentane	25	-2.27706	1.26239	-11.2484	0.297636	1
Benzenesulfonamide	3-methylhexan-3-ol	25	-2.28353	1.81472	-31.4416	-0.123909	1
Benzenesulfonamide	2-methylheptan-2-ol	25	-2.28066	1.67418	-32.1688	-0.106545	1
Benzenesulfonamide	decylethanoate	25	-2.2874	0.23204	-44.0218	0.379182	1
Benzenesulfonamide	1-phenylheptan-1-one	25	-2.27011	0.48945	-31.5473	0.338727	1
Benzenesulfonamide	2-ethylbutan-1-ol	25	-2.29718	1.65035	-25.8015	-0.211182	1
Benzenesulfonamide	9,12-Octadecadienoicacid,(Z,Z)-	25	-2.27652	-0.93088	-15.0872	-0.578182	0
Benzenesulfonamide	2-cyclohexylethanol	25	-2.29308	1.48804	-27.0878	-0.214727	1
Benzenesulfonamide	1,6-dioxacycloheptadecan-7-one	25	-2.2949	1.25263	-57.1315	0.373727	1
Benzenesulfonamide	1,1-bis(chloranyl)-1-nitro-ethane	25	-2.2934	1.45762	-6.58483	0.271909	1
Benzenesulfonamide	ethyl 2-bromanyloctanoate	25	-2.30299	0.32364	-29.9611	0.333545	1
Benzenesulfonamide	4-methylbenzoyl chloride	25	-2.30187	0.81663	-12.4802	0.309818	1
Benzenesulfonamide	prop-1-en-2-ylcarbonochloridate	25	-2.29955	1.25865	-12.9147	0.306818	1
Benzenesulfonamide	4-ethylmorpholine	25	-2.28306	4.38849	-54.4541	0.356364	0
Benzenesulfonamide	(6,6-dimethyl-4-bicyclo[3.1.1]hept-3-enyl)methanol	25	-2.30348	1.27357	-25.9154	-0.187091	1
Benzenesulfonamide	2,2,4-trimethylpentan-3-ol	25	-2.28227	1.55849	-25.3643	-0.142455	1
Benzenesulfonamide	2,2-dimethoxypropane	25	-2.29958	2.20355	-43.326	0.371727	1
Benzenesulfonamide	(2-methylcyclohexyl)methanol	25	-2.30804	1.5447	-28.3403	-0.168545	1
Benzenesulfonamide	2,4-dimethylpentan-3-ol	25	-2.24983	1.59987	-24.7883	-0.13	1
Benzenesulfonamide	2,2-dimethylpentan-3-ol	25	-2.31627	1.65969	-24.6716	-0.130909	1
Benzenesulfonamide	(methyldisulfanyl)methane	25	-2.30281	1.76614	-13.8324	0.304636	1
Benzenesulfonamide	2-methylpentan-3-ol	25	-2.28977	1.74776	-26.1535	-0.156545	1
Benzenesulfonamide	undec-10-en-1-ol	25	-2.31927	0.90595	-31.1732	-0.205364	1
Benzenesulfonamide	hexyl 2-methylprop-2-enoate	25	-2.32483	0.50137	-37.701	0.377182	1
Benzenesulfonamide	prop-2-enyl octanoate	25	-2.32869	0.43821	-38.3146	0.358727	1
Benzenesulfonamide	N-[3-(dimethylamino)propyl]-N',N'-dimethyl-propane-1,3-diamine	25	-2.25922	6.18902	-81.5393	0.378182	0
Benzenesulfonamide	2,3,4,5,6-pentakis(fluoranyl)benzaldehyde	25	-2.3348	0.83325	-21.7456	0.291636	1
Benzenesulfonamide	butylhexanoate	25	-2.33239	0.66038	-42.4525	0.382182	1
Benzenesulfonamide	3,7-dimethyloct-6-enyl propanoate	25	-2.33085	0.28652	-43.9487	0.375636	1
Benzenesulfonamide	[(2Z)-3,7-dimethylocta-2,6-dienyl] 2-methylpropanoate	25	-2.33399	0.03203	-44.5355	0.371545	1
Benzenesulfonamide	undecan-4-one	25	-2.33365	0.84267	-43.3062	0.381818	1
Benzenesulfonamide	n-heptanol	25	-2.34113	1.52943	-27.959	-0.206727	1
Benzenesulfonamide	heptan-3-ol	25	-2.32841	1.6817	-29.425	-0.144364	1
Benzenesulfonamide	2-bromanylpropane	25	-2.32609	1.88092	-14.3214	0.335727	1
Benzenesulfonamide	2-methylpentan-1-ol	25	-2.34398	1.63368	-24.9213	-0.227818	1
Benzenesulfonamide	N,N-bis(2-chloroethyl)-4-methyl-aniline	25	-2.33008	0.78966	-6.86693	0.280636	1
Benzenesulfonamide	5-methylhexan-1-ol	25	-2.33443	1.53677	-27.1759	-0.217364	1
Benzenesulfonamide	4-methylheptan-4-ol	25	-2.34328	1.72398	-30.6847	-0.106727	1
Benzenesulfonamide	1,2-bis(bromanyl)pentane	25	-2.33618	1.5001	-12.6687	0.323273	1
Benzenesulfonamide	1,1,2,3,3-pentakis(chloranyl)propane	25	-2.33764	1.68124	14.6877	0.0106364	1
Benzenesulfonamide	3-phenylpropanoyl chloride	25	-2.34287	0.95013	-6.68829	0.270182	1
Benzenesulfonamide	butyl pentanoate	25	-2.21041	0.71442	-42.0494	0.376636	1
Benzenesulfonamide	1,2-bis(chloranyl)butane	25	-2.34063	1.5678	-7.76269	0.278091	1
Benzenesulfonamide	1-fluoranyl-2-methoxy-benzene	25	-2.34758	1.25006	-12.3469	0.293818	1
Benzenesulfonamide	phenylcarbonochloridate	25	-2.35218	0.99823	-8.51831	0.263818	1
Benzenesulfonamide	(4-chlorophenyl)methanethiol	25	-2.35083	1.26812	-6.78999	0.219545	1
Benzenesulfonamide	6-methylheptan-2-ol	25	-2.35616	1.50061	-29.6899	-0.163818	1
Benzenesulfonamide	methyl undec-10-enoate	25	-2.35113	0.37492	-42.7456	0.360818	1
Benzenesulfonamide	non-1-en-3-ol	25	-2.35241	1.02098	-24.5668	-0.229364	1
Benzenesulfonamide	methyl decanoate	25	-2.44249	0.48813	-39.6456	0.370636	1
Benzenesulfonamide	2,2-bis(prop-2-enoxymethyl)butan-1-ol	25	-2.31071	0.99424	-41.0184	0.0285455	1
Benzenesulfonamide	Propanoic acid, 2-(2,4,5-trichlorophenoxy)-, 2-butoxypropyl ester	25	-2.35722	0.01764	-35.2302	0.253636	1
Benzenesulfonamide	undecanal	25	-2.36196	0.69804	-38.248	0.365182	1
Benzenesulfonamide	pentyl pentanoate	25	-2.36169	0.70821	-42.4887	0.382182	1
Benzenesulfonamide	hexylbutanoate	25	-2.35903	0.65793	-41.4858	0.381818	1
Benzenesulfonamide	hexyl 2-methylpropanoate	25	-2.3606	0.70655	-42.8889	0.387545	1
Benzenesulfonamide	2-methylpropanoyl chloride	25	-2.35485	1.56318	-13.2602	0.330273	1
Benzenesulfonamide	ethanethiol	25	-2.35943	1.95518	-18.1646	0.255636	1
Benzenesulfonamide	1-oxacycloheptadecan-2-one	25	-2.36646	0.06101	-44.8872	0.385182	1
Benzenesulfonamide	butylcarbonochloridate	25	-2.35665	1.1313	-16.921	0.331091	1
Benzenesulfonamide	prop-2-enyl nonanoate	25	-2.38109	0.21318	-37.3737	0.360818	1
Benzenesulfonamide	ethyl decanoate	25	-2.44304	0.2722	-42.7624	0.382909	1
Benzenesulfonamide	butyl heptanoate	25	-2.41474	0.4483	-41.8455	0.384818	1
Benzenesulfonamide	2-methylbenzoylchloride	25	-2.37712	1.05304	-11.2393	0.309	1
Benzenesulfonamide	benzoylbromide	25	-2.38047	1.16465	-8.26346	0.278455	1
Benzenesulfonamide	2,3,4,5,6-pentakis(fluoranyl)benzenecarbonitrile	25	-2.37994	0.4697	-15.3043	0.299636	1
Benzenesulfonamide	4-chloranylbenzoyl chloride	25	-2.37944	1.03263	-6.91782	0.235	1
Benzenesulfonamide	ethylnonanoate	25	-2.29683	0.48251	-43.6813	0.380909	1
Benzenesulfonamide	(2E)-1,1-diethoxy-3,7-dimethyl-octa-2,6-diene	25	-2.38003	0.25021	-49.8677	0.381545	1
Benzenesulfonamide	bis(bromanyl)-fluoranyl-methane	25	-2.37287	2.14364	5.75442	-0.0860909	1
Benzenesulfonamide	(Z)-octadec-9-enoicacid	25	-2.37373	-1.27391	-15.4054	-0.559	0
Benzenesulfonamide	undecan-6-one	25	-2.37389	0.93813	-44.0474	0.381182	1
Benzenesulfonamide	2-chloropropane	25	-2.37375	1.93734	-15.0604	0.344364	1
Benzenesulfonamide	4-bromanylbut-1-ene	25	-2.38615	1.79042	-12.1859	0.306	1
Benzenesulfonamide	ethyl(9E,12E,15E)-octadeca-9,12,15-trienoate	25	-2.38451	-1.10815	-50.6118	0.371273	0
Benzenesulfonamide	1,6,10-Dodecatrien-3-ol,3,7,11-trimethyl-	25	-2.37297	0.12784	-23.9313	-0.252	1
Benzenesulfonamide	2-bromanyl-2-methyl-propane	25	-2.37734	1.78189	-16.0347	0.353273	1
Benzenesulfonamide	1-(chloromethyl)-4-fluoranyl-benzene	25	-2.38319	1.43403	-3.12836	0.246727	1
Benzenesulfonamide	3-methylbenzoylchloride	25	-2.38821	0.9378	-11.9289	0.314727	1
Benzenesulfonamide	2-methyl-2,3-dihydro-1-benzofuran	25	-2.39142	1.28029	-20.8456	0.331182	1
Benzenesulfonamide	heptyl butanoate	25	-2.39086	0.55692	-43.4597	0.385727	1
Benzenesulfonamide	2-methylpropyl carbonochloridate	25	-2.3867	1.17795	-16.4896	0.337545	1
Benzenesulfonamide	1,2-bis(bromanyl)-1,1-bis(fluoranyl)ethane	25	-2.38247	1.87503	5.85442	0.049	1
Benzenesulfonamide	dodecyl ethanoate	25	-2.39772	-0.18249	-44.3146	0.384	1
Benzenesulfonamide	1,6-bis(chloranyl)hexane	25	-2.37462	1.37662	-16.2809	0.320273	1
Benzenesulfonamide	3,4-dimethylhexan-2-ol	25	-2.3896	1.57652	-26.1068	-0.180455	1
Benzenesulfonamide	ethenylpentanoate	25	-2.39769	1.11118	-25.9456	0.356273	1
Benzenesulfonamide	1,1,1-tris(fluoranyl)-2-[2,2,2-tris(fluoranyl)ethoxy]ethane	25	-2.4002	0.50588	9.12032	0.119909	1
Benzenesulfonamide	1-chloranyl-3-(chloromethyl)benzene	25	-2.39446	1.43804	-1.58827	0.24	1
Benzenesulfonamide	2-ethoxy-3,4-dihydro-2H-pyran	25	-2.4003	1.57103	-33.5703	0.347545	1
Benzenesulfonamide	2,4-bis(chloranyl)benzoylchloride	25	-2.39968	0.93179	-5.76584	0.212273	1
Benzenesulfonamide	2-chloranylbenzoyl chloride	25	-2.40332	1.13881	-5.39602	0.250636	1
Benzenesulfonamide	3-methylheptan-2-ol	25	-2.40495	1.60025	-28.9377	-0.172636	1
Benzenesulfonamide	3-ethyl-2,2-dimethyl-pentan-3-ol	25	-2.38436	1.75412	-26.6743	-0.0788182	1
Benzenesulfonamide	iodanylethane	25	-2.39316	2.1732	-11.1244	0.309364	1
Benzenesulfonamide	fluoranylcyclohexane	25	-2.38592	1.62445	-21.2456	0.387818	1
Benzenesulfonamide	methyl(9Z,12Z,15Z)-octadeca-9,12,15-trienoate	25	-2.42901	-0.70564	-48.2851	0.363818	0
Benzenesulfonamide	1-butylpyrrole	25	-2.39513	1.15931	-17.8735	0.338455	1
Benzenesulfonamide	3-chloranylbut-1-yne	25	-2.40939	1.68195	0.254417	0.0352727	1
Benzenesulfonamide	1,1′-Oxybisethane	25	-2.40169	2.33025	-36.3763	0.393636	1
Benzenesulfonamide	2,3,5,6-tetrakis(fluoranyl)pyridine	25	-2.41305	0.78473	-3.60009	0.0800909	1
Benzenesulfonamide	pentanoyl chloride	25	-2.40445	1.37414	-11.2357	0.298727	1
Benzenesulfonamide	3-chloranylbenzoylchloride	25	-2.41125	1.08867	-6.63728	0.250818	1
Benzenesulfonamide	nonan-2-ol	25	-2.50142	1.37032	-30.324	-0.163727	1
Benzenesulfonamide	methylnonanoate	25	-2.39437	0.69077	-39.4921	0.366182	1
Benzenesulfonamide	1-chloranyl-2-(chloromethyl)benzene	25	-2.41212	1.4395	-3.42624	0.258091	1
Benzenesulfonamide	1-chloranyl-3-methyl-but-2-ene	25	-2.40902	1.57791	-14.0755	0.318636	1
Benzenesulfonamide	(2R,3S)-2,3-diphenyloxirane	25	-2.42205	0.60541	-14.8507	0.297909	1
Benzenesulfonamide	2-Butene,1-chloro-	25	-2.41003	1.76079	-12.7415	0.312182	1
Benzenesulfonamide	bromomethylbenzene	25	-2.41445	1.53637	-6.16636	0.263818	1
Benzenesulfonamide	3-methoxy-2-methyl-prop-1-ene	25	-2.51412	1.98447	-28.7456	0.356909	1
Benzenesulfonamide	3,6-dimethylheptan-3-ol	25	-2.40639	1.70616	-32.0605	-0.112636	1
Benzenesulfonamide	2,3-dimethylhexan-2-ol	25	-2.41071	1.76822	-29.0509	-0.128	1
Benzenesulfonamide	1-methoxybutane	25	-2.48457	2.25295	-33.8603	0.396	1
Benzenesulfonamide	1-chloranyl-2-methoxy-benzene	25	-2.42412	1.35135	-10.9187	0.292818	1
Benzenesulfonamide	2-bromanylbenzoyl chloride	25	-2.42924	1.16488	-4.56346	0.245545	1
Benzenesulfonamide	dibenzyl ether	25	-2.30194	0.46134	-25.739	0.313818	1
Benzenesulfonamide	pentylhexanoate	25	-2.43073	0.5201	-42.4982	0.385455	1
Benzenesulfonamide	methylsulfanylmethane	25	-2.42818	2.10213	-22.6456	0.334545	1
Benzenesulfonamide	3-Oxatricyclo[4.1.1.02,4]octane, 2,7,7-trimethyl-	25	-2.39903	1.54518	-33.3456	0.386455	1
Benzenesulfonamide	2-ethenoxy-2-methyl-propane	25	-2.4317	1.56118	-23.7456	0.346909	1
Benzenesulfonamide	Anisole	25	-2.4044	1.44383	-15.5825	0.310636	1
Benzenesulfonamide	bis(methylsulfanyl)methane	25	-2.43638	1.78675	-20.0549	0.296455	1
Benzenesulfonamide	1,8-bis(bromanyl)octane	25	-2.42668	0.94448	-16.5255	0.334636	1
Benzenesulfonamide	1-bromanyl-2-methoxy-benzene	25	-2.43339	1.35153	-10.2586	0.288455	1
Benzenesulfonamide	3-methylbutanoyl chloride	25	-2.43313	1.46285	-10.8465	0.298545	1
Benzenesulfonamide	1-(chloromethyl)-2-fluoranyl-benzene	25	-2.43455	1.47877	-3.36577	0.255636	1
Benzenesulfonamide	octan-4-ol	25	-2.43689	1.65262	-30.3255	-0.139727	1
Benzenesulfonamide	chloromethylbenzene	25	-2.4393	1.58584	-6.95884	0.275818	1
Benzenesulfonamide	2,2,2-tris(fluoranyl)-1-phenyl-ethanone	25	-2.44871	0.8492	-12.5192	0.295727	1
Benzenesulfonamide	2,2-bis(bromanyl)propane	25	-2.43502	1.99221	-8.74446	0.317909	1
Benzenesulfonamide	1,1-bis(chloranyl)propane	25	-2.44215	1.90227	-4.95106	0.175727	1
Benzenesulfonamide	1,4-bis(chloranyl)-2-methyl-butane	25	-2.43421	1.73264	-11.687	0.303455	1
Benzenesulfonamide	2,2-bis(chloranyl)propane	25	-2.43676	1.98988	-9.04818	0.326455	1
Benzenesulfonamide	2-ethylhexyl 2-methylprop-2-enoate	25	-2.44867	0.22331	-36.3092	0.386636	1
Benzenesulfonamide	3,7-dimethylocta-1,6-dien-3-yl 2-methylpropanoate	25	-2.63227	0.36654	-39.6632	0.376636	1
Benzenesulfonamide	6-methylheptan-3-ol	25	-2.46411	1.61659	-27.698	-0.153182	1
Benzenesulfonamide	1-Octanol	25	-2.4372	1.42395	-27.7106	-0.204455	1
Benzenesulfonamide	3-octanol	25	-2.45646	1.57587	-28.5236	-0.147091	1
Benzenesulfonamide	2,5-bis(ethenyl)oxane	25	-2.45636	1.44736	-32.2024	0.358	1
Benzenesulfonamide	6-methylhept-5-en-2-ol	25	-2.45685	1.93765	-30.0192	-0.136182	1
Benzenesulfonamide	2,2-dimethylhexan-3-ol	25	-2.4471	1.62864	-24.8327	-0.131091	1
Benzenesulfonamide	2-chloranyl-2-methyl-propane	25	-2.44822	1.86982	-16.7948	0.362636	1
Benzenesulfonamide	2-methylpropyl heptanoate	25	-2.45939	0.57152	-41.6591	0.388	1
Benzenesulfonamide	octylbutanoate	25	-2.47282	0.33997	-42.6499	0.388273	1
Benzenesulfonamide	1-bromoethylbenzene	25	-2.46213	1.43274	-8.75574	0.291364	1
Benzenesulfonamide	ethyl undecanoate	25	-2.46328	0.07352	-43.6172	0.386818	1
Benzenesulfonamide	1-iodanyl-2-methoxy-benzene	25	-2.4636	1.37126	-8.67017	0.287364	1
Benzenesulfonamide	tert-butyl 2-methylprop-2-enoate	25	-2.37636	1.04935	-31.7456	0.373545	1
Benzenesulfonamide	2,4-bis(chloranyl)-1-(chloromethyl)benzene	25	-2.46399	1.39807	0.0544173	0.22	1
Benzenesulfonamide	2,2-bis(chloranyl)-1,1-bis(fluoranyl)-1-methoxy-ethane	25	-2.47271	1.71144	4.07756	0.000363636	1
Benzenesulfonamide	3,7-Dimethyl-1-octanol	25	-2.47844	1.19253	-27.8095	-0.210455	1
Benzenesulfonamide	3-chloranylbut-1-ene	25	-2.47194	1.88112	-12.3258	0.319	1
Benzenesulfonamide	3-bromanylpropoxybenzene	25	-2.48549	1.18901	-12.0276	0.294455	1
Benzenesulfonamide	3,6-dimethyloctan-3-ol	25	-2.47453	1.54071	-31.0852	-0.109	1
Benzenesulfonamide	hexyl hexanoate	25	-2.4807	0.31732	-42.5624	0.388636	1
Benzenesulfonamide	propan-2-yl octanoate	25	-2.48825	0.51424	-40.6663	0.386455	1
Benzenesulfonamide	hepta-1,6-diyne	25	-2.49082	1.19868	-6.98162	0.098	1
Benzenesulfonamide	ethyl 2,2,2-tris(fluoranyl)ethanoate	25	-2.48746	1.20859	-15.1991	0.310364	1
Benzenesulfonamide	octa-1,7-diyne	25	-2.49109	0.96623	-9.75268	0.117273	1
Benzenesulfonamide	2-hexyloxirane	25	-2.49926	1.50383	-33.8172	0.376091	1
Benzenesulfonamide	Nonan-1-ol	25	-2.49601	1.26433	-27.7227	-0.208364	1
Benzenesulfonamide	2-Pentene, 1-bromo-, (2E)-	25	-2.49795	1.69789	-12.8686	0.313364	1
Benzenesulfonamide	3-methylbutyl octanoate	25	-2.50768	0.14056	-42.4771	0.390545	1
Benzenesulfonamide	butyloctanoate	25	-2.45281	0.29887	-43.4035	0.388091	1
Benzenesulfonamide	2-(2-ethylhexoxymethyl)oxirane	25	-2.51227	1.20385	-41.8396	0.362909	1
Benzenesulfonamide	3,5,5-trimethylhexan-1-ol	25	-2.51489	1.47439	-25.9767	-0.209364	1
Benzenesulfonamide	1-ethenyl-4-methoxy-benzene	25	-2.51172	1.32519	-13.7073	0.304727	1
Benzenesulfonamide	2,2-bis(chloranyl)ethanoylchloride	25	-2.51693	1.94613	3.95442	-0.0648182	1
Benzenesulfonamide	1-chloranylpropane	25	-2.50395	2.17435	-13.2038	0.338	1
Benzenesulfonamide	2-Ethyl-1-hexanol	25	-2.52583	1.56263	-25.6212	-0.219091	1
Benzenesulfonamide	2,2,4-trimethylpentan-1-ol	25	-2.52003	1.61362	-24.3524	-0.209273	1
Benzenesulfonamide	2,2-dimethylpropanoylchloride	25	-2.52018	1.65444	-14.4437	0.356	1
Benzenesulfonamide	bis(bromanyl)methylbenzene	25	-2.52586	1.4945	2.05442	0.0919091	1
Benzenesulfonamide	3,3-dimethylbutanoyl chloride	25	-2.52295	1.48299	-10.819	0.317636	1
Benzenesulfonamide	2,5-dimethylhexan-3-ol	25	-2.523	1.75926	-25.9643	-0.155	1
Benzenesulfonamide	nonan-5-ol	25	-2.53054	1.55733	-30.6698	-0.136364	1
Benzenesulfonamide	bis(chloranyl)methylbenzene	25	-2.52712	1.55588	2.15442	0.141273	1
Benzenesulfonamide	nona-1,8-diyne	25	-2.55015	0.84061	-11.3406	0.128909	1
Benzenesulfonamide	ethenoxyethane	25	-2.53607	1.98402	-20.7772	0.341818	1
Benzenesulfonamide	but-2-yne	25	-2.52311	2.03329	-17.1188	0.339364	1
Benzenesulfonamide	methylsulfanylbenzene	25	-2.5421	1.64916	-10.0456	0.297182	1
Benzenesulfonamide	1-fluoranyl-4-methoxy-benzene	25	-2.5416	1.59779	-11.3306	0.285636	1
Benzenesulfonamide	decan-2-ol	25	-2.54759	1.19008	-30.2372	-0.154636	1
Benzenesulfonamide	nonan-4-ol	25	-2.54423	1.52411	-30.193	-0.138545	1
Benzenesulfonamide	3-chloranyl-3-methyl-but-1-yne	25	-2.5426	1.6487	-4.10123	0.0594545	1
Benzenesulfonamide	1-methoxy-4-methyl-benzene	25	-2.54867	1.43721	-17.2553	0.328455	1
Benzenesulfonamide	methylundecanoate	25	-2.54345	0.40513	-40.507	0.376273	1
Benzenesulfonamide	undecan-2-ol	25	-2.55091	0.94505	-29.9198	-0.151818	1
Benzenesulfonamide	[(E)-2-methoxyethenyl]benzene	25	-2.54562	1.34247	-12.8031	0.291545	1
Benzenesulfonamide	1-methoxy-3-methyl-benzene	25	-2.54378	1.44372	-17.382	0.327273	1
Benzenesulfonamide	(1E)-1-methoxybuta-1,3-diene	25	-2.54551	1.82446	-16.9598	0.305909	1
Benzenesulfonamide	2-methylbutanoyl chloride	25	-2.54816	1.61354	-14.1911	0.352182	1
Benzenesulfonamide	1-(bromomethyl)-3-methyl-benzene	25	-2.5564	1.50391	-8.14919	0.283636	1
Benzenesulfonamide	1-(chloromethyl)-4-methyl-benzene	25	-2.55681	1.51199	-9.1784	0.294636	1
Benzenesulfonamide	Benzene, (2-chloroethyl)-	25	-2.5571	1.54351	-9.87015	0.308545	1
Benzenesulfonamide	Benzene	25	-2.54659	1.87203	-8.67996	0.327364	1
Benzenesulfonamide	4-methoxy-1,2-dimethyl-benzene	25	-2.56671	1.33709	-19.0337	0.337455	1
Benzenesulfonamide	1-(bromomethyl)-2-methyl-benzene	25	-2.56022	1.58932	-7.63677	0.284727	1
Benzenesulfonamide	2-propylpentan-1-ol	25	-2.56434	1.59259	-26.3535	-0.210455	1
Benzenesulfonamide	N,N-dimethylaniline	25	-2.54797	1.63624	-14.7606	0.331545	1
Benzenesulfonamide	thiolane	25	-2.57212	2.1898	-26.1456	0.353	1
Benzenesulfonamide	1-bromanyl-3-methoxy-benzene	25	-2.56096	1.55256	-9.11874	0.289818	1
Benzenesulfonamide	4-Undecanone, 7-ethyl-2-methyl-	25	-2.56907	0.49994	-41.4929	0.391364	1
Benzenesulfonamide	1-Decanol	25	-2.56953	1.12801	-28.1683	-0.201909	1
Benzenesulfonamide	3-methylheptan-4-ol	25	-2.52108	1.71783	-26.7518	-0.158	1
Benzenesulfonamide	methyl(9Z,12Z)-octadeca-9,12-dienoate	25	-2.59236	-0.87158	-46.7423	0.375273	0
Benzenesulfonamide	(phenylmethyl)dodecanoate	25	-2.59189	-0.85285	-34.8227	0.357727	0
Benzenesulfonamide	1-(chloromethyl)-3-methyl-benzene	25	-2.57726	1.55189	-8.91087	0.293727	1
Benzenesulfonamide	2-methoxyprop-1-ene	25	-2.58007	2.1563	-21.6456	0.348182	1
Benzenesulfonamide	propane-2-thiol	25	-2.58248	2.13062	-19.2476	0.273727	1
Benzenesulfonamide	methyldodecanoate	25	-2.5825	0.14325	-40.5922	0.379	1
Benzenesulfonamide	prop-2-enoxybenzene	25	-2.58595	1.27668	-11.0324	0.305636	1
Benzenesulfonamide	undecan-1-ol	25	-2.58994	0.90209	-27.6074	-0.215182	1
Benzenesulfonamide	1-(chloromethyl)-2-methyl-benzene	25	-2.58304	1.6424	-8.32221	0.296545	1
Benzenesulfonamide	2,6-bis(chloranyl)benzoylchloride	25	-2.59009	1.18233	-3.04986	0.237182	1
Benzenesulfonamide	prop-2-enylsulfanylbenzene	25	-2.58922	1.29241	-9.34943	0.298091	1
Benzenesulfonamide	1-methyl-4-propan-2-yl-7-oxabicyclo[2.2.1]heptane	25	-2.58415	1.93751	-37.1456	0.404091	1
Benzenesulfonamide	1-ethoxy-2-fluoranyl-benzene	25	-2.5947	1.36832	-13.8237	0.311636	1
Benzenesulfonamide	methylsulfanylmethylbenzene	25	-2.60088	1.47498	-18.1209	0.312273	1
Benzenesulfonamide	styrene	25	-2.59273	1.55759	-7.39782	0.318818	1
Benzenesulfonamide	octane-1,8-dithiol	25	-2.60232	1.18159	-27.557	0.272727	1
Benzenesulfonamide	3-chloranyl-2-methyl-prop-1-ene	25	-2.5903	2.12246	-10.314	0.308545	1
Benzenesulfonamide	Diisobutyl methanol	25	-2.59942	1.66922	-28.9003	-0.148818	1
Benzenesulfonamide	1-fluoranyl-3-methoxy-benzene	25	-2.6132	1.69007	-10.2122	0.284091	1
Benzenesulfonamide	1-bromanylpropan-2-ylbenzene	25	-2.61385	1.42877	-9.46995	0.31	1
Benzenesulfonamide	5-bromanylpent-1-ene	25	-2.6101	1.99035	-13.4695	0.33	1
Benzenesulfonamide	bromanylcyclopentane	25	-2.6205	2.06532	-14.6502	0.349182	1
Benzenesulfonamide	cyclohexanecarbonyl chloride	25	-2.61751	1.51583	-15.636	0.358455	1
Benzenesulfonamide	Dodecan-1-ol	25	-2.63342	0.7076	-27.9111	-0.211182	1
Benzenesulfonamide	dodecan-2-ol	25	-2.63587	0.79889	-30.2265	-0.144636	1
Benzenesulfonamide	[chloranyl(phenyl)methyl]benzene	25	-2.63556	1.03004	-3.82853	0.279818	1
Benzenesulfonamide	1-methoxy-3,5-dimethyl-benzene	25	-2.6405	1.38159	-18.9058	0.341636	1
Benzenesulfonamide	1-chloranyl-3-methoxy-benzene	25	-2.63979	1.70929	-9.16452	0.291182	1
Benzenesulfonamide	ethoxybenzene	25	-2.64968	1.58005	-17.0653	0.329182	1
Benzenesulfonamide	2-chloranylbutane	25	-2.63411	2.12397	-15.0168	0.360909	1
Benzenesulfonamide	(5-methyl-2-propan-2-yl-cyclohexyl)2-methylbutanoate	25	-2.68137	0.13391	-38.6237	0.401	1
Benzenesulfonamide	1-methoxynaphthalene	25	-2.64412	1.33536	-9.53933	0.31	1
Benzenesulfonamide	1,1-diethoxy-N,N-dimethyl-methanamine	25	-2.65469	2.07397	-47.3157	0.383818	1
Benzenesulfonamide	1,1-diethoxypropane	25	-2.63683	2.00108	-45.6333	0.386455	1
Benzenesulfonamide	3-methylfuran	25	-2.65048	2.00897	-9.25507	0.261182	1
Benzenesulfonamide	heptanoyl chloride	25	-2.65427	1.2376	-11.4243	0.315	1
Benzenesulfonamide	2-methoxybutane	25	-2.5457	2.36638	-33.5918	0.394909	1
Benzenesulfonamide	chloranylcyclopentane	25	-2.65696	2.14317	-15.3079	0.359091	1
Benzenesulfonamide	(ethyldisulfanyl)ethane	25	-2.66837	1.8057	-15.3221	0.344364	1
Benzenesulfonamide	methylsulfanylethane	25	-2.6838	2.33415	-24.3456	0.354273	1
Benzenesulfonamide	3-(dipropylamino)propanenitrile	25	-2.68499	2.65039	-40.7343	0.305909	1
Benzenesulfonamide	Butane, 1,4-bis(ethylthio)-	25	-2.69397	1.57622	-38.22	0.349545	1
Benzenesulfonamide	2,2-diethylpentan-1-ol	25	-2.68617	1.67625	-24.6369	-0.194273	1
Benzenesulfonamide	1,3,3-trimethyl-2-methylidene-indole	25	-2.68267	1.10482	-15.4721	0.335909	1
Benzenesulfonamide	(E)-1-ethoxyprop-1-ene	25	-2.70032	2.01747	-22.2113	0.366455	1
Benzenesulfonamide	(1-chloranyl-2-methyl-propan-2-yl)benzene	25	-2.69088	1.43955	-9.95948	0.322091	1
Benzenesulfonamide	butyl dodecanoate	25	-2.66122	-0.62632	-42.1835	0.397182	0
Benzenesulfonamide	4-(2-methylpropyl)morpholine	25	-2.65776	3.67633	-43.1499	0.376636	1
Benzenesulfonamide	methyl(Z)-hexadec-9-enoate	25	-2.64274	-0.52826	-43.6028	0.378364	0
Benzenesulfonamide	3,4-bis(bromanyl)hexane	25	-2.69132	1.60635	-9.78535	0.329818	1
Benzenesulfonamide	2-(dimethylamino)ethyl2-methylprop-2-enoate	25	-2.72214	2.96417	-51.919	0.346818	1
Benzenesulfonamide	Hexane,1,6-bis(methylthio)-	25	-2.73156	1.4957	-36.5356	0.351818	1
Benzenesulfonamide	bromanylcyclohexane	25	-2.71796	2.0133	-16.289	0.367182	1
Benzenesulfonamide	water	25	-2.71667	2.55788	-13.0268	-0.496091	1
Benzenesulfonamide	1-ethenoxypropane	25	-2.73525	2.06061	-21.0331	0.356545	1
Benzenesulfonamide	1-bromanylbutane	25	-2.73268	2.24905	-13.2495	0.347909	1
Benzenesulfonamide	(Z)-octadec-9-en-1-ol	25	-2.74702	-0.45952	-32.5419	-0.158636	0
Benzenesulfonamide	1-ethoxypropane	25	-2.76679	2.63526	-34.9544	0.403636	1
Benzenesulfonamide	1-ethoxy-4-fluoranyl-benzene	25	-2.75065	1.68857	-12.7762	0.303909	1
Benzenesulfonamide	2-methylpropane-2-thiol	25	-2.75341	2.22486	-19.4978	0.295091	1
Benzenesulfonamide	3-bromanylpropylbenzene	25	-2.75281	1.64102	-10.9902	0.312182	1
Benzenesulfonamide	1-Chlorobutane	25	-2.74792	2.29802	-13.3722	0.348545	1
Benzenesulfonamide	3-ethoxyprop-1-ene	25	-2.76437	2.32957	-29.1105	0.359909	1
Benzenesulfonamide	1-bromanyl-4-ethoxy-benzene	25	-2.76911	1.64501	-10.9534	0.300273	1
Benzenesulfonamide	chloranylcyclohexane	25	-2.76335	2.08906	-16.959	0.376091	1
Benzenesulfonamide	2,2,4-trimethyl-3-oxabicyclo[2.2.2]octane	25	-2.94767	2.78472	-40.0456	0.404818	1
Benzenesulfonamide	3-chloranylpropylbenzene	25	-2.77944	1.69235	-11.6265	0.319636	1
Benzenesulfonamide	cyclopentanethiol	25	-2.79638	2.17133	-19.3018	0.303364	1
Benzenesulfonamide	1-chloranyl-2-methyl-propane	25	-2.78284	2.38985	-13.1977	0.358	1
Benzenesulfonamide	methyl 1,1-dimethylpropyl ether	25	-2.78704	2.61395	-33.4777	0.398818	1
Benzenesulfonamide	3-bromanylpentane	25	-2.79719	2.14646	-14.187	0.365636	1
Benzenesulfonamide	bromanylcycloheptane	25	-2.79957	1.96915	-16.6807	0.373091	1
Benzenesulfonamide	1-fluoranylpentane	25	-2.80078	2.1057	-17.8059	0.376545	1
Benzenesulfonamide	2-methylpropane-1-thiol	25	-2.81903	2.26927	-17.9475	0.290727	1
Benzenesulfonamide	butane-1-thiol	25	-2.81829	2.21457	-18.6958	0.285727	1
Benzenesulfonamide	2-[bis(fluoranyl)methoxy]-2-chloranyl-1,1,1-tris(fluoranyl)ethane	25	-2.82846	2.07286	26.2183	-0.170273	1
Benzenesulfonamide	3-prop-2-enylsulfanylprop-1-ene	25	-2.81652	1.9103	-18.0582	0.328182	1
Benzenesulfonamide	2-butyloctan-1-ol	25	-2.82614	0.92448	-27.1019	-0.188727	1
Benzenesulfonamide	2,6,8-trimethylnonan-4-ol	25	-2.8235	1.19781	-25.9631	-0.153818	1
Benzenesulfonamide	2-methoxy-1,3-dimethyl-benzene	25	-2.83361	1.76467	-20.7456	0.349818	1
Benzenesulfonamide	1-methylnaphthalene	25	-2.82448	1.57845	-7.64838	0.328364	1
Benzenesulfonamide	2-bromanylprop-1-ene	25	-2.81905	2.71535	-8.30831	0.322636	1
Benzenesulfonamide	3-methylbut-1-yne	25	-2.83616	2.00569	-11.0529	0.148727	1
Benzenesulfonamide	N,N-diethylaniline	25	-2.77142	2.20356	-15.4681	0.355455	1
Benzenesulfonamide	2-chloranylpentane	25	-2.842	2.17167	-15.1517	0.370636	1
Benzenesulfonamide	1-methoxy-2-methyl-benzene	25	-2.89007	1.97538	-15.1188	0.330727	1
Benzenesulfonamide	1H-indene	25	-2.85727	2.01141	-9.37533	0.326364	1
Benzenesulfonamide	3-chloranyl-3-methyl-pentane	25	-2.85536	2.06949	-16.082	0.383909	1
Benzenesulfonamide	nonanoyl chloride	25	-2.86877	0.98831	-11.5874	0.326455	1
Benzenesulfonamide	ethylsulfanylethane	25	-2.87039	2.43603	-26.2456	0.370727	1
Benzenesulfonamide	(E)-2-bromanylbut-2-ene	25	-2.85725	2.51825	-10.3771	0.349	1
Benzenesulfonamide	Ethene,1,2-dichloro-	25	-2.86447	2.85552	0.754417	0.119545	1
Benzenesulfonamide	cyclopropylbenzene	25	-2.86695	1.84394	-9.38835	0.337182	1
Benzenesulfonamide	2,2-diethoxy-N,N-dimethyl-ethanamine	25	-2.8948	3.36876	-64.049	0.375818	1
Benzenesulfonamide	ethenylsulfanylbenzene	25	-2.87184	1.92164	-5.92227	0.303455	1
Benzenesulfonamide	pent-2-yne	25	-2.93695	2.38196	-17.7956	0.359364	1
Benzenesulfonamide	1-fluoranyl-2-iodanyl-benzene	25	-2.88255	2.21736	-2.5562	0.274727	1
Benzenesulfonamide	1-ethenyl-3-methyl-benzene	25	-2.89227	1.79341	-8.88571	0.336182	1
Benzenesulfonamide	1-bromanyl-2-fluoranyl-benzene	25	-2.89047	2.28011	-3.16238	0.272545	1
Benzenesulfonamide	1-bromanyl-2-iodanyl-benzene	25	-2.89295	2.08357	-2.29696	0.275455	1
Benzenesulfonamide	2-bromanylhexane	25	-2.89021	1.9899	-15.4618	0.372727	1
Benzenesulfonamide	1-ethoxybutane	25	-2.92935	2.6604	-35.1189	0.408273	1
Benzenesulfonamide	1-bromanyl-3-methyl-butane	25	-2.88836	2.28594	-13.0305	0.355545	1
Benzenesulfonamide	(2S)-1-bromanyl-2-methyl-butane	25	-2.89395	2.33432	-12.4807	0.356636	1
Benzenesulfonamide	1-bromanyl-4-fluoranyl-benzene	25	-2.9025	2.32685	-1.12585	0.241545	1
Benzenesulfonamide	butoxybenzene	25	-2.91171	1.45206	-17.5947	0.348636	1
Benzenesulfonamide	prop-1-en-2-ylbenzene	25	-2.91334	1.89662	-8.81246	0.336273	1
Benzenesulfonamide	cyclohexyloxybenzene	25	-2.92501	1.29864	-18.1449	0.354818	1
Benzenesulfonamide	Benzene, 1-(1,1-dimethylpropyl)-4-methoxy-	25	-2.92617	1.2381	-17.5753	0.352727	1
Benzenesulfonamide	3-(dibutylamino)propanenitrile	25	-2.92218	2.58964	-41.1073	0.318182	1
Benzenesulfonamide	1-ethenyl-2-methyl-benzene	25	-2.93283	1.91726	-9.3215	0.337182	1
Benzenesulfonamide	N-methyl-N-phenyl-aniline	25	-2.92342	1.33398	-9.71402	0.323545	1
Benzenesulfonamide	1-ethylpyrrolidine	25	-2.89851	4.02795	-36.527	0.412545	1
Benzenesulfonamide	1-chloranyl-2-fluoranyl-benzene	25	-2.92928	2.34566	-3.2961	0.276182	1
Benzenesulfonamide	1-bromanylpentane	25	-2.92461	2.25873	-13.4001	0.357091	1
Benzenesulfonamide	1-chloranyl-4-fluoranyl-benzene	25	-2.93965	2.40598	-1.19679	0.245909	1
Benzenesulfonamide	ethyl2,2,3,3,3-pentakis(fluoranyl)propanoate	25	-2.94847	1.15404	-13.5343	0.325727	1
Benzenesulfonamide	1-ethenyl-4-methyl-benzene	25	-2.94289	1.8722	-9.06047	0.335455	1
Benzenesulfonamide	1-chloranylpentane	25	-2.94241	2.30593	-13.5071	0.357091	1
Benzenesulfonamide	Bromobenzene	25	-2.95226	2.49419	-4.30802	0.291727	1
Benzenesulfonamide	1-methyl-3-phenyl-benzene	25	-2.95317	1.32457	-7.42261	0.329273	1
Benzenesulfonamide	iodobenzene	25	-2.95328	2.40669	-3.98922	0.292455	1
Benzenesulfonamide	1-chloranyl-3-methyl-butane	25	-2.9519	2.40964	-13.0107	0.358364	1
Benzenesulfonamide	1-bromanyl-2-(trifluoromethyl)benzene	25	-2.96033	1.91219	-1.35706	0.278727	1
Benzenesulfonamide	4-methylpent-1-yne	25	-2.96467	2.01336	-10.4221	0.160818	1
Benzenesulfonamide	3-methylbutane-1-thiol	25	-2.97311	2.29208	-18.0298	0.299545	1
Benzenesulfonamide	Isopropyl ether	25	-2.96638	2.81086	-36.9399	0.400455	1
Benzenesulfonamide	1,1,2,2-tetrakis(fluoranyl)ethoxybenzene	25	-2.98005	1.6143	9.11615	0.0410909	1
Benzenesulfonamide	1-chloranyl-2,2-dimethyl-propane	25	-2.96918	2.47722	-12.643	0.365455	1
Benzenesulfonamide	but-3-enylbenzene	25	-2.98398	1.64875	-12.704	0.348909	1
Benzenesulfonamide	1,6-dimethylnaphthalene	25	-2.9822	1.55677	-8.9959	0.342727	1
Benzenesulfonamide	1-chloranyl-2-(trifluoromethyl)benzene	25	-2.99147	1.93656	-1.42747	0.280364	1
Benzenesulfonamide	1-chloranyl-4-ethenyl-benzene	25	-2.98852	2.17532	-3.08694	0.291455	1
Benzenesulfonamide	1-chloranyl-3-ethenyl-benzene	25	-2.98861	2.18015	-2.9422	0.293545	1
Benzenesulfonamide	Chlorobenzene	25	-2.99916	2.59731	-4.39021	0.297727	1
Benzenesulfonamide	2-methoxy-1,4-dimethyl-benzene	25	-3.00191	1.89169	-16.5811	0.345091	1
Benzenesulfonamide	pentoxybenzene	25	-3.00574	1.31114	-17.7062	0.354636	1
Benzenesulfonamide	1,2-dimethylnaphthalene	25	-2.98502	1.64316	-8.92106	0.339364	1
Benzenesulfonamide	1,4-dimethylnaphthalene	25	-3.0027	1.6179	-8.81357	0.342727	1
Benzenesulfonamide	2-methylbutane-1-thiol	25	-3.01641	2.33334	-16.7844	0.295182	1
Benzenesulfonamide	1,2-bis(chloranyl)-4-methyl-benzene	25	-3.01013	2.13947	-4.95542	0.311	1
Benzenesulfonamide	prop-2-enylbenzene	25	-3.01174	1.93459	-10.737	0.340545	1
Benzenesulfonamide	1-iodanylnaphthalene	25	-3.01555	1.89108	-2.41221	0.297364	1
Benzenesulfonamide	2-chloranyl-N,N-dimethyl-aniline	25	-3.02659	2.14047	-13.5604	0.334182	1
Benzenesulfonamide	1-prop-2-enylnaphthalene	25	-3.01445	1.50308	-7.62328	0.327727	1
Benzenesulfonamide	1-bromanyl-3-iodanyl-benzene	25	-3.0179	2.23837	-1.0921	0.258545	1
Benzenesulfonamide	1,3-dimethylnaphthalene	25	-3.01167	1.60452	-8.83666	0.342182	1
Benzenesulfonamide	3,3-dimethylbut-1-yne	25	-3.02205	2.04726	-11.1815	0.161	1
Benzenesulfonamide	1-bromanyl-3-fluoranyl-benzene	25	-3.02496	2.49093	-1.52356	0.248364	1
Benzenesulfonamide	1,2-bis(fluoranyl)benzene	25	-3.03296	2.48786	-3.56439	0.274364	1
Benzenesulfonamide	1-bromanylnaphthalene	25	-3.02886	1.99773	-2.77183	0.298636	1
Benzenesulfonamide	2,2-diethoxypropane	25	-3.02344	2.72156	-45.2375	0.390636	1
Benzenesulfonamide	1-ethylnaphthalene	25	-3.03033	1.64168	-8.41808	0.339727	1
Benzenesulfonamide	1-chloranyl-3-phenyl-benzene	25	-3.03357	1.64602	-1.96781	0.299636	1
Benzenesulfonamide	1-chloranyl-3,3-dimethyl-butane	25	-3.02677	2.34866	-13.5358	0.369636	1
Benzenesulfonamide	1-chloranyl-3-iodanyl-benzene	25	-3.03768	2.33026	-1.09929	0.258455	1
Benzenesulfonamide	2-ethylnaphthalene	25	-3.05009	1.62364	-8.42264	0.339909	1
Benzenesulfonamide	1-ethenoxybutane	25	-3.03544	2.24086	-19.6653	0.364636	1
Benzenesulfonamide	1-ethenoxy-2-methyl-propane	25	-3.0531	2.28398	-18.7226	0.366273	1
Benzenesulfonamide	1-bromanyl-2-ethenyl-benzene	25	-3.04408	2.21895	-4.04401	0.303545	1
Benzenesulfonamide	fluoranylbenzene	25	-3.03838	2.70877	-5.22983	0.297909	1
Benzenesulfonamide	5-methylhex-1-yne	25	-3.05063	1.87877	-11.4493	0.170455	1
Benzenesulfonamide	1-iodanyl-3-methyl-butane	25	-3.04221	2.42769	-11.8397	0.354	1
Benzenesulfonamide	1-chloranyl-2-ethenyl-benzene	25	-3.04807	2.25607	-3.58168	0.302636	1
Benzenesulfonamide	1,2-dihydronaphthalene	25	-3.04928	2.07633	-11.1334	0.343727	1
Benzenesulfonamide	1-bromanyl-3-chloranyl-benzene	25	-3.05297	2.43879	-1.37571	0.257636	1
Benzenesulfonamide	1-bromanyl-4-methyl-pentane	25	-3.04819	2.23396	-13.3294	0.361818	1
Benzenesulfonamide	1-chloranylnaphthalene	25	-3.05784	2.0862	-2.85603	0.303818	1
Benzenesulfonamide	1,1,1,2,2-pentakis(chloranyl)ethane	25	-3.06573	2.65745	5.25442	-0.047	1
Benzenesulfonamide	1-methyl-3-(3-methylphenyl)benzene	25	-3.06233	1.21109	-8.79072	0.341182	1
Benzenesulfonamide	1-chloranyl-2-methyl-prop-1-ene	25	-3.05214	2.8212	-9.1022	0.337091	1
Benzenesulfonamide	1-fluoranylnaphthalene	25	-3.08341	2.17981	-3.60867	0.303545	1
Benzenesulfonamide	Benzene,1-chloro-3-fluoro-	25	-3.08011	2.59143	-1.55433	0.252182	1
Benzenesulfonamide	1-(propyldisulfanyl)propane	25	-3.01218	1.75041	-15.1981	0.365091	1
Benzenesulfonamide	1,3-bis(chloranyl)benzene	25	-3.08733	2.5299	-1.38894	0.261	1
Benzenesulfonamide	2-propan-2-ylnaphthalene	25	-3.08549	1.41059	-7.82902	0.342909	1
Benzenesulfonamide	1-methyl-2-phenyl-benzene	25	-3.08975	1.57736	-7.76061	0.330727	1
Benzenesulfonamide	4-bromanyl-2,3,5,6-tetrakis(fluoranyl)pyridine	25	-3.0937	1.82752	-8.76537	0.321364	1
Benzenesulfonamide	1-bromanylhexane	25	-3.08722	2.20538	-13.4207	0.364	1
Benzenesulfonamide	1,6,7-trimethylnaphthalene	25	-3.09283	1.55631	-10.0399	0.350091	1
Benzenesulfonamide	2-ethoxy-2-methyl-propane	25	-3.09491	3.04961	-36.8456	0.401364	1
Benzenesulfonamide	2-methyl-1-[1-(2-methylpropoxy)ethoxy]propane	25	-3.10079	1.78222	-38.1017	0.403364	1
Benzenesulfonamide	hex-2-yne	25	-3.13787	2.42134	-18.1758	0.369818	1
Benzenesulfonamide	1-iodanyl-3-methyl-benzene	25	-3.10313	2.35892	-5.71928	0.318545	1
Benzenesulfonamide	1-bromanyl-3-methyl-benzene	25	-3.10602	2.44586	-6.04084	0.319636	1
Benzenesulfonamide	4-bromanyl-1,2-dimethyl-benzene	25	-3.10942	2.24517	-7.10723	0.335	1
Benzenesulfonamide	1-chloranylhexane	25	-3.1149	2.26466	-13.5372	0.362909	1
Benzenesulfonamide	1-phenylethenylbenzene	25	-3.12224	1.44306	-5.92323	0.326	1
Benzenesulfonamide	1-methyl-4-prop-1-en-2-yl-benzene	25	-3.1167	1.9481	-10.2888	0.350909	1
Benzenesulfonamide	2-ethenyl-1,4-dimethyl-benzene	25	-3.12138	1.90967	-10.4882	0.352182	1
Benzenesulfonamide	1-chloranyl-4-methyl-benzene	25	-3.12733	2.49539	-5.93996	0.320455	1
Benzenesulfonamide	Ethylbenzene	25	-3.1268	2.25182	-10.5115	0.356818	1
Benzenesulfonamide	1,4-bis(chloranyl)-2-(trifluoromethyl)benzene	25	-3.13339	1.95055	0.454417	0.226909	1
Benzenesulfonamide	o-Xylene	25	-3.12779	2.41304	-11.2465	0.358455	1
Benzenesulfonamide	1-[bis(fluoranyl)methoxy]-2-chloranyl-1,1,2-tris(fluoranyl)ethane	25	-3.14555	2.55456	23.1662	-0.14	1
Benzenesulfonamide	1-ethenyl-2,4-dimethyl-benzene	25	-3.13526	1.96456	-10.6573	0.351545	1
Benzenesulfonamide	2-bromanyl-2-chloranyl-1,1,1-tris(fluoranyl)ethane	25	-3.14945	2.9337	9.55442	-0.133182	1
Benzenesulfonamide	dipropyl ether	25	-3.16464	2.90673	-33.9677	0.412818	1
Benzenesulfonamide	1-iodanyl-2-methyl-benzene	25	-3.14931	2.47554	-5.95986	0.319182	1
Benzenesulfonamide	1-chloranyl-3-methyl-benzene	25	-3.15087	2.54043	-6.10274	0.326091	1
Benzenesulfonamide	hex-3-yne	25	-3.19495	2.48294	-18.4081	0.376636	1
Benzenesulfonamide	1,3-bis(fluoranyl)benzene	25	-3.16027	2.7066	-1.9272	0.240818	1
Benzenesulfonamide	3-(chloromethyl)pentane	25	-3.15878	2.48059	-13.1747	0.379	1
Benzenesulfonamide	1-methylsulfanylpentane	25	-3.23502	2.42969	-22.3469	0.376273	1
Benzenesulfonamide	prop-2-ynylcyclohexane	25	-3.17337	1.83381	-10.9156	0.185182	1
Benzenesulfonamide	Trichloroethylene	25	-3.17539	2.96828	-2.00354	0.123273	1
Benzenesulfonamide	2,4-bis(chloranyl)-1-(trifluoromethyl)benzene	25	-3.18615	2.01686	0.354417	0.221	1
Benzenesulfonamide	1,4-Dimethylbenzene	25	-3.18933	2.37285	-11.2308	0.363636	1
Benzenesulfonamide	m-Xylene	25	-3.1957	2.39864	-11.3349	0.363455	1
Benzenesulfonamide	1-bromanyl-4-(trifluoromethyl)benzene	25	-3.20467	2.22246	1.05442	0.240091	1
Benzenesulfonamide	1,5-Cyclooctadiene	25	-3.2091	2.41375	-18.1943	0.385091	1
Benzenesulfonamide	1-fluoranyl-3-methyl-benzene	25	-3.21058	2.67904	-6.94817	0.323545	1
Benzenesulfonamide	1-iodanylhexane	25	-3.22378	2.31006	-12.2419	0.361636	1
Benzenesulfonamide	1-bromanyl-3-(trifluoromethyl)benzene	25	-3.21551	2.2173	0.354417	0.256909	1
Benzenesulfonamide	1-bromanyl-3,5-dimethyl-benzene	25	-3.21359	2.32513	-7.46744	0.343	1
Benzenesulfonamide	1-(butoxymethoxy)butane	25	-3.22361	2.30901	-39.2937	0.394909	1
Benzenesulfonamide	[(E)-pent-1-enyl]benzene	25	-3.22209	1.63222	-9.08038	0.352545	1
Benzenesulfonamide	1,1-bis(chloranyl)prop-1-ene	25	-3.21783	3.14126	-6.8173	0.335364	1
Benzenesulfonamide	1-bromanyl-4-ethyl-benzene	25	-3.22649	2.34857	-6.79779	0.330818	1
Benzenesulfonamide	1-bromanylheptane	25	-3.22692	2.1051	-13.5377	0.369909	1
Benzenesulfonamide	1-chloranyl-2-methyl-benzene	25	-3.23438	2.71789	-6.41363	0.328818	1
Benzenesulfonamide	1-methyl-2-prop-2-enyl-benzene	25	-3.23706	2.16245	-11.64	0.352545	1
Benzenesulfonamide	bicyclo[2.2.1]hepta-2,5-diene	25	-3.23155	2.84708	-13.832	0.367455	1
Benzenesulfonamide	1-fluoranyloctane	25	-3.25244	1.85537	-17.9271	0.391273	1
Benzenesulfonamide	2,4-bis(chloranyl)-1-methyl-benzene	25	-3.24552	2.51165	-3.56369	0.292818	1
Benzenesulfonamide	1-chloranyl-4-(trifluoromethyl)benzene	25	-3.24923	2.27836	0.954417	0.241818	1
Benzenesulfonamide	1-chloranylheptane	25	-3.2477	2.15661	-13.6176	0.368091	1
Benzenesulfonamide	2-methyl-N-propan-2-yl-propan-2-amine	25	-3.24348	4.79507	-41.4458	0.384636	0
Benzenesulfonamide	cyclohex-3-en-1-ylbenzene	25	-3.26122	1.90461	-13.334	0.355	1
Benzenesulfonamide	2-chloranyloctane	25	-3.25988	1.88408	-15.4855	0.385	1
Benzenesulfonamide	1-chloranyl-3-(trifluoromethyl)benzene	25	-3.26708	2.28159	0.354417	0.256545	1
Benzenesulfonamide	1,2,3,4-tetrakis(fluoranyl)benzene	25	-3.27105	2.29912	-2.17985	0.219455	1
Benzenesulfonamide	Trimethylbenzene	25	-3.2647	2.39098	-12.4116	0.368909	1
Benzenesulfonamide	1-fluoranyl-2-methyl-benzene	25	-3.27058	2.81118	-7.56716	0.329182	1
Benzenesulfonamide	1,2-bis(chloranyl)-4-(trifluoromethyl)benzene	25	-3.28013	2.1155	0.654417	0.226636	1
Benzenesulfonamide	1-chloranyl-4-ethyl-benzene	25	-3.27911	2.42842	-6.25429	0.330636	1
Benzenesulfonamide	1-fluoranyl-4-(trifluoromethyl)benzene	25	-3.2939	2.26371	0.854417	0.235364	1
Benzenesulfonamide	1,2,4-trimethylbenzene	25	-3.28606	2.31679	-12.3003	0.372364	1
Benzenesulfonamide	trifluoromethylbenzene	25	-3.29825	2.48954	-2.19927	0.302091	1
Benzenesulfonamide	1,2,4,5-tetrakis(fluoranyl)benzene	25	-3.30382	2.38536	1.15442	0.127182	1
Benzenesulfonamide	Cumene	25	-3.30534	2.28794	-10.4331	0.363455	1
Benzenesulfonamide	cyclohexen-1-ylbenzene	25	-3.31547	1.90885	-11.2735	0.358727	1
Benzenesulfonamide	2-bromanyl-1,4-dimethyl-benzene	25	-3.31533	2.51721	-7.76331	0.344	1
Benzenesulfonamide	1-ethyl-2-methyl-benzene	25	-3.34052	2.48417	-12.0858	0.368455	1
Benzenesulfonamide	1-bromanyloctane	25	-3.33986	1.94645	-13.6357	0.374545	1
Benzenesulfonamide	1-bromanyl-2-ethyl-benzene	25	-3.35398	2.59095	-7.3344	0.337545	1
Benzenesulfonamide	1-iodanylheptane	25	-3.351	2.17738	-12.2546	0.367182	1
Benzenesulfonamide	2,3-dihydro-1H-indene	25	-3.36166	2.6191	-11.8252	0.365636	1
Benzenesulfonamide	2-ethenyl-1,3,5-trimethyl-benzene	25	-3.36284	2.07937	-11.4487	0.365909	1
Benzenesulfonamide	2-chloranyl-1,4-dimethyl-benzene	25	-3.36706	2.61879	-7.84221	0.35	1
Benzenesulfonamide	1-fluoranyl-3-(trifluoromethyl)benzene	25	-3.37207	2.34765	0.254417	0.249	1
Benzenesulfonamide	1-bromanyl-4-tert-butyl-benzene	25	-3.3666	2.16348	-6.25831	0.339364	1
Benzenesulfonamide	1-chloranyloctane	25	-3.37281	2.00443	-14.2104	0.380091	1
Benzenesulfonamide	tert-Butylbenzene	25	-3.39033	2.30104	-10.6102	0.366909	1
Benzenesulfonamide	2-pentylfuran	25	-3.397	2.00446	-11.5052	0.327091	1
Benzenesulfonamide	2-methylbuta-1,3-diene	25	-3.38902	3.23413	-11.1338	0.364727	1
Benzenesulfonamide	(3E)-3-methylpenta-1,3-diene	25	-3.39388	3.00163	-12.615	0.376273	1
Benzenesulfonamide	mesitylene	25	-3.39452	2.39766	-12.2338	0.376364	1
Benzenesulfonamide	2,5-dimethylhexa-2,4-diene	25	-3.39627	2.37645	-13.6717	0.388636	1
Benzenesulfonamide	cyclopentylbenzene	25	-3.40888	2.08112	-10.8261	0.367182	1
Benzenesulfonamide	1-ethyl-3-methyl-benzene	25	-3.41664	2.47349	-12.1566	0.373545	1
Benzenesulfonamide	1-ethyl-4-methyl-benzene	25	-3.41325	2.44624	-12.018	0.374909	1
Benzenesulfonamide	1-chloranyl-3-fluoranyl-2-methyl-benzene	25	-3.41877	2.89386	-4.89335	0.312545	1
Benzenesulfonamide	1-methyl-2-propan-2-yl-benzene	25	-3.42277	2.28906	-11.7002	0.372636	1
Benzenesulfonamide	penta-1,4-diene	25	-3.4279	3.2457	-12.8239	0.369091	1
Benzenesulfonamide	propylbenzene	25	-3.43962	2.4595	-10.5253	0.367273	1
Benzenesulfonamide	dibutyl ether	25	-3.4512	2.82795	-33.8062	0.418636	1
Benzenesulfonamide	1,2,3,4-tetrahydronaphthalene	25	-3.43709	2.54902	-12.5973	0.371364	1
Benzenesulfonamide	2-(diethylamino)ethyl2-methylprop-2-enoate	25	-3.50106	3.86563	-47.7756	0.368364	1
Benzenesulfonamide	hexa-1,5-diene	25	-3.44136	2.93724	-14.422	0.374364	1
Benzenesulfonamide	2-chloranyl-1,3-dimethyl-benzene	25	-3.44574	2.78464	-8.10838	0.351545	1
Benzenesulfonamide	1,3-diethylbenzene	25	-3.44739	2.11911	-12.0636	0.379636	1
Benzenesulfonamide	1-butylsulfanylbutane	25	-3.45926	2.21492	-24.3219	0.395182	1
Benzenesulfonamide	1,4-diethylbenzene	25	-3.4593	2.1166	-11.9364	0.379636	1
Benzenesulfonamide	3-methyl-1-(3-methylbutylsulfanyl)butane	25	-3.53411	1.82402	-23.7456	0.398364	1
Benzenesulfonamide	1,3-bis(trifluoromethyl)benzene	25	-3.47641	1.75873	2.25442	0.243273	1
Benzenesulfonamide	1-methyl-3-propan-2-yl-benzene	25	-3.47328	2.24307	-11.6915	0.376182	1
Benzenesulfonamide	1,2-diethylbenzene	25	-3.47144	2.37959	-12.3046	0.377091	1
Benzenesulfonamide	1-Methyl-4-(1-methylethyl)benzene	25	-3.47373	2.2303	-11.5879	0.376727	1
Benzenesulfonamide	1,3,5-tris(fluoranyl)benzene	25	-3.48392	2.95735	1.05442	0.176545	1
Benzenesulfonamide	2-bromanyl-1,3,5-trimethyl-benzene	25	-3.48711	2.51677	-8.98995	0.361909	1
Benzenesulfonamide	oct-4-yne	25	-3.49823	2.33891	-18.3427	0.393273	1
Benzenesulfonamide	3-(ethenoxymethyl)heptane	25	-3.51661	1.82297	-18.2329	0.387091	1
Benzenesulfonamide	1,5-dimethyl-1,2,3,4-tetrahydronaphthalene	25	-3.53129	2.2409	-13.4241	0.381636	1
Benzenesulfonamide	1,3-Hexadiene	25	-3.47021	3.03077	-12.8162	0.377182	1
Benzenesulfonamide	1-ethyl-2,4,5-trimethyl-benzene	25	-3.53746	2.1922	-13.4446	0.386727	1
Benzenesulfonamide	2,4-dimethylpenta-1,3-diene	25	-3.52954	2.91809	-13.2746	0.389455	1
Benzenesulfonamide	2-methylpropylbenzene	25	-3.5498	2.36027	-10.4975	0.371727	1
Benzenesulfonamide	2-methylhexa-1,5-diene	25	-3.5518	2.93876	-15.3676	0.383182	1
Benzenesulfonamide	trifluoromethyloxybenzene	25	-3.55861	2.70779	-2.91729	0.312091	1
Benzenesulfonamide	para-tert-butyltoluene	25	-3.56152	2.23465	-11.669	0.379364	1
Benzenesulfonamide	butan-2-ylbenzene	25	-3.56163	2.40273	-10.4037	0.372727	1
Benzenesulfonamide	5-ethenylbicyclo[2.2.1]hept-2-ene	25	-3.56352	2.86925	-14.2827	0.382636	1
Benzenesulfonamide	cyclohexylbenzene	25	-3.56739	2.10996	-11.191	0.372636	1
Benzenesulfonamide	3-methylbutylbenzene	25	-3.58527	2.08661	-10.7879	0.372273	1
Benzenesulfonamide	1,2,3,4,5-pentakis(fluoranyl)benzene	25	-3.60093	2.39878	-2.4704	0.157636	1
Benzenesulfonamide	3-methyl-1-(3-methylbutoxy)butane	25	-3.63416	2.64575	-32.0454	0.420636	1
Benzenesulfonamide	butylbenzene	25	-3.60816	2.38229	-10.5504	0.373455	1
Benzenesulfonamide	2-methylidene-5-propan-2-yl-bicyclo[3.1.0]hexane	25	-3.61907	2.52074	-14.3729	0.398091	1
Benzenesulfonamide	2-methylbutan-2-ylbenzene	25	-3.61755	2.40601	-10.421	0.375273	1
Benzenesulfonamide	2,2-dimethylpropylbenzene	25	-3.62833	2.34505	-10.5012	0.375636	1
Benzenesulfonamide	N,N,2,4,6-pentamethylaniline	25	-3.63339	2.20798	-13.5471	0.386545	1
Benzenesulfonamide	1-methyl-4-propan-2-yl-cyclohexa-1,3-diene	25	-3.64606	2.47927	-15.1443	0.403182	1
Benzenesulfonamide	(5E)-5-ethylidenebicyclo[2.2.1]hept-2-ene	25	-3.67168	2.97006	-14.5019	0.390091	1
Benzenesulfonamide	1,3-di(propan-2-yl)benzene	25	-3.66314	1.9272	-11.9093	0.384636	1
Benzenesulfonamide	1,4-di(propan-2-yl)benzene	25	-3.66722	1.93676	-11.8415	0.386727	1
Benzenesulfonamide	pentan-2-ylbenzene	25	-3.67096	2.23488	-10.5339	0.376727	1
Benzenesulfonamide	3-methylbutan-2-ylbenzene	25	-3.67138	2.35897	-10.3256	0.376455	1
Benzenesulfonamide	7-methyl-3-methylidene-octa-1,6-diene	25	-3.68142	2.3538	-13.4402	0.380091	1
Benzenesulfonamide	2,3-dimethylbuta-1,3-diene	25	-3.67852	3.4855	-11.6844	0.379909	1
Benzenesulfonamide	1-tert-butyl-3,5-dimethyl-benzene	25	-3.68749	2.1155	-12.5377	0.388636	1
Benzenesulfonamide	dipentyl ether	25	-3.62507	2.50033	-34.3925	0.421818	1
Benzenesulfonamide	1,3,5-triethylbenzene	25	-3.69361	1.79917	-13.1845	0.395364	1
Benzenesulfonamide	1,2,3,4,5-pentakis(fluoranyl)-6-iodanyl-benzene	25	-3.69986	2.51836	-4.98027	0.336909	1
Benzenesulfonamide	dec-5-yne	25	-3.63528	1.90229	-19.2745	0.400455	1
Benzenesulfonamide	2-butan-2-yloxybutane	25	-3.63584	3.24083	-29.7341	0.417	1
Benzenesulfonamide	1,4-Hexadiene	25	-3.70994	3.3513	-13.4761	0.384273	1
Benzenesulfonamide	1-hexoxyhexane	25	-3.79447	1.96998	-33.3872	0.424909	1
Benzenesulfonamide	octa-1,7-diene	25	-3.72163	2.80531	-15.6683	0.392091	1
Benzenesulfonamide	pentylbenzene	25	-3.72922	2.22519	-10.6588	0.377909	1
Benzenesulfonamide	1-methyl-4-prop-1-en-2-yl-cyclohexene	25	-3.748	2.72508	-15.898	0.400273	1
Benzenesulfonamide	pentan-3-ylbenzene	25	-3.79086	2.47047	-10.3336	0.380273	1
Benzenesulfonamide	hexylbenzene	25	-3.81098	2.02081	-10.7606	0.381636	1
Benzenesulfonamide	2-methyl-5-propan-2-yl-cyclohexa-1,3-diene	25	-3.82875	2.80199	-13.7963	0.399545	1
Benzenesulfonamide	2-methylbut-1-ene	25	-3.78711	3.82428	-13.5996	0.408091	1
Benzenesulfonamide	methylidenecyclobutane	25	-3.8288	3.97872	-13.1956	0.399	1
Benzenesulfonamide	1-bromanyl-2,3,4,5,6-pentakis(fluoranyl)benzene	25	-3.84233	2.71813	-6.55974	0.355455	1
Benzenesulfonamide	1-methyl-4-propan-2-ylidene-cyclohexene	25	-3.86097	2.81398	-14.0006	0.400636	1
Benzenesulfonamide	2,6-ditert-butylpyridine	25	-3.88067	1.78515	-10.602	0.388727	1
Benzenesulfonamide	1-methyl-4-propan-2-yl-cyclohexa-1,4-diene	25	-3.87128	2.81588	-14.2713	0.402545	1
Benzenesulfonamide	1-chloranyl-2,3,4,5,6-pentakis(fluoranyl)benzene	25	-3.88966	2.71458	-7.08422	0.360091	1
Benzenesulfonamide	1,2,3,4,5,6-hexakis(fluoranyl)benzene	25	-3.89343	2.38566	-6.88414	0.353182	1
Benzenesulfonamide	1,3,5-tri(propan-2-yl)benzene	25	-3.92425	1.30903	-13.1098	0.400909	0
Benzenesulfonamide	bromanyl-tris(chloranyl)methane	25	-3.93499	4.25223	-6.51755	0.379091	1
Benzenesulfonamide	1,1,1,2,2,3,3-heptakis(fluoranyl)-3-methoxy-propane	25	-3.94177	2.45259	-3.25437	0.312182	1
Benzenesulfonamide	3-methylidenepentane	25	-3.97377	3.81584	-14.0636	0.416364	1
Benzenesulfonamide	2-methylpent-1-ene	25	-3.979	3.76719	-13.6722	0.412545	1
Benzenesulfonamide	methylidenecyclohexane	25	-3.98763	3.7688	-14.1188	0.412364	1
Benzenesulfonamide	pent-1-ene	25	-3.98747	4.09608	-13.3669	0.408273	1
Benzenesulfonamide	2-methylbut-2-ene	25	-4.01735	4.18098	-12.2061	0.409455	1
Benzenesulfonamide	cyclopentene	25	-4.01933	4.44502	-12.4099	0.404727	1
Benzenesulfonamide	2,3-dimethylbut-1-ene	25	-4.02657	3.90228	-12.9439	0.412364	1
Benzenesulfonamide	cyclohexene	25	-4.05459	4.22379	-13.8149	0.412636	1
Benzenesulfonamide	2,3,3-trimethylbut-1-ene	25	-4.05372	3.77584	-12.9817	0.413455	1
Benzenesulfonamide	(Z)-hex-2-ene	25	-4.1014	3.86441	-13.3307	0.415182	1
Benzenesulfonamide	4-methylcyclohexene	25	-4.10697	3.97851	-13.8412	0.414727	1
Benzenesulfonamide	3,3-dimethylbut-1-ene	25	-4.1127	4.06157	-12.8147	0.410273	1
Benzenesulfonamide	dodecylbenzene	25	-4.13295	0.39207	-11.2378	0.396455	0
Benzenesulfonamide	hex-1-ene	25	-4.1298	3.96488	-13.4873	0.412364	1
Benzenesulfonamide	tridecylbenzene	25	-4.13975	0.02461	-11.2855	0.398273	0
Benzenesulfonamide	cyclooctene	25	-4.14194	3.8116	-13.317	0.418636	1
Benzenesulfonamide	4-methylpent-1-ene	25	-4.14336	4.01838	-12.7225	0.408818	1
Benzenesulfonamide	2-methylhex-1-ene	25	-4.14371	3.66802	-12.8696	0.417727	1
Benzenesulfonamide	3-methylideneheptane	25	-4.15724	3.37473	-14.2135	0.422091	1
Benzenesulfonamide	2-methylpent-2-ene	25	-4.15885	4.01853	-12.3599	0.416	1
Benzenesulfonamide	tetradecylbenzene	25	-4.16098	-0.28634	-11.2925	0.400182	0
Benzenesulfonamide	2-methylhept-1-ene	25	-4.1854	3.36476	-13.8286	0.417909	1
Benzenesulfonamide	ethenylcyclohexane	25	-4.19265	3.7179	-13.3562	0.414	1
Benzenesulfonamide	2-pentene	25	-4.17366	4.41273	-12.937	0.414909	1
Benzenesulfonamide	pentadecylbenzene	25	-4.20483	-0.60411	-11.2861	0.402182	0
Benzenesulfonamide	2,4,4-trimethylpent-1-ene	25	-4.23173	3.70904	-12.4516	0.418818	1
Benzenesulfonamide	4,4-dimethylpent-1-ene	25	-4.22957	3.93837	-12.0762	0.413273	1
Benzenesulfonamide	hept-1-ene	25	-4.2433	3.70158	-13.1187	0.413909	1
Benzenesulfonamide	prop-2-enylcyclopentane	25	-4.24487	3.73726	-13.0934	0.413636	1
Benzenesulfonamide	1-methylcyclohexene	25	-4.25508	4.20453	-13.1505	0.419273	1
Benzenesulfonamide	3-ethylcyclopentene	25	-4.25931	4.12881	-12.6749	0.414	1
Benzenesulfonamide	1-methylcyclopentene	25	-4.25611	4.45671	-12.2725	0.416455	1
[truncated: 68 more rows]

## Sheet: ensemble
solvent	set A	set B	SD (set A)	SD (set B)	NuSVR	SVR	MLPRegressor	KNeighborsRegressor	GradientBoostingRegressor	CatBoostRegressor	HistGradientBoostingRegressor	AdaBoostRegressor	LGBMRegressor	BaggingRegressor		legend
1-methoxypropan-2-amine	-0.303036	-0.351292	±0.13	±0.13	-0.132217	-0.15629	x	-0.460864	-0.298512	-0.412365	-0.357968	-0.499818	-0.373169	-0.470423		x - denotes value outsied of formal acceptance
N',N'-dimethylethane-1,2-diamine	-0.316957	-0.357055	±0.13	±0.13	-0.347634	-0.34203	-0.0344001	-0.465667	-0.270238	-0.414525	-0.344205	-0.498758	-0.371517	-0.481581		predictions only for cases belonging to applicability domain
2,2-diethoxyethanamine	-0.345442	-0.380104	±0.16	±0.16	-0.126056	-0.153708	x	-0.625373	-0.342561	-0.427348	-0.397605	-0.499818	-0.371932	-0.476533
N',N'-diethylethane-1,2-diamine	-0.372657	-0.397401	±0.06	±0.06	-0.326166	-0.338455	x	-0.460873	-0.355259	-0.410413	-0.344775	-0.499818	-0.372657	-0.468193
2-methoxyethanamine	-0.429438	-0.432103	±0.12	±0.12	-0.56022	-0.530289	-0.170203	-0.469549	-0.323291	-0.431562	-0.520955	-0.498758	-0.369402	-0.446798
Phosphonic acid, P-ethyl-, dimethyl ester	-0.429965	-0.441128	±0.07	±0.07	-0.325764	-0.338284	-0.517133	-0.413517	-0.478801	-0.478534	-0.45772	-0.499818	-0.418441	-0.483267
cyclooctanamine	-0.45241	-0.483547	±0.13	±0.13	-0.483703	-0.483661	-0.147289	-0.636556	-0.488204	-0.480697	-0.446762	-0.538725	-0.497976	-0.631897
N,N-dimethylacetamide	-0.463689	-0.506306	±0.14	±0.14	-0.392603	-0.403979	-0.198172	-0.625387	-0.637022	-0.493933	-0.494724	-0.563468	-0.621404	-0.632368
heptan-1-amine	-0.46867	-0.463919	±0.20	±0.20	-0.772402	-0.772303	-0.108436	-0.465929	-0.410795	-0.406705	-0.344117	-0.51	-0.357857	-0.490649
3-methylbutan-1-amine	-0.482256	-0.473632	±0.19	±0.19	-0.775737	-0.776992	-0.145869	-0.465953	-0.395775	-0.417862	-0.397605	-0.51	-0.359879	-0.490649
2-ethylbutan-1-amine	-0.484033	-0.504627	±0.16	±0.16	-0.626583	-0.629213	-0.0874355	-0.63896	-0.491513	-0.467762	-0.446762	-0.537197	-0.522195	-0.598646
2-Butanamine,3,3-dimethyl-	-0.492582	-0.505342	±0.10	±0.10	-0.461232	-0.464738	-0.294943	-0.636435	-0.564924	-0.600045	-0.425756	-0.54676	-0.456594	-0.601991
3,3-dimethylbutan-1-amine	-0.492598	-0.517086	±0.16	±0.16	-0.636066	-0.63762	-0.0793854	-0.55069	-0.525807	-0.492243	-0.526371	-0.537197	-0.543582	-0.641901
methylpyridine-2-carboxylate	-0.493041	-0.510395	±0.09	±0.09	-0.523031	-0.521508	-0.268738	-0.485896	-0.552307	-0.543605	-0.556204	-0.54676	-0.549973	-0.555925
DMSO	-0.493853	-0.490737	±0.01	±0.01	-0.48886	-0.485292	-0.501196	-0.495168	-0.499613	-0.493072	-0.493772	-0.497088	-0.460366	-0.492942
1-[ethyl(methoxy)phosphoryl]oxyethane	-0.498637	-0.487636	±0.16	±0.16	-0.419628	-0.42948	-0.359495	-0.928461	-0.489672	-0.459492	-0.404232	-0.499818	-0.416378	-0.469707
cyclopentanamine	-0.508206	-0.523303	±0.14	±0.14	-0.641025	-0.646189	-0.169569	-0.639162	-0.479346	-0.479128	-0.503022	-0.537197	-0.542952	-0.595444
hexan-1-amine	-0.509325	-0.526657	±0.17	±0.17	-0.71271	-0.713893	-0.101676	-0.54741	-0.537476	-0.479225	-0.472883	-0.537197	-0.522195	-0.641901
N-methyl-2-pyrrolidone	-0.510573	-0.535663	±0.16	±0.16	-0.499392	-0.506106	-0.138833	-0.625222	-0.719395	-0.552066	-0.532998	-0.54676	-0.581857	-0.654005
6-methylheptan-2-amine	-0.510676	-0.522271	±0.07	±0.07	-0.464724	-0.461493	x	-0.636857	-0.544889	-0.528418	-0.427673	-0.537197	-0.474913	-0.62427
pentan-1-amine	-0.514923	-0.531111	±0.16	±0.16	-0.656029	-0.658535	-0.112335	-0.639335	-0.526108	-0.485746	-0.526371	-0.537197	-0.527554	-0.641901
DMEU	-0.519435	-0.533287	±0.05	±0.05	-0.516474	-0.519231	x	-0.625013	-0.518113	-0.490066	-0.447715	-0.54676	-0.536996	-0.599211
3-methoxypropan-1-amine	-0.534427	-0.536315	±0.05	±0.05	-0.564655	-0.560382	x	-0.624376	-0.467032	-0.509709	-0.480409	-0.537197	-0.536223	-0.546855
piperidine	-0.536866	-0.535054	±0.10	±0.10	-0.587765	-0.58546	-0.306798	-0.644635	-0.572299	-0.621491	-0.439613	-0.537197	-0.462469	-0.592813
pentan-3-amine	-0.557469	-0.543653	±0.07	±0.07	-0.543215	-0.53705	x	-0.637187	-0.543573	-0.657978	-0.42581	-0.537197	-0.464257	-0.546612
2,4,5-trimethylpyridine	-0.560965	-0.552511	±0.24	±0.24	-0.870452	-0.882659	-0.0153383	-0.639302	-0.520839	-0.567689	-0.430479	-0.537197	-0.469849	-0.591305
2,3,5-trimethylpyridine	-0.562385	-0.549766	±0.16	±0.16	-0.732299	-0.746436	-0.200926	-0.63959	-0.563585	-0.621778	-0.432082	-0.538725	-0.435502	-0.586741
2-ethylhexan-1-amine	-0.562753	-0.58829	±0.14	±0.14	-0.671645	-0.663244	-0.240953	-0.705224	-0.589012	-0.514718	-0.554474	-0.694125	-0.610942	-0.638566
2,3,4-trimethylpyridine	-0.569572	-0.559583	±0.22	±0.22	-0.837739	-0.851018	-0.083069	-0.639679	-0.560434	-0.565526	-0.449536	-0.537197	-0.469849	-0.601785
DMF	-0.577689	-0.658277	±0.15	±0.15	-0.545072	-0.537141	-0.563074	-0.488091	-0.571175	-0.598208	-0.74106	-0.815266	-0.86919	-0.854492
heptan-2-amine	-0.579125	-0.648094	±0.15	±0.15	-0.49382	-0.490104	-0.4119	-0.632233	-0.716569	-0.592587	-0.716664	-0.832987	-0.802948	-0.791124
2,4,5-trimethyl-1,3-oxazole	-0.588639	-0.578067	±0.18	±0.18	-0.831383	-0.835718	-0.232858	-0.704523	-0.543762	-0.527264	-0.444966	-0.54676	-0.467528	-0.645904
cyclohepta-2,4,6-trien-1-one	-0.590742	-0.617211	±0.14	±0.14	-0.668413	-0.652266	-0.225456	-0.625237	-0.648439	-0.65311	-0.662276	-0.69195	-0.638852	-0.706108
N-ethyl-N-(pyridin-3-ylmethyl)ethanamine	-0.591579	-0.602713	±0.10	±0.10	-0.586163	-0.586122	-0.376411	-0.692735	-0.707083	-0.624957	-0.567581	-0.697186	-0.538632	-0.650263
pyrimidine	-0.596566	-0.585241	±0.07	±0.07	-0.657945	-0.67406	-0.541506	-0.639666	-0.528093	-0.651402	-0.48329	-0.54676	-0.511509	-0.618174
piperidine-1-carbaldehyde	-0.600337	-0.687609	±0.20	±0.20	-0.539954	-0.540566	-0.294464	-0.625197	-0.808932	-0.630538	-0.762709	-0.833529	-0.920464	-0.919735
4-azanylbutan-1-ol	-0.600918	-0.601464	±0.08	±0.08	-0.531148	-0.53559	-0.651788	-0.777374	-0.570742	-0.621249	-0.518536	-0.54676	-0.601294	-0.660155
ethylpyridine-4-carboxylate	-0.605817	-0.650429	±0.11	±0.11	-0.482997	-0.484588	-0.575773	-0.631505	-0.644692	-0.673376	-0.747789	-0.833529	-0.69858	-0.731462
3-methylbutan-2-amine	-0.605842	-0.650432	±0.08	±0.08	-0.589525	-0.582636	-0.602786	-0.632361	-0.637066	-0.556215	-0.640305	-0.833529	-0.732977	-0.696923
azetidine	-0.60651	-0.559937	±0.34	±0.34	-1.19456	-1.18487	-0.225627	-0.466262	-0.345409	-0.453504	-0.375338	-0.498758	-0.362026	-0.493017
3-methylhexan-1-amine	-0.611537	-0.670279	±0.11	±0.11	-0.563838	-0.556211	-0.58267	-0.632779	-0.71462	-0.541323	-0.689315	-0.833529	-0.835252	-0.753258
1-[butoxy(methyl)phosphoryl]oxybutane	-0.613022	-0.609687	±0.13	±0.13	-0.772788	-0.768152	-0.341674	-0.62518	-0.680633	-0.531876	-0.570853	-0.538725	-0.655193	-0.611793
1,5-dimethylpyrrolidin-2-one	-0.623172	-0.617515	±0.06	±0.06	-0.686118	-0.68175	x	-0.624748	-0.659105	-0.54258	-0.544733	-0.563468	-0.666967	-0.588167
oxolan-2-ylmethanamine	-0.624234	-0.594859	±0.10	±0.10	-0.769471	-0.746766	x	-0.625007	-0.520963	-0.61013	-0.47307	-0.537197	-0.525063	-0.546066
3,5,5-trimethylcyclohex-2-en-1-one	-0.625532	-0.676326	±0.19	±0.19	-0.718242	-0.714978	-0.15883	-0.694172	-0.75186	-0.637729	-0.702915	-0.832987	-0.812779	-0.738771
2-Pentanamine	-0.625742	-0.678405	±0.10	±0.10	-0.571698	-0.561958	-0.629394	-0.66504	-0.715535	-0.547255	-0.689315	-0.833529	-0.817064	-0.753258
2-methylpyrimidine	-0.625973	-0.598876	±0.11	±0.11	-0.705718	-0.701577	-0.395291	-0.693297	-0.625139	-0.721538	-0.539254	-0.538725	-0.481342	-0.58688
N,N&apos;,N&apos;-trimethylethane-1,2-diamine	-0.626574	-0.676653	±0.21	±0.21	-0.73297	-0.740417	-0.0817696	-0.694135	-0.747217	-0.671281	-0.718224	-0.832987	-0.812213	-0.735312
4-methylpentan-2-amine	-0.628242	-0.682291	±0.10	±0.10	-0.595802	-0.582828	-0.60921	-0.667183	-0.712669	-0.540685	-0.689315	-0.833529	-0.838436	-0.753258
3-methylcyclopent-2-en-1-one	-0.629213	-0.689872	±0.16	±0.16	-0.649374	-0.629197	-0.330028	-0.768379	-0.739205	-0.549692	-0.738619	-0.833529	-0.865218	-0.795475
2-methylbutan-2-amine	-0.631704	-0.663911	±0.08	±0.08	-0.551617	-0.55598	-0.638778	-0.692132	-0.65735	-0.667475	-0.658597	-0.832987	-0.693944	-0.690246
1-Ethyl-2-pyrrolidone	-0.632648	-0.612313	±0.09	±0.09	-0.765088	-0.757558	x	-0.62473	-0.605918	-0.541984	-0.500612	-0.54676	-0.549356	-0.618813
N,N-dimethylpropanamide	-0.635367	-0.695511	±0.24	±0.24	-0.844721	-0.820797	-0.0583284	-0.625118	-0.74114	-0.627804	-0.729664	-0.832987	-0.837255	-0.837294
2-methylpyrazine	-0.640392	-0.618755	±0.06	±0.06	-0.626855	-0.630321	-0.699656	-0.693116	-0.603101	-0.677598	-0.552095	-0.563468	-0.54629	-0.595053
(1S,5S)-2,6,6-trimethylbicyclo[3.1.1]hept-2-en-4-one	-0.640934	-0.686761	±0.16	±0.16	-0.732258	-0.732388	-0.252985	-0.694178	-0.74687	-0.624778	-0.70308	-0.832987	-0.812779	-0.735312
1,2,3,6-tetrahydropyridine	-0.642945	-0.585297	±0.38	±0.38	-1.28241	-1.28128	-0.248505	-0.466263	-0.348637	-0.496979	-0.376548	-0.498758	-0.360581	-0.493017
N,N-diethylformamide	-0.645099	-0.718942	±0.15	±0.15	-0.622065	-0.617641	-0.611832	-0.462433	-0.8098	-0.629869	-0.76205	-0.833529	-0.920464	-0.919735
pyridazine	-0.646309	-0.632293	±0.16	±0.16	-0.91583	-0.910354	-0.465025	-0.541486	-0.562863	-0.610068	-0.518536	-0.54676	-0.587282	-0.66473
3-ethoxypropan-1-amine	-0.64767	-0.614846	±0.12	±0.12	-0.821975	-0.803672	x	-0.625007	-0.537609	-0.594412	-0.503343	-0.537197	-0.522569	-0.58783
ethylpyridine-3-carboxylate	-0.649547	-0.703734	±0.13	±0.13	-0.50066	-0.503942	-0.661318	-0.693644	-0.725836	-0.67731	-0.784119	-0.833529	-0.904011	-0.752968
4-cyclohex-3-en-1-ylpyridine	-0.650054	-0.589165	±0.33	±0.33	-1.16872	-1.17173	-0.25765	-0.709134	-0.451028	-0.475921	-0.3162	-0.501619	-0.356569	-0.483078
4-azanyl-4-methyl-pentan-2-one	-0.650131	-0.61745	±0.11	±0.11	-0.808528	-0.785302	x	-0.625065	-0.567806	-0.615806	-0.49828	-0.537197	-0.525063	-0.594003
methylpyridine-4-carboxylate	-0.656128	-0.713037	±0.11	±0.11	-0.611906	-0.613873	-0.658014	-0.64272	-0.644942	-0.623053	-0.798389	-0.838633	-0.877682	-0.821162
3-ethyl-4-methyl-pyridine	-0.658677	-0.59397	±0.36	±0.36	-1.22428	-1.22159	-0.191145	-0.768872	-0.440639	-0.447481	-0.316728	-0.498758	-0.353002	-0.477209
ethylpyridine-2-carboxylate	-0.659354	-0.73586	±0.17	±0.17	-0.706521	-0.685061	-0.38751	-0.625235	-0.756177	-0.609962	-0.845014	-0.838633	-0.993343	-0.911149
3-azanylpropan-1-ol	-0.662998	-0.623494	±0.16	±0.16	-0.892977	-0.878329	-0.769842	-0.466578	-0.554141	-0.582299	-0.496823	-0.518352	-0.51521	-0.560391
N',N'-dimethylpropane-1,3-diamine	-0.666192	-0.621217	±0.16	±0.16	-0.904315	-0.872977	x	-0.625116	-0.539711	-0.604892	-0.450143	-0.537197	-0.512298	-0.544306
N,N-diethylethanamide	-0.666717	-0.719621	±0.21	±0.21	-0.893716	-0.873766	-0.209768	-0.62494	-0.733236	-0.601927	-0.729664	-0.833529	-0.854921	-0.840747
2,4,6-trimethylpyridine	-0.667278	-0.6202	±0.13	±0.13	-0.772418	-0.769209	-0.765219	-0.693156	-0.606132	-0.63202	-0.432794	-0.54676	-0.426524	-0.557772
cyclobutanamine	-0.667398	-0.603485	±0.36	±0.36	-1.27717	-1.27316	-0.278098	-0.466263	-0.417264	-0.491615	-0.468212	-0.498758	-0.359825	-0.504481
3-methylbut-2-enal	-0.670967	-0.715905	±0.09	±0.09	-0.614198	-0.605127	-0.738959	-0.667698	-0.736291	-0.632025	-0.702473	-0.834389	-0.838894	-0.788997
1-pyridin-4-ylethanone	-0.672514	-0.72022	±0.13	±0.13	-0.504343	-0.507841	-0.731268	-0.636499	-0.701826	-0.756754	-0.869064	-0.846895	-0.830031	-0.817678
tripropyl phosphate	-0.675261	-0.707603	±0.14	±0.14	-0.757611	-0.744976	-0.930567	-0.464335	-0.692936	-0.556022	-0.580378	-0.825901	-0.748266	-0.775035
3,5-dimethylpiperidine	-0.675468	-0.692765	±0.06	±0.06	-0.658173	-0.660587	-0.746653	-0.692695	-0.661368	-0.656473	-0.652331	-0.832987	-0.698816	-0.667565
2,2-dimethoxy-N-methyl-ethanamine	-0.678778	-0.6367	±0.13	±0.13	-0.845362	-0.824759	x	-0.694078	-0.575149	-0.651113	-0.482208	-0.54676	-0.512932	-0.59794
3-methylcyclohex-2-en-1-one	-0.684775	-0.727435	±0.08	±0.08	-0.655722	-0.636303	x	-0.694158	-0.730558	-0.636854	-0.755055	-0.832987	-0.821395	-0.783886
diethoxyphosphorylmethylbenzene	-0.687108	-0.749044	±0.12	±0.12	-0.618559	-0.614443	-0.719896	-0.625321	-0.831129	-0.635667	-0.76474	-0.837763	-0.919324	-0.923598
N-methylethanamine	-0.688492	-0.695582	±0.07	±0.07	-0.643393	-0.648321	-0.763718	-0.628853	-0.660806	-0.802376	-0.671976	-0.833529	-0.652989	-0.649863
butylpyridine-3-carboxylate	-0.690891	-0.727122	±0.07	±0.07	-0.620208	-0.628394	-0.752284	-0.694329	-0.736914	-0.688841	-0.715269	-0.834389	-0.834516	-0.766081
Triethyl Phosphate	-0.691309	-0.751346	±0.11	±0.11	-0.671447	-0.663887	-0.689434	-0.625352	-0.804211	-0.629047	-0.755784	-0.833529	-0.92103	-0.919735
3,4-dimethylpyridine	-0.692492	-0.617998	±0.39	±0.39	-1.30051	-1.30082	-0.237982	-0.768886	-0.447565	-0.475462	-0.316216	-0.498758	-0.356569	-0.477209
5-ethyl-2-methyl-pyridine	-0.692611	-0.809219	±0.27	±0.27	-0.841858	-0.859059	-0.244839	-0.64082	-0.762423	-0.650715	-0.848562	-1.13678	-0.939333	-1.1678
4-methylpiperidine	-0.695097	-0.70574	±0.06	±0.06	-0.689697	-0.692779	-0.801455	-0.692641	-0.657713	-0.672138	-0.659255	-0.832987	-0.69511	-0.663624
3-Penten-2-one	-0.695504	-0.734603	±0.09	±0.09	-0.614717	-0.60967	-0.81444	-0.670665	-0.773401	-0.672298	-0.71334	-0.834389	-0.816463	-0.826647
trimethyl phosphate	-0.695986	-0.736504	±0.13	±0.13	-0.825299	-0.811317	-0.758373	-0.463605	-0.658879	-0.572396	-0.782036	-0.825901	-0.889161	-0.778074
2-phenylpropan-1-amine	-0.700159	-0.626483	±0.45	±0.45	-1.47656	-1.46119	-0.26501	-0.466711	-0.357681	-0.449045	-0.424917	-0.498758	-0.361162	-0.5038
3-(methylamino)propanenitrile	-0.703472	-0.670517	±0.18	±0.18	-0.996076	-0.997121	-0.498936	-0.707476	-0.573993	-0.640765	-0.509939	-0.54676	-0.570035	-0.664071
cyclohexylmethanamine	-0.710065	-0.749148	±0.11	±0.11	-0.827238	-0.803407	-0.627564	-0.768803	-0.731686	-0.522441	-0.689315	-0.833529	-0.904523	-0.782977
6-propyloxan-2-one	-0.710562	-0.742067	±0.12	±0.12	-0.780352	-0.755471	-0.576279	-0.927735	-0.719288	-0.53169	-0.683116	-0.832987	-0.874493	-0.739259
tetramethyl urea	-0.712735	-0.662484	±0.18	±0.18	-0.979454	-0.960669	x	-0.625041	-0.618395	-0.605089	-0.487763	-0.538725	-0.532634	-0.614581
tributyl phosphate	-0.71348	-0.731539	±0.20	±0.20	-0.795375	-0.778549	-1.19251	-0.466294	-0.625234	-0.556022	-0.580378	-0.815269	-0.748266	-0.757494
2,3-dimethylpyridine	-0.716332	-0.827716	±0.23	±0.23	-0.789959	-0.811679	-0.368851	-0.640344	-0.839322	-0.715668	-0.8485	-1.13836	-0.981958	-1.14252
octan-1-amine	-0.720034	-0.76019	±0.13	±0.13	-0.86071	-0.836919	-0.518964	-0.768802	-0.790058	-0.549347	-0.715435	-0.837763	-0.905663	-0.818242
2-phenylethanamine	-0.725589	-0.644231	±0.44	±0.44	-1.46728	-1.45103	-0.269735	-0.466728	-0.429672	-0.479914	-0.514764	-0.498758	-0.359825	-0.504602
tris(2-methylpropyl)phosphate	-0.726565	-0.743838	±0.18	±0.18	-0.876961	-0.856983	-1.08995	-0.467007	-0.636942	-0.564781	-0.593324	-0.81421	-0.768972	-0.769243
pyridine-3-carbaldehyde	-0.730883	-0.768166	±0.10	±0.10	-0.62714	-0.632834	-0.863915	-0.704903	-0.701053	-0.780131	-0.806209	-0.869024	-0.889913	-0.806543
3-methyl-1,3-oxazolidin-2-one	-0.731635	-0.769398	±0.14	±0.14	-0.819694	-0.807192	-0.913962	-0.463262	-0.703818	-0.634038	-0.779481	-0.844793	-0.911458	-0.816284
2,5-dimethylpyrazine	-0.736086	-0.698202	±0.22	±0.22	-1.01513	-1.01101	-0.270511	-0.693781	-0.863994	-0.719036	-0.579141	-0.656714	-0.540266	-0.632431
ethyl dimethyl phosphate	-0.736681	-0.783254	±0.16	±0.16	-0.809076	-0.793001	-0.885922	-0.462621	-0.809954	-0.579613	-0.816583	-0.837763	-1.02423	-0.813778
3,3-dimethylpiperidine	-0.740331	-0.697016	±0.13	±0.13	-0.833822	-0.832356	-0.907326	-0.693146	-0.633233	-0.738383	-0.544051	-0.680229	-0.47852	-0.629093
epsilon-caprolactone	-0.747266	-0.787255	±0.11	±0.11	-0.814493	-0.78816	-0.791741	-0.740322	-0.750062	-0.550286	-0.795802	-0.833529	-1.02423	-0.783919
Cyclopentanone	-0.74988	-0.760952	±0.03	±0.03	-0.751331	-0.747657	-0.754308	-0.756721	-0.755363	-0.751925	-0.731857	-0.834389	-0.769441	-0.756528
oxan-2-one	-0.754902	-0.814858	±0.17	±0.17	-0.820772	-0.806095	-0.734286	-0.463473	-0.824335	-0.677938	-0.957417	-0.842418	-1.07561	-0.946234
N-methyl-2-phenyl-propan-1-amine	-0.755687	-0.858368	±0.32	±0.32	-1.05259	-1.07316	-0.0941255	-0.638768	-0.832913	-0.738095	-0.860159	-1.13836	-1.00597	-1.14953
3-Pyrroline	-0.75739	-0.6682	±0.46	±0.46	-1.54206	-1.53173	-0.276032	-0.466742	-0.41716	-0.553764	-0.514236	-0.498758	-0.376908	-0.504602
2-ethylpyridine	-0.757877	-0.851551	±0.18	±0.18	-0.80709	-0.827266	-0.578053	-0.640047	-0.833781	-0.765867	-0.853039	-1.13548	-0.98822	-1.08667
(3-methylphenyl)methanamine	-0.760969	-0.668351	±0.47	±0.47	-1.54338	-1.53591	-0.284438	-0.46655	-0.448022	-0.534246	-0.514236	-0.498758	-0.353364	-0.504602
(4-methylphenyl)methanamine	-0.76447	-0.67139	±0.47	±0.47	-1.55143	-1.54261	-0.281495	-0.466687	-0.462527	-0.532311	-0.514236	-0.498758	-0.359244	-0.504602
nonan-1-amine	-0.766702	-0.792435	±0.16	±0.16	-1.00059	-0.971391	-0.544941	-0.795118	-0.790095	-0.549347	-0.715435	-0.833529	-0.905663	-0.818242
2,5-dimethylpyridine	-0.769955	-0.868246	±0.26	±0.26	-0.980651	-0.996318	-0.250496	-0.705437	-0.861905	-0.720257	-0.87462	-1.13678	-1.00597	-1.15002
4-propylpiperidine	-0.777074	-0.709516	±0.17	±0.17	-0.941974	-0.935055	-0.87315	-0.693404	-0.741241	-0.731775	-0.522922	-0.565086	-0.505231	-0.585317
1-methylazepan-2-one	-0.777978	-0.744319	±0.12	±0.12	-0.940416	-0.923028	x	-0.624836	-0.762276	-0.72881	-0.6885	-0.769711	-0.595929	-0.665366
(2E,4E)-hepta-2,4-dienal	-0.778499	-0.797754	±0.08	±0.08	-0.675437	-0.674157	-0.922427	-0.78825	-0.83678	-0.763414	-0.789026	-0.834389	-0.850155	-0.843504
5-propyloxolan-2-one	-0.778716	-0.800542	±0.08	±0.08	-0.754637	-0.737791	-0.961682	-0.764282	-0.814332	-0.660318	-0.757973	-0.834389	-0.8793	-0.840715
3-butylpyridine	-0.781328	-0.876259	±0.26	±0.26	-0.998969	-1.01451	-0.276947	-0.705472	-0.871031	-0.727937	-0.87443	-1.13836	-1.00816	-1.14677
4-butylpyridine	-0.781658	-0.871818	±0.29	±0.29	-1.10459	-1.11392	-0.228432	-0.708037	-0.779471	-0.662313	-0.874848	-1.13678	-0.939333	-1.17046
1-(3-methylpiperidin-1-yl)ethanone	-0.782907	-0.799766	±0.13	±0.13	-0.999894	-0.976245	x	-0.625	-0.733877	-0.632788	-0.729638	-0.833529	-0.824883	-0.84204
N-ethenyl-N-methyl-ethanamide	-0.786403	-0.802399	±0.06	±0.06	-0.758104	-0.7512	-0.9416	-0.786798	-0.745419	-0.741118	-0.780585	-0.837219	-0.846116	-0.835828
1-propylsulfinylpropane	-0.787554	-0.708971	±0.27	±0.27	-1.17637	-1.16581	x	-0.625068	-0.649013	-0.603735	-0.50533	-0.535796	-0.54687	-0.572744
4-hexylpyridine	-0.787784	-0.876107	±0.30	±0.30	-1.13926	-1.14481	-0.210327	-0.708754	-0.77404	-0.662449	-0.874848	-1.13678	-0.939333	-1.17046
4-propylpyridine	-0.792108	-0.878753	±0.30	±0.30	-1.15549	-1.16479	-0.245536	-0.708501	-0.812957	-0.656355	-0.801127	-1.13678	-0.983215	-1.12277
4-heptylpyridine	-0.796859	-0.884318	±0.33	±0.33	-1.22747	-1.22939	-0.20829	-0.768834	-0.73016	-0.598933	-0.814936	-1.13678	-0.985173	-1.14321
4-tert-butylpyridine	-0.797328	-0.882407	±0.30	±0.30	-1.17105	-1.1804	-0.242823	-0.708595	-0.814916	-0.662394	-0.801127	-1.13678	-0.983215	-1.12277
1-ethenylpyrrolidin-2-one	-0.797639	-0.814545	±0.09	±0.09	-0.86264	-0.831889	-0.954606	-0.786708	-0.793498	-0.619602	-0.73453	-0.834389	-0.896035	-0.831548
N,N-diethylprop-2-enamide	-0.79819	-0.807623	±0.10	±0.10	-0.84526	-0.821326	-0.990015	-0.860463	-0.755735	-0.610689	-0.703844	-0.833529	-0.880705	-0.774665
5-ethyloxolan-2-one	-0.799613	-0.825721	±0.09	±0.09	-0.82489	-0.799634	-0.947217	-0.786652	-0.784015	-0.648433	-0.806452	-0.834389	-0.989	-0.836526
5-butyloxolan-2-one	-0.806184	-0.820009	±0.07	±0.07	-0.750925	-0.741794	-0.962541	-0.786747	-0.861373	-0.733843	-0.806064	-0.837219	-0.86586	-0.85372
2-methylpyridine	-0.806186	-0.888158	±0.23	±0.23	-1.02991	-1.05402	-0.380896	-0.705051	-0.856287	-0.735551	-0.881583	-1.13548	-1.00989	-1.09291
N',N'-dibutylpropane-1,3-diamine	-0.806566	-0.72715	±0.22	±0.22	-1.10526	-1.07617	x	-0.694063	-0.756246	-0.663716	-0.543951	-0.565086	-0.541857	-0.598005
1,1,1,3,3,3-hexadeuteriopropan-2-one	-0.807002	-0.808955	±0.01	±0.01	-0.803675	-0.800252	-0.811065	-0.805154	-0.806557	-0.819331	-0.802978	-0.834389	-0.799443	-0.806707
4-propan-2-ylpyridine	-0.807256	-0.889514	±0.31	±0.31	-1.21525	-1.2243	-0.258048	-0.708902	-0.78652	-0.656649	-0.801127	-1.13836	-0.983215	-1.12277
Acetone	-0.808609	-0.81008	±0.01	±0.01	-0.806244	-0.802723	-0.811383	-0.811045	-0.806557	-0.819331	-0.802978	-0.834389	-0.799443	-0.806707
6-pentyloxan-2-one	-0.81575	-0.821584	±0.09	±0.09	-0.882651	-0.860155	-0.960088	-0.860472	-0.787232	-0.631145	-0.728507	-0.833529	-0.860993	-0.811068
4-(phenylmethyl)piperidine	-0.821333	-0.792046	±0.30	±0.30	-1.32913	-1.29779	-0.55779	-0.88409	-0.573105	-0.556028	-0.551395	-0.815269	-0.694727	-0.661133
Morpholine	-0.822116	-0.741027	±0.19	±0.19	-1.06058	-1.03526	x	-0.69385	-0.749256	-0.790238	-0.603507	-0.565086	-0.588332	-0.583132
2,3-dimethylpyrazine	-0.826667	-0.793314	±0.21	±0.21	-1.12367	-1.11954	-0.467763	-0.693882	-0.929022	-0.719984	-0.732803	-0.692539	-0.667202	-0.786727
3-methyl-6-propan-2-yl-cyclohex-2-en-1-one	-0.829295	-0.836506	±0.04	±0.04	-0.804959	-0.817698	-0.76316	-0.834089	-0.902063	-0.8146	-0.868497	-0.834389	-0.868839	-0.856761
pyridin-4-ylmethanamine	-0.829558	-0.745479	±0.22	±0.22	-1.1286	-1.09473	x	-0.693927	-0.739298	-0.76305	-0.557744	-0.565086	-0.608321	-0.558556
ethyl(E)-3-(dimethylamino)prop-2-enoate	-0.829814	-0.83057	±0.13	±0.13	-0.882305	-0.85583	-1.07862	-0.928117	-0.765862	-0.597348	-0.700612	-0.833529	-0.870811	-0.792667
(E)-pent-2-enal	-0.830663	-0.814624	±0.06	±0.06	-0.817869	-0.815491	-0.926749	-0.74011	-0.793512	-0.88937	-0.831544	-0.837219	-0.728191	-0.766185
pyridine-2-carbaldehyde	-0.832735	-0.840972	±0.13	±0.13	-0.703315	-0.705709	-1.06727	-0.695495	-0.776892	-1.03416	-0.846303	-0.869024	-0.836746	-0.87481
cyclohexanone	-0.83278	-0.829453	±0.01	±0.01	-0.829959	-0.832266	-0.830601	-0.825515	-0.854757	-0.820347	-0.836017	-0.834389	-0.808165	-0.822517
3-ethylpyridine	-0.834245	-0.913675	±0.28	±0.28	-1.16682	-1.18134	-0.296822	-0.70816	-0.864865	-0.740166	-0.881545	-1.13836	-1.01191	-1.14677
N-methyl-1-phenyl-methanamine	-0.835302	-0.919157	±0.24	±0.24	-1.06575	-1.09208	-0.398537	-0.705713	-0.853159	-0.795356	-0.93651	-1.13548	-1.05155	-1.15743
4,4-diethoxybutan-1-amine	-0.83569	-0.74458	±0.30	±0.30	-1.26383	-1.25231	x	-0.62512	-0.685414	-0.660291	-0.527179	-0.535796	-0.550536	-0.600746
(E)-hept-3-en-2-one	-0.840102	-0.842391	±0.03	±0.03	-0.833423	-0.843647	-0.842876	-0.807311	-0.899651	-0.798427	-0.855383	-0.834389	-0.852734	-0.856072
5-pentyloxolan-2-one	-0.843873	-0.859102	±0.06	±0.06	-0.79168	-0.786225	-0.974871	-0.816761	-0.886827	-0.802762	-0.847984	-0.842418	-0.906653	-0.934841
4-methylpent-3-en-2-one	-0.844652	-0.826294	±0.06	±0.06	-0.878182	-0.874343	-0.849957	-0.740618	-0.826004	-0.896224	-0.847235	-0.837763	-0.752358	-0.760261
5-methyloxolan-2-one	-0.848458	-0.877041	±0.10	±0.10	-0.930036	-0.899708	-0.952824	-0.795127	-0.782958	-0.710924	-0.86763	-0.841972	-1.08083	-0.908402
2-(2-Aminoethoxy)ethanol	-0.850503	-0.778893	±0.20	±0.20	-0.887849	-0.879039	-1.18528	-0.929865	-0.776254	-0.716578	-0.578651	-0.535796	-0.638498	-0.66111
ethylenediamine	-0.850769	-0.757185	±0.33	±0.33	-1.32997	-1.3168	x	-0.625093	-0.678488	-0.661065	-0.493192	-0.535796	-0.605425	-0.568829
3-picoline	-0.851082	-0.91994	±0.33	±0.33	-1.33146	-1.34165	-0.302551	-0.76884	-0.749353	-0.655637	-0.80809	-1.13836	-0.983382	-1.12008
1-chloranyl-2-[2-chloroethyloxy(ethenyl)phosphoryl]oxy-ethane	-0.856168	-0.860446	±0.10	±0.10	-0.788554	-0.782908	-1.10691	-0.822773	-0.775121	-0.939895	-0.777013	-0.869024	-0.897811	-0.844452
3-phenylpiperidine	-0.864538	-0.93418	±0.34	±0.34	-1.35975	-1.36627	-0.27984	-0.768868	-0.734753	-0.680565	-0.861729	-1.13678	-1.00591	-1.14734
2,4-dimethylpyrimidine	-0.865522	-0.815511	±0.16	±0.16	-1.0653	-1.05817	x	-0.693852	-0.925675	-0.717326	-0.732803	-0.692539	-0.667202	-0.786727
2,6-dimethylmorpholine	-0.870752	-0.772864	±0.23	±0.23	-1.15759	-1.13628	x	-0.693967	-0.883002	-0.74331	-0.610357	-0.565458	-0.57081	-0.595001
2-chloranyl-N,N-diethyl-ethanamide	-0.870893	-0.886635	±0.13	±0.13	-0.83761	-0.811984	-1.19668	-0.786687	-0.8501	-0.745101	-0.868085	-0.846895	-1.0329	-0.890314
4-picoline	-0.8726	-0.935491	±0.35	±0.35	-1.40178	-1.40653	-0.288088	-0.795091	-0.75298	-0.655637	-0.80809	-1.13836	-0.98502	-1.12334
cycloheptanone	-0.879157	-0.872933	±0.05	±0.05	-0.946109	-0.955916	-0.856787	-0.807362	-0.900459	-0.818967	-0.868497	-0.834389	-0.884509	-0.856336
1-methylisoquinoline	-0.884374	-0.94797	±0.26	±0.26	-1.20007	-1.22106	-0.393274	-0.707962	-0.926272	-0.803366	-0.93862	-1.13678	-1.00989	-1.1424
3-Buten-2-one, 4-(2,6,6-trimethyl-1-cyclohexen-1-yl)-	-0.885194	-0.892613	±0.04	±0.04	-0.898999	-0.895593	-0.832736	-0.922202	-0.925227	-0.828228	-0.893376	-0.85547	-0.94728	-0.927015
N&apos;,N&apos;-diethylpropane-1,3-diamine	-0.888977	-0.875634	±0.13	±0.13	-1.09985	-1.0818	x	-0.694168	-0.844166	-0.793883	-0.819993	-0.833529	-0.87036	-0.84296
(2E,4E)-nona-2,4-dienal	-0.890188	-0.876329	±0.04	±0.04	-0.852951	-0.855213	-0.932058	-0.923213	-0.867122	-0.918535	-0.882221	-0.842418	-0.84427	-0.845286
5-hexyloxolan-2-one	-0.891738	-0.906147	±0.06	±0.06	-0.852633	-0.854726	-0.975921	-0.845879	-0.927701	-0.886192	-0.899114	-0.85547	-0.968005	-0.99583
2,6-Octadienal,3,7-dimethyl-	-0.892357	-0.890673	±0.03	±0.03	-0.865965	-0.874663	-0.904031	-0.885822	-0.944183	-0.871214	-0.900618	-0.842418	-0.909668	-0.908152
N'-methylethane-1,2-diamine	-0.892429	-0.785217	±0.31	±0.31	-1.32187	-1.29723	x	-0.625163	-0.77398	-0.756548	-0.579784	-0.565086	-0.588332	-0.558965
1-[butoxy(butyl)phosphoryl]oxybutane	-0.892463	-0.900037	±0.11	±0.11	-0.990452	-0.977542	-0.937308	-0.625228	-0.881574	-0.882791	-0.952349	-0.861859	-0.955433	-0.935835
3,4,5-trimethyl-1,2-oxazole	-0.894081	-0.970088	±0.17	±0.17	-0.961148	-0.965417	-0.654017	-0.768906	-1.03684	-0.87931	-0.992927	-1.13548	-1.17621	-1.13063
(3E,5E)-6,10-dimethylundeca-3,5,9-trien-2-one	-0.8958	-0.884492	±0.09	±0.09	-0.826819	-0.830129	-1.11706	-0.885755	-0.903013	-0.836758	-0.871069	-0.837763	-0.887967	-0.848591
phenylmethanamine	-0.901615	-0.960591	±0.44	±0.44	-1.59532	-1.59378	-0.291577	-0.466552	-0.697148	-0.668499	-0.998436	-1.13678	-0.963098	-1.19472
1-Butanol,2-amino-	-0.902404	-0.891512	±0.30	±0.30	-1.41653	-1.39831	-0.838759	-0.46645	-0.72283	-0.741421	-0.732524	-0.844793	-0.902458	-0.851047
4-methylquinoline	-0.902574	-0.966886	±0.28	±0.28	-1.24905	-1.26613	-0.370808	-0.708769	-0.965026	-0.806032	-0.952202	-1.13678	-1.07849	-1.13557
N-methyl-N-phenyl-methanamide	-0.902687	-0.902252	±0.04	±0.04	-0.889586	-0.878525	-0.967461	-0.849496	-0.900425	-0.90998	-0.923333	-0.846895	-0.928678	-0.928141
(E)-5-methylhex-3-en-2-one	-0.903705	-0.898315	±0.03	±0.03	-0.92661	-0.932667	-0.900254	-0.86005	-0.948499	-0.857239	-0.900618	-0.842418	-0.907019	-0.907779
oxan-4-one	-0.904613	-0.906398	±0.20	±0.20	-0.771092	-0.752889	-1.44494	-0.860487	-0.866795	-0.764966	-0.871126	-0.846895	-0.991442	-0.893354
2-phenylpropan-2-amine	-0.905992	-0.970034	±0.27	±0.27	-1.22451	-1.24261	-0.365253	-0.708269	-0.943408	-0.831536	-1.02636	-1.13548	-1.05021	-1.1727
4,4-dimethyl-1,3-oxazolidine	-0.906567	-0.844252	±0.17	±0.17	-1.11153	-1.1027	x	-0.693877	-0.973327	-0.76838	-0.789596	-0.69195	-0.684404	-0.782515
dibutyl methyl phosphate	-0.907216	-0.900765	±0.20	±0.20	-1.00766	-0.982125	-1.37313	-0.776501	-0.830766	-0.647684	-0.732637	-0.834389	-0.932776	-0.889981
1-azanylbutan-2-ol	-0.90754	-0.92904	±0.20	±0.20	-1.16711	-1.14464	-1.00432	-0.46568	-0.898073	-0.811674	-0.86129	-0.869398	-1.08944	-0.978786
5-heptyloxolan-2-one	-0.907563	-0.910066	±0.05	±0.05	-0.878738	-0.880581	-0.975978	-0.845906	-0.929936	-0.887334	-0.954465	-0.858333	-0.964361	-0.925024
N-methylpyridin-2-amine	-0.90813	-1.01775	±0.24	±0.24	-0.910883	-0.9135	-0.518985	-0.976571	-1.06068	-0.94163	-1.03466	-1.13919	-1.35938	-1.322
N-methyl-2-phenyl-ethanamine	-0.910112	-0.986155	±0.25	±0.25	-1.18343	-1.18718	-0.427299	-0.768875	-0.996074	-0.793425	-1.0145	-1.13836	-1.18612	-1.16629
4-(phenylmethyl)pyridine	-0.91102	-0.965422	±0.37	±0.37	-1.49663	-1.50554	-0.320253	-0.822731	-0.690632	-0.681767	-0.859579	-1.13548	-1.00778	-1.13382
3-methyl-1,3-oxazolidine	-0.912215	-0.859297	±0.39	±0.39	-1.47669	-1.47799	-0.185756	-0.694087	-1.02494	-0.907465	-0.618573	-0.69478	-0.740996	-0.771694
3-methylquinoline	-0.912976	-0.975947	±0.26	±0.26	-1.20178	-1.22086	-0.415923	-0.708359	-1.01103	-0.829642	-1.00323	-1.13678	-1.07849	-1.15336
2-chloranyl-4,6-dimethyl-1,3,2$l^{5}-dioxaphosphinane 2-oxide	-0.916977	-1.00743	±0.18	±0.18	-0.831021	-0.831633	-0.843054	-0.795107	-1.08533	-0.957185	-1.07551	-1.13919	-1.23373	-1.28252
1-methoxypropan-2-one	-0.918729	-0.904458	±0.24	±0.24	-0.769929	-0.764264	-1.56437	-0.860489	-0.835689	-0.801373	-0.834985	-0.834389	-0.92585	-0.853237
1-phenylimidazole	-0.918898	-0.979684	±0.44	±0.44	-1.62744	-1.6282	-0.313513	-0.46681	-0.753523	-0.730423	-0.912378	-1.13678	-1.03109	-1.19668
6-methylquinoline	-0.91969	-0.980882	±0.29	±0.29	-1.29653	-1.31385	-0.378411	-0.708951	-0.980301	-0.807586	-0.952202	-1.13678	-1.07849	-1.15572
(2E,4E)-deca-2,4-dienal	-0.921548	-0.918796	±0.03	±0.03	-0.895866	-0.899786	-0.919136	-0.926699	-0.933956	-0.937633	-0.937761	-0.85547	-0.945104	-0.93655
1,4-dioxane	-0.922335	-0.897935	±0.09	±0.09	-0.964761	-0.966632	-1.10078	-0.860267	-0.822673	-0.897127	-0.844106	-0.838633	-0.801863	-0.882514
3-methylcyclopentan-1-one	-0.922629	-0.895616	±0.06	±0.06	-0.987444	-0.982279	-0.953473	-0.885742	-0.865219	-0.901421	-0.882826	-0.842418	-0.805469	-0.84987
dl-2-Aminopropanol	-0.924897	-0.907021	±0.33	±0.33	-1.50544	-1.49222	-0.827995	-0.466455	-0.705921	-0.743729	-0.732524	-0.842418	-0.902458	-0.851047
N,N-dimethylprop-2-yn-1-amine	-0.926232	-1.00189	±0.20	±0.20	-1.00951	-1.01462	-0.481655	-0.977984	-0.966471	-1.0355	-0.997888	-1.13836	-1.25368	-1.14322
6-heptyloxan-2-one	-0.926591	-0.90333	±0.16	±0.16	-1.02141	-0.997597	-1.27196	-0.921364	-0.825874	-0.684261	-0.763666	-0.833529	-0.888966	-0.824667
2-Aminoethanol	-0.927384	-0.909255	±0.35	±0.35	-1.52723	-1.51649	-0.850746	-0.466441	-0.654525	-0.743729	-0.732524	-0.842418	-0.902458	-0.855987
N-methylpropan-1-amine	-0.928622	-0.814219	±0.27	±0.27	-1.134	-1.12644	-1.22652	-0.693668	-0.892208	-0.862926	-0.564596	-0.565086	-0.505131	-0.571618
1,4-Butyrolactone	-0.932835	-0.939661	±0.09	±0.09	-1.08655	-1.05494	-0.939477	-0.848783	-0.837773	-0.87202	-0.890299	-0.869398	-1.01481	-0.982558
Phosphonic acid, pentyl-, dipropyl ester	-0.936068	-0.93056	±0.14	±0.14	-1.04781	-1.03186	-1.13089	-0.625199	-0.881574	-0.882791	-0.952349	-0.861859	-0.955433	-0.935835
3-ethenylpyridine	-0.941687	-0.999471	±0.30	±0.30	-1.35082	-1.36674	-0.385349	-0.768835	-0.930191	-0.813826	-0.976053	-1.13678	-1.08227	-1.18384
2,4-dimethyl-1,3-oxazole	-0.944636	-1.03206	±0.26	±0.26	-1.07351	-1.08817	-0.472664	-0.708303	-1.09309	-0.954761	-1.22195	-1.13836	-1.2953	-1.27454
cyclopropanamine	-0.953172	-1.00134	±0.37	±0.37	-1.52984	-1.53787	-0.315352	-0.822741	-0.77992	-0.768164	-0.918314	-1.13548	-1.03121	-1.17455
oxolan-2-ylmethylethanoate	-0.958553	-0.933037	±0.17	±0.17	-0.985295	-1.00278	-1.32915	-0.694178	-1.00563	-0.840187	-0.852652	-0.838633	-0.916005	-0.865868
propane-1,2-diamine	-0.959312	-0.835331	±0.37	±0.37	-1.47553	-1.46411	x	-0.625171	-0.855404	-0.735471	-0.600184	-0.563468	-0.627622	-0.57102
4-ethoxyaniline	-0.9608	-1.02929	±0.19	±0.19	-0.824067	-0.809647	-0.673341	-1.06021	-1.17904	-1.11302	-1.06629	-1.15157	-1.23106	-1.1847
adamantan-2-one	-0.962374	-0.944902	±0.12	±0.12	-1.08556	-1.11087	-0.835383	-0.768332	-1.08172	-0.908531	-0.94622	-0.846895	-0.948362	-0.917145
(2-methylphenyl)methanamine	-0.962428	-1.00931	±0.38	±0.38	-1.55875	-1.56321	-0.305359	-0.848764	-0.773241	-0.735786	-0.951883	-1.13836	-1.0311	-1.18669
Pyridine	-0.967147	-1.0092	±0.35	±0.35	-1.49868	-1.50992	-0.333828	-0.795104	-0.823089	-0.808118	-1.00129	-1.13678	-1.00645	-1.17874
1-propan-2-ylpiperazine	-0.971087	-0.880562	±0.29	±0.29	-1.37638	-1.35699	x	-0.693991	-0.924054	-0.784966	-0.690135	-0.69195	-0.682663	-0.723918
(E)-3-methylpent-3-en-2-one	-0.97135	-0.93188	±0.10	±0.10	-1.08827	-1.08218	-1.04933	-0.885878	-0.869774	-0.926744	-0.897282	-0.846895	-0.818645	-0.85381
(E)-oct-3-en-2-one	-0.972396	-0.952769	±0.08	±0.08	-1.07629	-1.08561	-0.964189	-0.860622	-0.956071	-0.925334	-0.938652	-0.85547	-0.942639	-0.922806
(E)-hex-2-enal	-0.972545	-0.928442	±0.10	±0.10	-1.03786	-1.03117	-1.04503	-1.02204	-0.845247	-0.950754	-0.875706	-0.842418	-0.803755	-0.83043
3-methyl-1,2-oxazole	-0.976607	-1.03465	±0.16	±0.16	-1.04034	-1.0274	-0.630615	-0.980445	-1.10218	-1.01991	-1.03535	-1.14115	-1.21998	-1.14916
4-methylcyclohexan-1-one	-0.981194	-0.935306	±0.13	±0.13	-1.15106	-1.15395	-1.03359	-0.834132	-0.88179	-0.916747	-0.897085	-0.842418	-0.817058	-0.825227
prop-1-yn-1-amine	-0.981272	-1.03529	±0.44	±0.44	-1.6499	-1.66193	-0.308807	-0.466458	-0.912339	-0.906075	-0.963394	-1.13678	-1.10428	-1.24296
1,3-thiazolidine	-0.981456	-1.07307	±0.22	±0.22	-1.00219	-1.00507	-0.574212	-1.07749	-1.07129	-1.04771	-1.09223	-1.13919	-1.39137	-1.32992
oxolane-2-carbaldehyde	-0.984496	-0.944799	±0.12	±0.12	-1.08594	-1.0866	-1.15907	-0.86036	-0.865932	-0.940652	-0.892918	-0.846895	-0.835665	-0.873957
(4-bromophenyl)methanamine	-0.98978	-1.03141	±0.39	±0.39	-1.61011	-1.62147	-0.309132	-0.848766	-0.820597	-0.804134	-0.914255	-1.13678	-1.03121	-1.21762
N-ethanoyl-N-methyl-ethanamide	-0.991409	-0.9726	±0.26	±0.26	-0.786639	-0.786704	-1.67417	-0.921711	-0.932596	-0.908588	-0.929452	-0.85547	-0.959677	-0.970992
N-(phenylmethyl)propan-2-amine	-0.993299	-0.998514	±0.20	±0.20	-1.11597	-1.10923	-1.39309	-0.636533	-0.90429	-0.894661	-0.899318	-1.13678	-0.90414	-0.991122
1,3-dioxane	-0.9936	-0.949435	±0.10	±0.10	-1.06541	-1.05977	-1.11764	-0.921243	-0.874668	-0.999614	-0.916853	-0.85547	-0.822015	-0.861666
N-methylbutan-1-amine	-0.996443	-0.909589	±0.26	±0.26	-1.22343	-1.21782	-1.33397	-0.69382	-0.961426	-0.833296	-0.711334	-0.690481	-0.65121	-0.7791
3-fluoranylpyridine	-0.997003	-1.08299	±0.22	±0.22	-1.11804	-1.13118	-0.589027	-1.07215	-1.05247	-0.926782	-1.08938	-1.13919	-1.35532	-1.35642
tris(2-chloroethyl) phosphate	-0.997274	-1.07534	±0.17	±0.17	-1.0176	-1.01018	-0.712064	-0.979835	-1.12701	-1.03702	-1.09721	-1.13919	-1.31137	-1.32197
N-methylpropan-2-amine	-0.999903	-0.913727	±0.26	±0.26	-1.21664	-1.20983	-1.366	-0.693782	-0.959593	-0.842137	-0.711334	-0.690481	-0.668371	-0.7791
3-methylcyclohexan-1-one	-0.999925	-0.955198	±0.12	±0.12	-1.1613	-1.16541	-1.02457	-0.860321	-0.906296	-0.946749	-0.934827	-0.85547	-0.851064	-0.845976
3-piperidin-2-ylpyridine	-1.00179	-0.908412	±0.27	±0.27	-1.36846	-1.35285	x	-0.694021	-0.986691	-0.875843	-0.73287	-0.692539	-0.700573	-0.771856
hexane-2,5-dione	-1.00363	-0.968075	±0.34	±0.34	-0.950875	-0.930246	-1.92117	-0.860467	-0.817102	-0.736309	-0.80927	-0.838633	-0.960021	-0.85666
1-(2,3,4-trimethoxyphenyl)ethanone	-1.00443	-0.973421	±0.25	±0.25	-0.852981	-0.874716	-1.67257	-0.885739	-0.951031	-0.898239	-0.895745	-0.846895	-0.929846	-0.926449
2-(2-phenylethyl)pyridine	-1.00773	-1.04208	±0.12	±0.12	-1.01694	-1.02473	-0.90053	-1.24914	-1.0084	-0.859135	-0.99523	-1.13678	-1.10523	-1.1247
N'-ethylethane-1,2-diamine	-1.01026	-0.90976	±0.31	±0.31	-1.45057	-1.43135	x	-0.694112	-0.959779	-0.761332	-0.764385	-0.692539	-0.699204	-0.734565
methyl 2-methoxyethanoate	-1.01041	-0.985558	±0.24	±0.24	-0.819364	-0.822239	-1.63764	-0.922482	-0.949357	-0.969234	-0.952586	-0.855792	-0.966468	-0.960418
6-bromanylquinoline	-1.0108	-1.05544	±0.18	±0.18	-1.19874	-1.2123	-0.630144	-1.0702	-0.995658	-0.928162	-1.04037	-1.13836	-1.20557	-1.13489
4-methyl-1,3-oxazole	-1.01915	-1.09094	±0.34	±0.34	-1.5039	-1.50317	-0.384775	-0.920985	-0.933127	-0.898548	-0.989517	-1.13919	-1.31789	-1.31826
Morpholine-4-carbaldehyde	-1.0287	-1.03353	±0.17	±0.17	-0.755312	-0.746776	-1.14722	-1.15833	-1.08409	-1.15518	-1.15401	-0.90357	-1.14343	-1.08735
N1,N1-diethylpentane-1,4-diamine	-1.02872	-0.922176	±0.33	±0.33	-1.49224	-1.47969	x	-0.694104	-0.951027	-0.858519	-0.696764	-0.692539	-0.668336	-0.766364
2-ethylpyrazine	-1.02913	-0.99123	±0.19	±0.19	-1.23875	-1.24742	-1.21284	-0.694012	-1.02784	-0.833779	-0.949293	-0.868975	-0.974589	-0.864795
2-methylbut-3-yn-2-amine	-1.03298	-1.07152	±0.38	±0.38	-1.62869	-1.63878	-0.330605	-0.921006	-0.868596	-0.902853	-0.94032	-1.13678	-1.10428	-1.24334
1,1-diethyldiazane	-1.03426	-0.931979	±0.30	±0.30	-1.42301	-1.41815	x	-0.694058	-1.00833	-0.916215	-0.745787	-0.692539	-0.722233	-0.767489
N-ethyl-N',N'-dimethyl-ethane-1,2-diamine	-1.03717	-0.936013	±0.34	±0.34	-1.48839	-1.48417	x	-0.694071	-1.03961	-0.898237	-0.618547	-0.69195	-0.744105	-0.765032
N,N'-dimethylethane-1,2-diamine	-1.03799	-0.925896	±0.35	±0.35	-1.52122	-1.51014	x	-0.694061	-0.937473	-0.875243	-0.68978	-0.692539	-0.698045	-0.714566
Ethanol,2-methoxy-,1-acetate	-1.03848	-1.00223	±0.26	±0.26	-0.868682	-0.888605	-1.74725	-0.921267	-0.964163	-0.946514	-0.932888	-0.85547	-0.941688	-0.955811
4-(2-pyridin-4-ylethyl)pyridine	-1.0464	-0.932897	±0.34	±0.34	-1.51007	-1.49667	x	-0.694073	-0.943384	-0.899682	-0.734524	-0.692539	-0.699564	-0.725565
N-methylformamide	-1.04654	-1.01424	±0.22	±0.22	-1.42517	-1.39325	-1.03563	-0.920993	-0.823474	-0.929689	-0.797581	-0.869398	-1.02174	-0.925415
3-ethylpentane-2,4-dione	-1.04807	-1.01816	±0.15	±0.15	-0.966314	-0.979543	-1.40259	-0.925383	-1.00109	-1.07538	-0.986183	-0.869398	-0.977951	-0.99773
1,2-dimethoxyethane	-1.04891	-1.01451	±0.09	±0.09	-1.08997	-1.11052	-1.13204	-0.921101	-1.01212	-1.06557	-1.01102	-0.869398	-0.981145	-0.952261
ethyl2-methoxyethanoate	-1.04961	-1.01456	±0.27	±0.27	-0.858953	-0.871699	-1.77363	-0.921365	-0.982645	-0.992085	-0.946886	-0.85547	-0.971688	-0.971181
N-methylcyclohexanamine	-1.05503	-0.950893	±0.34	±0.34	-1.34556	-1.34712	-1.54201	-0.693995	-0.98983	-0.793877	-0.672786	-0.69478	-0.651425	-0.777552
methyl4-oxidanylidenepentanoate	-1.05585	-1.0096	±0.38	±0.38	-0.885552	-0.876667	-2.09178	-0.921237	-0.912015	-0.828736	-0.874984	-0.838633	-0.94848	-0.917913
3,3-dimethylpentane-2,4-dione	-1.05681	-1.02422	±0.11	±0.11	-1.05797	-1.0689	-1.28635	-0.925517	-1.00174	-1.07103	-0.986183	-0.869398	-0.980165	-0.99493
3-chloranylpyridine	-1.05687	-1.08704	±0.08	±0.08	-1.14921	-1.15445	-1.01342	-0.971264	-1.06896	-0.996266	-1.0445	-1.13836	-1.17316	-1.1608
trimethoxymethane	-1.05707	-1.01238	±0.13	±0.13	-1.02438	-1.03657	-1.02348	-1.34895	-0.995686	-1.05249	-0.917936	-0.874497	-0.886063	-0.963739
Ethyl Acetoacetate	-1.05837	-1.02222	±0.28	±0.28	-0.836111	-0.838909	-1.77491	-0.890996	-1.01278	-1.04162	-1.01329	-0.868198	-1.00223	-0.943212
1-methoxypropan-2-ylethanoate	-1.05901	-1.03056	±0.09	±0.09	-1.0661	-1.07775	-1.20473	-0.9254	-1.05384	-1.09029	-0.994974	-0.874497	-1.01736	-1.0007
heptanedinitrile	-1.06414	-1.02135	±0.36	±0.36	-0.863159	-0.861245	-2.03067	-0.845869	-0.890918	-1.03695	-0.920158	-0.888063	-0.935101	-0.941386
2-chloranyl-N-(2-ethyl-6-methyl-phenyl)-N-(1-methoxypropan-2-yl)ethanamide	-1.06688	-1.02689	±0.26	±0.26	-0.944793	-0.951311	-1.74565	-0.901847	-0.990426	-0.977593	-0.956544	-0.869398	-0.971103	-0.960268
1-ethylpiperazine	-1.06995	-0.95367	±0.38	±0.38	-1.59247	-1.59142	x	-0.694085	-1.00633	-0.927464	-0.607918	-0.692539	-0.752747	-0.71806
N,N-dimethyl-3-oxidanylidene-butanamide	-1.07359	-1.03438	±0.22	±0.22	-1.18739	-1.16101	-1.4496	-0.625055	-0.946145	-1.03694	-1.10899	-0.874622	-1.02763	-0.92643
propan-2-yl3-oxidanylidenebutanoate	-1.07404	-1.04069	±0.23	±0.23	-0.896606	-0.905944	-1.66866	-0.924095	-1.03554	-1.07171	-1.01575	-0.874497	-1.01778	-0.996309
3,3-dimethylcyclohexan-1-one	-1.07772	-1.01461	±0.19	±0.19	-1.32823	-1.32939	-1.16728	-0.860422	-0.914953	-1.00653	-0.937273	-0.85547	-0.881956	-0.86461
(E)-hex-4-en-3-one	-1.07778	-1.01548	±0.17	±0.17	-1.28099	-1.27178	-1.19046	-0.921803	-0.903241	-1.00985	-0.966299	-0.858333	-0.876234	-0.875766
1-(dimethylamino)propan-2-ol	-1.07825	-1.06686	±0.18	±0.18	-1.27162	-1.28347	-1.10543	-0.694082	-1.17308	-1.02519	-0.994871	-0.905326	-1.167	-1.04851
pyran-2-one	-1.07837	-1.12497	±0.14	±0.14	-0.978215	-0.963704	-0.932302	-1.30386	-1.16192	-1.08886	-1.11973	-1.13919	-1.29006	-1.2719
tetramethoxymethane	-1.08253	-1.05334	±0.12	±0.12	-1.09426	-1.10519	-1.23655	-0.846326	-1.19873	-1.08291	-1.01377	-0.874622	-1.05032	-1.0307
2-butanone	-1.08373	-1.0143	±0.15	±0.15	-1.15514	-1.14638	-1.16274	-1.18542	-0.894396	-1.11972	-0.922291	-0.85547	-0.825816	-0.875609
(4aR,8aS)-1,2,3,4,4a,5,6,7,8,8a-decahydroquinoline	-1.08489	-0.991905	±0.31	±0.31	-1.41618	-1.42371	-1.41074	-0.694061	-1.07378	-0.871875	-0.703903	-0.811074	-0.71914	-0.794577
ethyl4-oxidanylidenepentanoate	-1.08513	-1.0297	±0.40	±0.40	-0.900956	-0.90442	-2.15209	-0.92124	-0.927648	-0.900475	-0.889111	-0.838633	-0.943921	-0.918532
ethyl3-oxidanylidenepentanoate	-1.08599	-1.04734	±0.27	±0.27	-0.890302	-0.900333	-1.79617	-0.923856	-1.01028	-1.0652	-1.01575	-0.874497	-1.00068	-0.996309
2-(methylamino)ethanol	-1.08677	-1.03685	±0.29	±0.29	-1.55446	-1.54466	-0.957316	-1.13082	-0.781834	-0.855557	-0.782754	-0.869398	-1.00426	-0.887398
methyl2-ethyl-3-oxidanylidene-butanoate	-1.08807	-1.05239	±0.14	±0.14	-1.06246	-1.07026	-1.38459	-0.925513	-1.05925	-1.10988	-1.00453	-0.874497	-1.02457	-1.00837
1-morpholin-4-ylethanone	-1.09139	-1.04132	±0.24	±0.24	-1.36096	-1.34287	-1.36335	-0.625121	-0.899004	-1.01414	-1.03427	-0.868325	-0.987811	-0.91736
methyl3-methoxypropanoate	-1.09171	-1.05214	±0.12	±0.12	-1.14705	-1.15243	-1.28903	-0.925193	-1.04765	-1.09355	-0.987076	-0.874497	-0.993191	-1.01174
ethyl2,4-bis(oxidanylidene)pentanoate	-1.09253	-1.04649	±0.25	±0.25	-0.957856	-0.962214	-1.71291	-0.846166	-0.964519	-1.17954	-1.02453	-0.899833	-0.949121	-0.968173
ethyl2-methyl-3-oxidanylidene-butanoate	-1.0933	-1.05326	±0.16	±0.16	-1.05962	-1.0714	-1.47008	-0.92511	-1.04894	-1.0892	-0.988783	-0.874497	-0.993191	-1.01174
dimethyl2-methylbutanedioate	-1.09376	-1.05383	±0.25	±0.25	-0.926698	-0.940966	-1.74294	-0.924037	-1.05727	-1.07734	-0.987076	-0.874497	-0.990429	-1.0171
2H-furan-5-one	-1.0938	-1.13534	±0.13	±0.13	-0.989876	-0.972591	-0.974431	-1.30392	-1.17278	-1.11962	-1.12342	-1.13919	-1.28569	-1.2719
4,4-dimethoxybutan-2-one	-1.09608	-1.0461	±0.37	±0.37	-0.87999	-0.896075	-2.09447	-0.921268	-0.97262	-0.95167	-0.956446	-0.85547	-0.986219	-0.946808
1,3-benzothiazole	-1.09687	-1.13122	±0.10	±0.10	-1.15092	-1.13772	-0.871065	-1.11449	-1.13709	-1.14613	-1.12065	-1.17149	-1.28152	-1.18115
3,5-dimethyl-1,2-oxazole	-1.0977	-1.12617	±0.10	±0.10	-1.13252	-1.13378	-0.90998	-1.25203	-1.11191	-1.03197	-1.11169	-1.13678	-1.19063	-1.25036
5,10-Dioxatricyclo[7.1.0.04,6]decane	-1.09936	-1.05842	±0.14	±0.14	-1.17553	-1.20187	-1.26213	-0.834063	-1.0997	-1.10015	-1.02209	-0.868325	-1.02349	-0.996876
1-cyclopropylethanone	-1.09938	-1.03019	±0.15	±0.15	-1.17619	-1.16947	-1.16381	-1.18898	-0.908858	-1.1634	-0.924953	-0.85547	-0.860126	-0.890688
1-octylpyrrolidin-2-one	-1.10561	-1.02711	±0.29	±0.29	-1.33616	-1.30583	-1.61984	-0.927959	-0.805632	-0.850655	-0.893215	-0.860369	-0.876725	-0.794735
3-morpholin-4-ylpropan-1-amine	-1.11495	-1.00188	±0.38	±0.38	-1.642	-1.65121	-1.12639	-0.694159	-1.10384	-0.937896	-0.649147	-0.697186	-0.790859	-0.726134
3-oxidanylbutan-2-one	-1.12148	-1.03986	±0.25	±0.25	-1.28344	-1.26672	-1.45519	-1.22951	-0.79547	-1.0529	-0.767123	-0.869024	-0.835825	-0.843386
2-(dimethylamino)-2-methyl-propan-1-ol	-1.12315	-1.09801	±0.19	±0.19	-1.28819	-1.30068	-1.28409	-0.694098	-1.20936	-1.0431	-1.04255	-0.905326	-1.14842	-1.06426
4-methoxy-4-methyl-pentan-2-one	-1.12843	-1.08405	±0.14	±0.14	-1.25582	-1.27623	-1.13517	-0.88577	-1.18561	-1.13629	-1.02408	-0.877081	-1.03947	-1.02498
4-butoxyaniline	-1.1291	-1.15919	±0.18	±0.18	-1.02626	-1.00385	-0.772428	-1.16438	-1.39556	-1.30304	-1.23816	-1.18064	-1.28909	-1.21848
ethyl4-methyl-3-oxidanylidene-pentanoate	-1.13106	-1.08638	±0.23	±0.23	-0.996819	-1.00959	-1.67623	-0.905965	-1.16944	-1.14628	-1.01307	-0.874497	-1.05269	-1.01924
5-methyl-1,2-oxazole	-1.13216	-1.17024	±0.10	±0.10	-1.23705	-1.22667	-0.998811	-1.0601	-1.18263	-1.09267	-1.12715	-1.15382	-1.31484	-1.30864
cyclobutanone	-1.1351	-1.14271	±0.03	±0.03	-1.15308	-1.15648	-1.15241	-1.10535	-1.14607	-1.09679	-1.13555	-1.16771	-1.18725	-1.12637
1-oxidanylpropan-2-one	-1.13625	-1.16763	±0.10	±0.10	-1.28642	-1.26543	-1.05726	-1.11444	-1.11144	-1.06356	-1.05521	-1.14115	-1.29927	-1.28211
oxetane	-1.13713	-1.12221	±0.16	±0.16	-1.27232	-1.25189	-1.46035	-0.966941	-1.03772	-0.953929	-1.01678	-1.13678	-1.05477	-1.07064
2-methoxy-1-phenyl-ethanone	-1.13918	-1.08617	±0.17	±0.17	-1.142	-1.14889	-1.50314	-0.922497	-1.04254	-1.14927	-1.06592	-0.874497	-1.02279	-0.990109
2-methoxyaniline	-1.14101	-1.16131	±0.16	±0.16	-0.999336	-0.971101	-0.926417	-1.11446	-1.37363	-1.36422	-1.23789	-1.18625	-1.20147	-1.23837
3,4-diethoxybenzaldehyde	-1.1431	-1.09216	±0.30	±0.30	-0.951985	-0.966629	-1.91031	-0.924279	-1.14674	-1.09611	-1.00561	-0.874497	-1.0267	-1.01873
dimethylbutanedioate	-1.14354	-1.09317	±0.26	±0.26	-0.998325	-1.01048	-1.7973	-0.924697	-1.14308	-1.11928	-1.01161	-0.877081	-1.02984	-1.02001
7a-ethyl-1,3,5,7-tetrahydro-[1,3]oxazolo[3,4-c][1,3]oxazole	-1.14488	-1.13064	±0.33	±0.33	-1.55443	-1.57075	-0.559215	-0.69417	-1.30948	-1.26775	-1.05833	-0.90942	-1.21581	-1.16703
ethyl2-ethyl-3-oxidanylidene-butanoate	-1.1451	-1.09509	±0.18	±0.18	-1.11315	-1.12604	-1.54224	-0.923972	-1.14968	-1.15567	-1.00496	-0.874622	-1.04066	-1.01987
dimethylpropanedioate	-1.14633	-1.08487	±0.15	±0.15	-1.06422	-1.06715	-1.39521	-1.19369	-1.02512	-1.24787	-1.03108	-0.903949	-0.932485	-0.987956
tert-butyl3-oxidanylidenebutanoate	-1.14668	-1.08459	±0.14	±0.14	-1.13406	-1.13958	-1.35135	-1.11601	-1.10358	-1.19089	-0.991328	-0.874497	-0.968735	-0.975892
3-methoxyaniline	-1.1475	-1.16156	±0.19	±0.19	-0.932814	-0.897103	-0.949883	-1.16436	-1.49738	-1.37795	-1.21299	-1.18064	-1.18734	-1.21514
2-(methoxymethyl)oxirane	-1.1532	-1.07371	±0.17	±0.17	-1.28238	-1.27307	-1.2498	-1.18888	-0.965997	-1.12871	-0.983577	-0.861859	-0.880502	-0.92231
N-tert-butylmethanamide	-1.15886	-1.0909	±0.56	±0.56	-1.08086	-1.05204	-2.66177	-0.81677	-0.867664	-0.844063	-0.788812	-0.869024	-1.03786	-0.890092
diethyl butanedioate	-1.15971	-1.09895	±0.39	±0.39	-0.970841	-0.985465	-2.19125	-0.922241	-1.03186	-1.06707	-0.949238	-0.874497	-0.980598	-1.01647
ethyl2-ethoxyethanoate	-1.16287	-1.10277	±0.28	±0.28	-1.06409	-1.08407	-1.85628	-0.922434	-1.11973	-1.10688	-0.986646	-0.874497	-0.998269	-1.01484
(E)-4-(2,6,6-trimethylcyclohex-2-en-1-yl)but-3-en-2-one	-1.16786	-1.10861	±0.13	±0.13	-1.26503	-1.26975	-1.10049	-1.11838	-1.25394	-1.137	-1.03042	-0.874622	-1.03145	-1.00498
1,6-dioxaspiro[2.5]octane	-1.16906	-1.13903	±0.21	±0.21	-1.40936	-1.43293	-1.00166	-0.768424	-1.29839	-1.09669	-1.17598	-0.903504	-1.15175	-1.15164
1,3-dioxolane	-1.16963	-1.17218	±0.03	±0.03	-1.147	-1.14375	-1.19225	-1.10626	-1.16781	-1.23404	-1.19631	-1.1742	-1.17979	-1.18037
4-ethylcyclohexan-1-one	-1.1713	-1.09341	±0.22	±0.22	-1.44283	-1.44659	-1.23364	-0.885679	-1.0912	-1.08932	-1.00986	-0.874497	-0.959603	-0.90085
Methyl acetate	-1.17689	-1.18208	±0.01	±0.01	-1.17658	-1.18342	-1.16844	-1.17558	-1.17249	-1.16999	-1.19172	-1.18062	-1.21676	-1.18519
1-oxidanylbutan-2-one	-1.1819	-1.19632	±0.09	±0.09	-1.27516	-1.25656	-1.29323	-1.16436	-1.11897	-1.093	-1.072	-1.14115	-1.26667	-1.28211
2-ethoxyaniline	-1.18204	-1.22943	±0.16	±0.16	-1.04839	-1.02522	-0.963526	-1.21648	-1.42742	-1.30733	-1.28592	-1.32226	-1.34282	-1.35489
1,3,5-trimethyl-1,3,5-triazinane	-1.18637	-1.07038	±0.70	±0.70	-1.2396	-1.20578	-2.96319	-0.934039	-0.709446	-0.606952	-0.64559	-0.819916	-0.77372	-0.80562
diethyl2-methylbutanedioate	-1.1867	-1.12093	±0.37	±0.37	-1.00835	-1.02644	-2.15407	-0.921867	-1.13352	-1.07033	-0.99235	-0.874497	-1.02581	-1.00206
2-ethyl-3-methyl-pyrazine	-1.18999	-1.10966	±0.30	±0.30	-1.49722	-1.5075	-1.55643	-0.694042	-1.12163	-0.953888	-0.999227	-0.861859	-0.941352	-0.963453
acetonitrile	-1.19031	-1.20489	±0.04	±0.04	-1.1954	-1.19228	-1.1951	-1.1819	-1.18739	-1.1916	-1.18847	-1.32944	-1.18936	-1.19792
5-methylfuran-2-carbaldehyde	-1.19481	-1.19214	±0.06	±0.06	-1.12189	-1.12364	-1.14971	-1.14954	-1.24735	-1.29508	-1.27648	-1.17735	-1.175	-1.20538
ethyl3-oxidanylidenehexanoate	-1.19619	-1.13355	±0.21	±0.21	-1.15785	-1.16555	-1.61465	-0.924054	-1.26988	-1.19845	-1.04285	-0.874622	-1.06634	-1.02127
diethylpropanedioate	-1.19926	-1.13292	±0.21	±0.21	-1.07597	-1.08394	-1.65617	-1.13012	-1.17321	-1.20582	-1.06957	-0.877081	-1.059	-0.998298
ethyl 2-oxidanylidenecyclopentane-1-carboxylate	-1.2	-1.1359	±0.22	±0.22	-1.14964	-1.15912	-1.66372	-0.923895	-1.25469	-1.19879	-1.05015	-0.874622	-1.06593	-1.01842
2-methyl-1,3-benzoxazole	-1.20188	-1.20725	±0.08	±0.08	-1.31027	-1.3063	-1.14395	-1.25212	-1.14518	-1.10184	-1.15351	-1.13678	-1.25114	-1.2714
4,5-dimethyl-1,2-oxazole	-1.2043	-1.226	±0.13	±0.13	-1.2096	-1.20531	-0.911925	-1.30384	-1.29769	-1.25333	-1.24843	-1.14171	-1.32568	-1.36247
ethyl2-(2-methyl-1,3-dioxolan-2-yl)ethanoate	-1.20452	-1.13168	±0.42	±0.42	-1.02172	-1.04353	-2.31258	-0.921642	-1.05078	-1.09428	-0.987076	-0.874497	-1.00759	-1.00306
methyl2-cyanoethanoate	-1.21186	-1.25569	±0.18	±0.18	-0.973464	-0.974347	-1.05922	-1.37643	-1.3897	-1.37975	-1.33009	-1.4188	-1.37757	-1.27751
2-acetyloxypropylethanoate	-1.21293	-1.13672	±0.48	±0.48	-0.975404	-0.995345	-2.4901	-0.921477	-1.01548	-1.08906	-1.00364	-0.869398	-1.0215	-0.985765
1,1,1-trimethoxyethane	-1.21444	-1.14967	±0.18	±0.18	-1.35315	-1.36382	-1.18185	-0.922319	-1.39252	-1.2126	-1.07479	-0.878077	-1.07734	-1.04026
1-(1-methylpyrrol-2-yl)ethanone	-1.21444	-1.20805	±0.04	±0.04	-1.16171	-1.15557	-1.22354	-1.18887	-1.24473	-1.27515	-1.25152	-1.1742	-1.22945	-1.17573
butyl 3-methyloxirane-2-carboxylate	-1.21836	-1.15997	±0.14	±0.14	-1.20935	-1.21504	-1.22108	-1.38867	-1.24581	-1.19953	-1.04906	-0.891691	-1.14552	-1.03391
2,3-diethylpyrazine	-1.21838	-1.16377	±0.30	±0.30	-1.62209	-1.64218	-1.09551	-0.694122	-1.30997	-1.16137	-1.0034	-0.882481	-1.163	-1.06354
ethyl2-cyanoethanoate	-1.21964	-1.26456	±0.13	±0.13	-1.1022	-1.10141	-1.03132	-1.32333	-1.35948	-1.34635	-1.27338	-1.41886	-1.33431	-1.35499
furan-3-carbaldehyde	-1.22173	-1.26063	±0.08	±0.08	-1.1711	-1.17037	-1.15181	-1.21767	-1.25994	-1.2786	-1.30261	-1.40687	-1.31078	-1.33652
2-chloranyl-N-(2,6-diethylphenyl)-N-(2-propoxyethyl)ethanamide	-1.22216	-1.16556	±0.34	±0.34	-1.07827	-1.0929	-2.09758	-0.900756	-1.20956	-1.12444	-1.05159	-0.903949	-1.15039	-1.04615
2-(2-azanylethylamino)ethanol	-1.22304	-1.03	±0.66	±0.66	-1.48054	-1.46798	-2.60714	-0.928888	-0.738749	-0.790907	-0.54704	-0.53594	-0.595756	-0.60705
2-propan-2-yloxyaniline	-1.22356	-1.2743	±0.15	±0.15	-1.10856	-1.089	-1.00173	-1.2703	-1.44995	-1.30072	-1.34465	-1.40608	-1.37265	-1.39932
2-acetyloxyethylethanoate	-1.22432	-1.13958	±0.54	±0.54	-0.928654	-0.935034	-2.67583	-0.921303	-1.06484	-1.02637	-1.01817	-0.868198	-1.0214	-0.935962
dimethyl2-ethylpropanedioate	-1.22746	-1.15499	±0.16	±0.16	-1.16543	-1.17374	-1.30922	-1.42664	-1.21965	-1.23914	-1.05841	-0.903949	-1.06172	-0.991958
3,3,5-trimethylcyclohexan-1-one	-1.22967	-1.14088	±0.25	±0.25	-1.54113	-1.54204	-1.35741	-0.885834	-1.14143	-1.1341	-1.00572	-0.877081	-0.97321	-0.950809
N-ethylethanamide	-1.23263	-1.14289	±0.65	±0.65	-1.15139	-1.12063	-2.95277	-0.921236	-0.845088	-0.843392	-0.7939	-0.869024	-1.05006	-0.881375
2-(ethylamino)ethanol	-1.23316	-1.12317	±0.39	±0.39	-1.44789	-1.4344	-1.97838	-1.22957	-0.786685	-0.975156	-0.780013	-0.869024	-0.859965	-0.870647
pyridin-3-ylmethanol	-1.23398	-1.23194	±0.14	±0.14	-1.44291	-1.43696	-1.32013	-1.06365	-1.11295	-1.16571	-1.09558	-1.14115	-1.25883	-1.28154
3-pyridin-3-ylpropan-1-ol	-1.23633	-1.13828	±0.37	±0.37	-1.5118	-1.50476	-1.85262	-1.22955	-0.818225	-0.946014	-0.791339	-0.869024	-0.976965	-0.882519
(E)-oct-2-enal	-1.23933	-1.13392	±0.25	±0.25	-1.51234	-1.50065	-1.39964	-1.08202	-1.08038	-1.12586	-0.9744	-0.874497	-0.884242	-0.905142
2,3-dimethylaniline	-1.23937	-1.27666	±0.18	±0.18	-1.09727	-1.06589	-0.998627	-1.21648	-1.55078	-1.40232	-1.34422	-1.40608	-1.27953	-1.40539
1-chloranyl-2-methyl-propan-2-ol	-1.24071	-1.25431	±0.06	±0.06	-1.24746	-1.23923	-1.18347	-1.18734	-1.27033	-1.2845	-1.27261	-1.40692	-1.22976	-1.22143
2,4-dimethylaniline	-1.24137	-1.26705	±0.18	±0.18	-1.15882	-1.12607	-0.88251	-1.2703	-1.51627	-1.42453	-1.31108	-1.32226	-1.30377	-1.35489
2-[2-(dimethylamino)ethoxy]ethanol	-1.24763	-1.19032	±0.30	±0.30	-1.50816	-1.50847	-1.64928	-0.69412	-1.28333	-1.15349	-0.936565	-0.878077	-1.17765	-1.11402
ethyl5-oxidanylidenehexanoate	-1.25097	-1.1441	±0.60	±0.60	-1.19342	-1.19702	-2.7974	-0.921248	-0.905824	-0.878738	-0.863123	-0.838633	-0.9042	-0.941415
(E)-2-methylpent-2-enal	-1.2517	-1.13679	±0.26	±0.26	-1.46521	-1.45011	-1.46954	-1.22996	-0.964443	-1.20413	-0.978487	-0.869398	-0.869729	-0.866938
(2E,6Z)-nona-2,6-dienal	-1.25245	-1.1465	±0.22	±0.22	-1.44364	-1.43576	-1.31742	-1.3082	-1.09407	-1.19103	-0.977057	-0.874497	-0.918162	-0.905142
N-methylprop-2-enamide	-1.25274	-1.22925	±0.20	±0.20	-1.03748	-1.01898	-1.66552	-1.51215	-1.19935	-1.20692	-1.1288	-1.15377	-1.18337	-1.18622
ethyl2-oxidanylethanoate	-1.26017	-1.23906	±0.12	±0.12	-1.35245	-1.34006	-1.48147	-1.06367	-1.16638	-1.25333	-1.16385	-1.17203	-1.20805	-1.18935
N,N-diethyl-3-oxidanylidene-butanamide	-1.26076	-1.135	±0.53	±0.53	-1.47367	-1.45256	-2.43759	-0.625194	-0.887938	-0.969156	-0.979237	-0.861859	-0.871012	-0.791801
ethylmethanesulfonate	-1.26625	-1.29435	±0.11	±0.11	-1.22516	-1.21646	-1.09433	-1.16447	-1.34142	-1.4676	-1.35432	-1.33544	-1.38569	-1.35857
oxolan-2-ylmethyl2-methylprop-2-enoate	-1.26702	-1.22101	±0.21	±0.21	-1.41772	-1.43406	-1.13849	-0.88576	-1.52845	-1.24663	-1.21806	-0.932398	-1.2096	-1.19898
2,5-dimethylaniline	-1.26854	-1.31054	±0.18	±0.18	-1.13878	-1.10757	-1.02169	-1.21648	-1.56606	-1.45439	-1.37477	-1.41631	-1.34955	-1.45982
Propanoic acid, 2-hydroxy-, methyl ester	-1.27173	-1.25111	±0.11	±0.11	-1.25955	-1.24376	-1.52978	-1.22956	-1.16746	-1.29213	-1.17982	-1.17203	-1.24133	-1.19565
2-ethoxyethyl ethanoate	-1.27283	-1.2029	±0.24	±0.24	-1.28314	-1.2968	-1.6749	-0.921944	-1.38497	-1.2679	-1.08013	-0.878077	-1.20222	-1.03891
3,5-dimethylaniline	-1.27372	-1.29708	±0.19	±0.19	-1.21202	-1.17432	-0.869468	-1.2703	-1.59621	-1.42393	-1.36982	-1.38023	-1.30377	-1.37068
4-ethylaniline	-1.27452	-1.29026	±0.19	±0.19	-1.28686	-1.24893	-0.821339	-1.2703	-1.5592	-1.42393	-1.31108	-1.32226	-1.30377	-1.35489
2-methylcyclopentan-1-one	-1.27583	-1.15816	±0.27	±0.27	-1.51679	-1.50122	-1.50778	-1.23012	-1.01666	-1.1715	-0.986721	-0.869398	-0.879243	-0.902184
Dimethyl Glutarate	-1.27887	-1.1809	±0.60	±0.60	-1.02425	-1.04127	-2.87359	-0.921402	-1.01154	-1.0764	-1.00364	-0.869398	-0.993058	-0.994488
1-(1-propoxypropan-2-yloxy)propan-2-ol	-1.27957	-1.229	±0.26	±0.26	-1.50384	-1.51213	-1.42256	-0.694165	-1.33895	-1.35643	-1.12891	-0.932398	-1.24419	-1.15638
Methanol	-1.28094	-1.29697	±0.04	±0.04	-1.28259	-1.27529	-1.27011	-1.27674	-1.28035	-1.29117	-1.29034	-1.40692	-1.31801	-1.27821
2-methylcyclohexan-1-one	-1.2814	-1.16902	±0.33	±0.33	-1.64888	-1.63738	-1.62207	-0.921317	-0.997206	-1.15304	-0.989884	-0.874497	-0.94961	-0.896362
propylN-[3-(dimethylamino)propyl]carbamate	-1.28381	-1.1916	±0.56	±0.56	-1.00207	-1.0181	-2.7736	-0.921884	-1.15924	-1.10146	-1.01032	-0.874497	-1.04415	-1.01068
4-methoxybenzaldehyde	-1.28442	-1.26146	±0.06	±0.06	-1.2922	-1.28959	-1.29245	-1.19302	-1.25593	-1.35047	-1.31728	-1.18942	-1.21838	-1.21586
4-(oxiran-2-yl)-7-oxabicyclo[4.1.0]heptane	-1.2867	-1.23504	±0.23	±0.23	-1.50775	-1.52185	-1.11629	-0.885784	-1.49622	-1.26588	-1.21314	-0.932398	-1.22173	-1.18938
ethyl3-cyanopropanoate	-1.28841	-1.30741	±0.09	±0.09	-1.17738	-1.17485	-1.39615	-1.19391	-1.35023	-1.36741	-1.35894	-1.3861	-1.32226	-1.34684
4-ethoxybenzaldehyde	-1.28949	-1.29534	±0.02	±0.02	-1.27948	-1.27885	-1.27267	-1.30791	-1.26571	-1.31537	-1.30641	-1.27439	-1.3158	-1.33686
(3-methyl-7-oxabicyclo[4.1.0]heptan-4-yl)methyl ethanoate	-1.28996	-1.2002	±0.33	±0.33	-1.25433	-1.27116	-1.99818	-0.885736	-1.37547	-1.19796	-1.04689	-0.877081	-1.07941	-1.01576
3-ethylaniline	-1.29116	-1.31534	±0.18	±0.18	-1.25284	-1.21382	-0.904107	-1.2703	-1.59613	-1.43155	-1.36939	-1.40608	-1.30377	-1.40539
4-fluoranylaniline	-1.29238	-1.2668	±0.19	±0.19	-1.44533	-1.41522	-0.923962	-1.06357	-1.49933	-1.47695	-1.22229	-1.18064	-1.22266	-1.21802
Ethyl ethanoate	-1.29301	-1.29946	±0.02	±0.02	-1.29207	-1.29259	-1.28973	-1.29188	-1.28464	-1.30616	-1.29399	-1.33544	-1.31623	-1.29186
diethyl(Z)-but-2-enedioate	-1.29586	-1.19962	±0.20	±0.20	-1.24652	-1.24659	-1.57893	-1.38869	-1.20905	-1.31893	-1.08232	-0.903949	-1.01039	-1.01086
methyl3-cyanopropanoate	-1.29728	-1.30405	±0.10	±0.10	-1.1746	-1.16802	-1.29869	-1.51235	-1.24988	-1.37025	-1.30721	-1.33544	-1.30806	-1.31598
methyl2-oxidanylethanoate	-1.29983	-1.28916	±0.10	±0.10	-1.3703	-1.36236	-1.3355	-1.06365	-1.29197	-1.38703	-1.28798	-1.17149	-1.3157	-1.30565
N-(phenylmethyl)ethanamine	-1.29987	-1.23121	±0.42	±0.42	-1.48341	-1.47313	-2.22318	-0.694133	-1.1118	-1.0208	-1.09266	-1.14696	-1.03923	-1.02675
Formamide	-1.30171	-1.33022	±0.07	±0.07	-1.3166	-1.30744	-1.17866	-1.32517	-1.29346	-1.38863	-1.30199	-1.42054	-1.41285	-1.35686
2-pyridin-2-ylethanol	-1.30189	-1.16894	±0.49	±0.49	-1.25723	-1.24884	-2.44597	-1.37988	-0.837446	-1.09031	-0.853561	-0.869024	-0.831811	-0.875318
diethyl(E)-pent-2-enedioate	-1.30366	-1.20946	±0.49	±0.49	-1.05256	-1.06924	-2.57922	-0.922836	-1.26816	-1.19079	-1.04285	-0.874622	-1.07823	-1.01606
ethyl 3-ethoxypropanoate	-1.30518	-1.33981	±0.16	±0.16	-1.39133	-1.39625	-1.33684	-0.922819	-1.39961	-1.3358	-1.35357	-1.50155	-1.42133	-1.33903
2-methylpentanedinitrile	-1.30595	-1.32595	±0.11	±0.11	-1.17916	-1.17112	-1.22947	-1.51246	-1.33533	-1.36408	-1.35005	-1.27678	-1.42399	-1.41706
ethyl2-methoxybenzoate	-1.30742	-1.203	±0.21	±0.21	-1.41996	-1.41872	-1.34254	-1.38956	-1.19624	-1.34888	-1.03604	-0.895683	-1.02679	-0.955623
1,2-dimethoxypropane	-1.31025	-1.31338	±0.21	±0.21	-1.54305	-1.55759	-1.06666	-0.921228	-1.54396	-1.27174	-1.26754	-1.42675	-1.3157	-1.21954
4-(4-methoxyphenyl)butan-2-one	-1.31368	-1.20975	±0.22	±0.22	-1.51937	-1.51123	-1.35956	-1.34884	-1.18454	-1.24337	-1.02889	-0.877081	-1.05304	-0.971557
3-methyl-3-oxidanyl-butan-2-one	-1.31648	-1.18376	±0.46	±0.46	-1.33059	-1.31919	-2.30234	-1.47262	-0.854171	-1.07941	-0.857032	-0.869024	-0.869847	-0.883361
diethylethanedioate	-1.31677	-1.21658	±0.20	±0.20	-1.45796	-1.45317	-1.34014	-1.3885	-1.20516	-1.3094	-1.06305	-0.905326	-1.06005	-0.983077
4-propylcyclohexan-1-one	-1.31843	-1.20932	±0.29	±0.29	-1.63226	-1.63563	-1.43667	-0.921556	-1.34094	-1.21787	-1.04407	-0.878077	-1.01334	-0.97277
methyl(2R)-2-[(2,6-dimethylphenyl)-(2-methoxyethanoyl)amino]propanoate	-1.32356	-1.17883	±0.64	±0.64	-1.58205	-1.57048	-2.75103	-0.625196	-0.879321	-0.950597	-0.906206	-0.861859	-0.864354	-0.79723
dibutylethanedioate	-1.32463	-1.38193	±0.16	±0.16	-1.24889	-1.2588	-1.19309	-1.46671	-1.30731	-1.27803	-1.51958	-1.70383	-1.43046	-1.41263
2-(2-chloroethyloxy)ethanol	-1.32497	-1.29061	±0.14	±0.14	-1.35482	-1.34465	-1.6276	-1.22957	-1.1877	-1.3319	-1.19857	-1.17323	-1.2682	-1.18988
2-methoxyethyl prop-2-enoate	-1.32572	-1.23136	±0.22	±0.22	-1.57335	-1.5703	-1.33509	-1.10998	-1.27055	-1.31804	-1.10274	-0.905326	-1.13013	-0.998106
Butanoicacid,4-cyano-3-hydroxy-,ethylester,(3R)-	-1.32813	-1.30064	±0.10	±0.10	-1.35833	-1.34429	-1.4031	-1.12404	-1.27157	-1.48982	-1.30576	-1.20256	-1.22612	-1.28087
ethyl ethanesulfonate	-1.32989	-1.29496	±0.10	±0.10	-1.30008	-1.29369	-1.23049	-1.51027	-1.26712	-1.41095	-1.2966	-1.19226	-1.22645	-1.22168
oxolane-2-carboxylicacid	-1.33494	-1.30657	±0.14	±0.14	-1.51247	-1.51299	-1.41954	-1.12406	-1.27485	-1.3369	-1.16376	-1.15306	-1.316	-1.25205
2,4,6-trimethylaniline	-1.33593	-1.37552	±0.12	±0.12	-1.18854	-1.18345	-1.38164	-1.27031	-1.51296	-1.39291	-1.4217	-1.42478	-1.5215	-1.45742
2-methyl-1,3-dioxolane	-1.33688	-1.21057	±0.37	±0.37	-1.74618	-1.72792	-1.68258	-0.921215	-0.995719	-1.29395	-0.990567	-0.874497	-0.94529	-0.927788
4-(2-methylbutan-2-yl)cyclohexan-1-one	-1.33752	-1.22256	±0.30	±0.30	-1.65732	-1.66057	-1.49342	-0.921759	-1.33723	-1.23637	-1.05599	-0.878077	-1.01206	-0.97277
2,2-bis(chloranyl)-N,N-bis(prop-2-enyl)ethanamide	-1.33842	-1.38607	±0.11	±0.11	-1.36626	-1.35826	-1.17848	-1.27043	-1.38614	-1.39129	-1.41811	-1.42082	-1.54768	-1.52326
N-methylpropanamide	-1.33928	-1.21303	±0.83	±0.83	-1.07559	-1.06111	-3.57423	-0.845848	-0.938995	-1.00022	-0.878945	-0.869024	-0.976994	-0.909345
methyl-n-propyl ketone	-1.34027	-1.20402	±0.35	±0.35	-1.68456	-1.66477	-1.71072	-1.07517	-1.00652	-1.2457	-0.994431	-0.874497	-0.88066	-0.90315
dipropan-2-ylpropanedioate	-1.34708	-1.36061	±0.11	±0.11	-1.21818	-1.22434	-1.56778	-1.46577	-1.34469	-1.29912	-1.30965	-1.48586	-1.36961	-1.3211
4-tert-butylaniline	-1.34726	-1.36799	±0.20	±0.20	-1.29694	-1.26336	-0.909989	-1.37647	-1.68057	-1.5092	-1.39428	-1.4188	-1.37379	-1.45646
Hexanoic acid, 4-bromo-5-oxo-, methyl ester	-1.34832	-1.24436	±0.20	±0.20	-1.44102	-1.4346	-1.43668	-1.38859	-1.22677	-1.40456	-1.10604	-0.903949	-1.08857	-1.01285
dimethylbenzene-1,2-dicarboxylate	-1.34934	-1.24063	±0.21	±0.21	-1.46944	-1.46442	-1.38244	-1.38897	-1.23815	-1.3723	-1.1297	-0.905675	-1.06642	-0.988841
propan-2-yl2-cyanoethanoate	-1.3501	-1.38088	±0.11	±0.11	-1.28402	-1.28577	-1.15898	-1.37583	-1.47446	-1.44318	-1.4285	-1.44025	-1.49581	-1.422
4-ethoxy-4-oxidanylidene-butanoicacid	-1.35063	-1.31058	±0.20	±0.20	-1.64053	-1.64897	-1.19962	-1.41247	-1.30308	-1.14313	-1.10661	-1.17203	-1.29787	-1.18151
3,4-dihydro-2H-naphthalen-1-one	-1.35238	-1.30949	±0.14	±0.14	-1.49236	-1.47836	-1.53233	-1.23062	-1.20253	-1.29903	-1.23144	-1.20252	-1.21539	-1.2103
3-(trifluoromethyl)pyridine	-1.35564	-1.28318	±0.30	±0.30	-1.42558	-1.42845	-2.04675	-1.06008	-1.18475	-1.18736	-1.15653	-1.17735	-1.09821	-1.06668
dimethyl(Z)-but-2-enedioate	-1.35954	-1.36838	±0.08	±0.08	-1.32499	-1.31901	-1.43392	-1.19414	-1.41857	-1.45324	-1.37287	-1.41185	-1.40172	-1.35344
2-fluoranylpyridine	-1.36236	-1.28816	±0.31	±0.31	-1.42258	-1.42686	-2.08672	-1.06013	-1.18299	-1.18736	-1.16985	-1.18005	-1.09842	-1.06668
3-methoxypropanenitrile	-1.36411	-1.34805	±0.08	±0.08	-1.38432	-1.37261	-1.34694	-1.51205	-1.22645	-1.40255	-1.30383	-1.22894	-1.36084	-1.342
2-[bis(2-hydroxyethyl)amino]ethanol	-1.36428	-1.22783	±0.60	±0.60	-1.6347	-1.6404	-2.69622	-0.928393	-0.835632	-1.02713	-0.787501	-0.869024	-0.979025	-0.880256
heptane-3,5-dione	-1.36448	-1.37296	±0.04	±0.04	-1.39483	-1.39536	-1.39283	-1.34901	-1.34739	-1.34022	-1.33171	-1.4646	-1.38318	-1.33049
2-chloranylpyridine	-1.3653	-1.29023	±0.33	±0.33	-1.39061	-1.39814	-2.16646	-1.06018	-1.18455	-1.18736	-1.16985	-1.18005	-1.09842	-1.06668
dimethylcyclohexane-1,4-dicarboxylate	-1.36702	-1.25095	±0.57	±0.57	-1.15359	-1.16867	-2.84209	-0.921815	-1.24814	-1.19611	-1.03872	-0.874622	-1.05122	-1.01452
3-methoxybutylethanoate	-1.36714	-1.44079	±0.29	±0.29	-1.55104	-1.5614	-0.932925	-0.885751	-1.7362	-1.43274	-1.46993	-1.6349	-1.58547	-1.61755
N-(butoxymethyl)-2-chloranyl-N-(2,6-diethylphenyl)ethanamide	-1.36922	-1.41148	±0.15	±0.15	-1.34585	-1.35302	-1.08819	-1.46646	-1.37289	-1.43395	-1.52418	-1.70383	-1.41659	-1.40987
1-(1-butoxypropan-2-yloxy)propan-2-ol	-1.36931	-1.32878	±0.26	±0.26	-1.53958	-1.54608	-1.58128	-0.768408	-1.53649	-1.47333	-1.14003	-1.19775	-1.29575	-1.20915
Triethyl orthoformate	-1.37116	-1.41594	±0.14	±0.14	-1.23669	-1.24283	-1.38756	-1.46582	-1.41754	-1.29963	-1.54809	-1.70383	-1.45278	-1.40459
3-(2-cyanoethoxy)propanenitrile	-1.37148	-1.38857	±0.12	±0.12	-1.1813	-1.16995	-1.50546	-1.51245	-1.42038	-1.3945	-1.41635	-1.40898	-1.41972	-1.45665
Diethyl phthalate	-1.37376	-1.37838	±0.06	±0.06	-1.40378	-1.40237	-1.38239	-1.42665	-1.36396	-1.34906	-1.28808	-1.49806	-1.37442	-1.29505
2-chloranyl-N-(2-ethyl-6-methyl-phenyl)-N-(propan-2-yloxymethyl)ethanamide	-1.37569	-1.36755	±0.08	±0.08	-1.4326	-1.43224	-1.34466	-1.46546	-1.28608	-1.37579	-1.29302	-1.48586	-1.2947	-1.26512
2-methyl-3-propyl-pyrazine	-1.37866	-1.2687	±0.43	±0.43	-1.76453	-1.78307	-1.98	-0.694177	-1.2553	-1.08788	-1.08566	-0.882481	-1.05823	-1.09565
2-methoxyethyl2-cyanoethanoate	-1.38535	-1.37304	±0.12	±0.12	-1.24767	-1.23427	-1.51368	-1.61456	-1.33902	-1.43685	-1.31139	-1.33544	-1.37508	-1.32246
1-(2-azanylethylamino)propan-2-ol	-1.38971	-1.20804	±0.70	±0.70	-1.62959	-1.63534	-2.92436	-0.625221	-1.12423	-0.996212	-0.793032	-0.81411	-0.760403	-0.777929
2-ethenoxyethanol	-1.39544	-1.40586	±0.06	±0.06	-1.46069	-1.4527	-1.42556	-1.28845	-1.34859	-1.43493	-1.35717	-1.43792	-1.42089	-1.43167
N-butylethanamide	-1.39548	-1.26234	±0.90	±0.90	-1.06876	-1.06395	-3.80346	-0.921357	-0.978551	-1.02152	-0.910724	-0.882481	-1.02595	-0.946672
Dimethyl Adipate	-1.39644	-1.26781	±0.68	±0.68	-1.19984	-1.21374	-3.16585	-0.921308	-1.1228	-1.1493	-1.00222	-0.874497	-1.00609	-1.02243
3-fluoranylpropan-1-ol	-1.39811	-1.40887	±0.03	±0.03	-1.40793	-1.40462	-1.38048	-1.39481	-1.38901	-1.42752	-1.38242	-1.47214	-1.44854	-1.3812
but-3-ene-1,2-diol	-1.39921	-1.40088	±0.03	±0.03	-1.40627	-1.39659	-1.41952	-1.40726	-1.42758	-1.39395	-1.34331	-1.4398	-1.38178	-1.39271
furan-3-ylmethanol	-1.40207	-1.40938	±0.10	±0.10	-1.37718	-1.3599	-1.16574	-1.41119	-1.54736	-1.48588	-1.46722	-1.43899	-1.45115	-1.38915
2-[2-hydroxyethyl(methyl)amino]ethanol	-1.4041	-1.26663	±0.57	±0.57	-1.61384	-1.61741	-2.68523	-0.927962	-1.00104	-1.07652	-0.906674	-0.869398	-1.03097	-0.937247
butyl2-cyanoethanoate	-1.40465	-1.43771	±0.11	±0.11	-1.32495	-1.33112	-1.25116	-1.37684	-1.52967	-1.50319	-1.51561	-1.51	-1.49766	-1.53689
4-[2-[7-methoxy-4,4-dimethyl-1,3-bis(oxidanylidene)isoquinolin-2-yl]ethyl]benzenesulfonamide	-1.40614	-1.35788	±0.22	±0.22	-1.33236	-1.31995	-1.95638	-1.27031	-1.28858	-1.41934	-1.25605	-1.20592	-1.28499	-1.24488
2-(2-nitrophenyl)ethanol	-1.40859	-1.40847	±0.03	±0.03	-1.44536	-1.43863	-1.42782	-1.39481	-1.38623	-1.40611	-1.36117	-1.44187	-1.37463	-1.40807
1,3,5-tris(prop-2-enyl)-1,3,5-triazinane-2,4,6-trione	-1.41051	-1.43636	±0.11	±0.11	-1.33095	-1.3344	-1.44867	-1.46666	-1.37164	-1.3852	-1.53603	-1.70383	-1.40176	-1.38449
2-nitroethanol	-1.41074	-1.39564	±0.17	±0.17	-1.59657	-1.58648	-1.01767	-1.41263	-1.58364	-1.36931	-1.3089	-1.41699	-1.30377	-1.36041
5-oxidanylidenehexanoicacid	-1.41372	-1.36958	±0.16	±0.16	-1.6358	-1.64396	-1.38051	-1.27606	-1.40014	-1.3638	-1.19574	-1.15382	-1.3539	-1.29205
butyl methanesulfonate	-1.41716	-1.41848	±0.07	±0.07	-1.45403	-1.44897	-1.37201	-1.27029	-1.41654	-1.52648	-1.43183	-1.41861	-1.44372	-1.40236
6-methoxy-6-oxidanylidene-hexanoicacid	-1.4195	-1.37338	±0.17	±0.17	-1.64562	-1.65643	-1.3277	-1.41244	-1.36715	-1.33238	-1.1948	-1.15377	-1.35217	-1.29133
N-prop-2-enylprop-2-en-1-amine	-1.42208	-1.33604	±0.49	±0.49	-1.6389	-1.63296	-2.49194	-0.694139	-1.25748	-1.09151	-1.14764	-1.14779	-1.12367	-1.13439
2-phenylazanylethanol	-1.42335	-1.4302	±0.11	±0.11	-1.44595	-1.42675	-1.15748	-1.41242	-1.5822	-1.49273	-1.44592	-1.4398	-1.50163	-1.39708
6,6-dimethylbicyclo[3.1.1]hept-3-ene-4-carbaldehyde	-1.42415	-1.26815	±0.34	±0.34	-1.67145	-1.65844	-1.75311	-1.34875	-1.20473	-1.30257	-1.02999	-0.874622	-0.916589	-0.921224
3-bromanylquinoline	-1.42665	-1.36439	±0.28	±0.28	-1.49542	-1.49916	-2.0879	-1.11426	-1.25813	-1.28123	-1.25048	-1.18942	-1.25343	-1.21442
diethylpentanedioate	-1.42677	-1.29471	±0.66	±0.66	-1.22619	-1.23791	-3.14054	-0.921468	-1.24604	-1.18842	-1.0268	-0.874622	-1.06308	-1.02207
2,5-dimethoxy-2,5-dihydrofuran	-1.43129	-1.2974	±0.30	±0.30	-1.74379	-1.73237	-1.54087	-1.30842	-1.2382	-1.36116	-1.09421	-0.903949	-1.06418	-0.986828
3-oxidanylpropanenitrile	-1.43362	-1.42092	±0.08	±0.08	-1.537	-1.51474	-1.3436	-1.50821	-1.47498	-1.33834	-1.31845	-1.4188	-1.3919	-1.36319
2-propan-2-ylaniline	-1.43395	-1.5446	±0.31	±0.31	-1.25954	-1.23039	-1.10041	-1.32314	-1.75944	-1.61341	-1.75133	-1.51	-1.83827	-2.06008
diethyl2-methylpropanedioate	-1.43918	-1.46458	±0.10	±0.10	-1.39297	-1.39231	-1.49957	-1.46582	-1.42497	-1.35628	-1.54238	-1.70383	-1.46288	-1.40478
6-methyl-3-(2-methyloxiran-2-yl)-7-oxabicyclo[4.1.0]heptane	-1.44647	-1.52551	±0.31	±0.31	-1.61918	-1.63172	-0.991699	-0.921285	-1.81549	-1.45403	-1.69187	-1.75252	-1.67085	-1.70649
tris(1-chloranylpropan-2-yl) phosphate	-1.44736	-1.45939	±0.09	±0.09	-1.39167	-1.39109	-1.28124	-1.51319	-1.54025	-1.49665	-1.51745	-1.41266	-1.49492	-1.55485
pentyl2-cyanoethanoate	-1.44839	-1.47403	±0.10	±0.10	-1.38813	-1.39587	-1.31042	-1.37842	-1.62638	-1.52755	-1.51199	-1.51379	-1.55931	-1.52843
dimethylheptanedioate	-1.44929	-1.30796	±0.72	±0.72	-1.27655	-1.28577	-3.31956	-0.921317	-1.14557	-1.1913	-1.00497	-0.874497	-1.0355	-1.02453
oxiran-2-ylmethanol	-1.45142	-1.44371	±0.11	±0.11	-1.48493	-1.47772	-1.54851	-1.18529	-1.41514	-1.60464	-1.4437	-1.3861	-1.44407	-1.44702
2-propan-2-ylpyridine	-1.45222	-1.33894	±0.47	±0.47	-1.64485	-1.62536	-2.49598	-1.18787	-1.13367	-1.01941	-1.05843	-1.14696	-1.04775	-1.02912
dibutyl benzene-1,2-dicarboxylate	-1.45227	-1.49345	±0.12	±0.12	-1.40422	-1.40605	-1.55772	-1.46741	-1.38592	-1.31893	-1.62563	-1.7257	-1.51159	-1.53136
hexa-1,5-diene-3,4-diol	-1.45287	-1.49923	±0.16	±0.16	-1.42433	-1.40673	-1.3244	-1.42047	-1.46379	-1.47198	-1.65838	-1.49899	-1.87373	-1.44955
2-(dimethylamino)ethanol	-1.45478	-1.29452	±0.58	±0.58	-1.37337	-1.37139	-2.83033	-1.47261	-1.07338	-1.13197	-0.930441	-0.869561	-0.956834	-0.935317
Ethyltriglycol	-1.45575	-1.31795	±0.61	±0.61	-1.6258	-1.6311	-2.81925	-0.625227	-1.32878	-1.08793	-1.07214	-0.890445	-1.07833	-1.02046
2-[ethyl(2-hydroxyethyl)amino]ethanol	-1.45899	-1.33711	±0.64	±0.64	-1.62154	-1.62745	-2.99402	-0.885735	-1.07012	-1.0243	-0.989765	-0.905326	-1.18277	-1.07009
2-ethylsulfanylethanol	-1.45988	-1.4205	±0.16	±0.16	-1.54312	-1.53465	-1.77334	-1.32492	-1.28398	-1.45315	-1.30596	-1.27213	-1.3537	-1.36005
1,1,3,3-tetramethoxypropane	-1.46021	-1.53948	±0.28	±0.28	-1.55191	-1.55461	-1.21273	-0.92151	-1.81778	-1.44184	-1.72111	-1.75252	-1.71518	-1.70557
2-oxidanyl-2-phenyl-ethanenitrile	-1.46195	-1.43441	±0.21	±0.21	-1.65605	-1.66677	-0.988604	-1.50901	-1.66443	-1.44464	-1.30417	-1.41266	-1.34279	-1.35494
2-nitrobutan-1-ol	-1.46617	-1.45885	±0.12	±0.12	-1.56318	-1.54156	-1.22837	-1.50894	-1.65361	-1.40683	-1.36071	-1.42675	-1.503	-1.39555
3-(dimethylamino)propan-1-ol	-1.46644	-1.40065	±0.18	±0.18	-1.55697	-1.568	-1.37218	-1.47299	-1.62896	-1.53559	-1.13038	-1.19775	-1.33451	-1.20915
4-chloranylbutanoicacid	-1.46885	-1.41885	±0.20	±0.20	-1.65798	-1.66719	-1.12217	-1.50916	-1.6855	-1.35711	-1.28283	-1.37701	-1.25668	-1.27286
1,1,3-trimethoxybutane	-1.46938	-1.57069	±0.37	±0.37	-1.62769	-1.63578	-0.934496	-0.921405	-1.96051	-1.46994	-1.73585	-1.7809	-1.74955	-1.89076
methyl2-methoxybenzoate	-1.47068	-1.45287	±0.06	±0.06	-1.52581	-1.52178	-1.48349	-1.38925	-1.51207	-1.43486	-1.42749	-1.421	-1.45925	-1.35374
diglyme	-1.47068	-1.30466	±0.74	±0.74	-1.49308	-1.48714	-3.31031	-0.928791	-0.982874	-1.02798	-1.0646	-0.874622	-0.94741	-0.92983
1-(3-methoxyphenyl)propan-2-one	-1.47087	-1.46231	±0.09	±0.09	-1.61927	-1.608	-1.51183	-1.34901	-1.36736	-1.41284	-1.4278	-1.4222	-1.4649	-1.43993
5-methyl-3H-furan-2-one	-1.47184	-1.42583	±0.10	±0.10	-1.51919	-1.51245	-1.57435	-1.50693	-1.35516	-1.42745	-1.40739	-1.27213	-1.30103	-1.3822
2-ethylaniline	-1.47194	-1.57349	±0.29	±0.29	-1.31592	-1.28882	-1.15916	-1.32315	-1.76981	-1.6943	-1.75244	-1.51959	-1.86294	-2.04874
hexyl2-cyanoethanoate	-1.47489	-1.53794	±0.16	±0.16	-1.42925	-1.43093	-1.24446	-1.38297	-1.60047	-1.59554	-1.64059	-1.70383	-1.6855	-1.66585
2-methoxyethanoicacid	-1.47531	-1.45394	±0.13	±0.13	-1.65861	-1.6532	-1.34431	-1.50908	-1.51494	-1.3413	-1.30574	-1.40692	-1.45834	-1.34695
2-oxidanylidenepropanoicacid	-1.47634	-1.44038	±0.18	±0.18	-1.66197	-1.66579	-1.17368	-1.50921	-1.66423	-1.37874	-1.28075	-1.41185	-1.30343	-1.35412
1-pyridin-2-ylethanone	-1.47856	-1.42611	±0.30	±0.30	-1.73361	-1.76145	-1.74689	-0.807494	-1.50361	-1.57075	-1.22609	-1.42675	-1.2941	-1.19033
Propionaldehyde	-1.47919	-1.40245	±0.27	±0.27	-1.68652	-1.67363	-1.95003	-1.14927	-1.25624	-1.34411	-1.29457	-1.20228	-1.23078	-1.23707
dipropylbenzene-1,2-dicarboxylate	-1.47981	-1.50441	±0.10	±0.10	-1.44813	-1.44668	-1.52858	-1.46681	-1.45288	-1.39241	-1.6232	-1.72369	-1.5011	-1.46059
2,6-dimethylcyclohexan-1-one	-1.48028	-1.33143	±0.43	±0.43	-1.84418	-1.84031	-2.07075	-0.921975	-1.33426	-1.28267	-1.0678	-0.893343	-1.09306	-0.965938
2-Hexanone	-1.48136	-1.31957	±0.45	±0.45	-1.88482	-1.87279	-2.03166	-0.922157	-1.34294	-1.2669	-1.04828	-0.878077	-0.986983	-0.961047
diethyl2-ethylpropanedioate	-1.48246	-1.50644	±0.10	±0.10	-1.46538	-1.46317	-1.50999	-1.46642	-1.45182	-1.3893	-1.6311	-1.72146	-1.50798	-1.45779
1,1-Cyclopropanedicarboxylicacid,1,1-dipropylester	-1.48269	-1.51261	±0.15	±0.15	-1.35456	-1.35494	-1.71294	-1.4665	-1.44831	-1.36559	-1.67602	-1.7257	-1.5007	-1.52089
octane-2,4-dione	-1.48475	-1.5041	±0.12	±0.12	-1.5588	-1.55947	-1.36612	-1.34902	-1.5887	-1.38842	-1.58271	-1.72146	-1.46927	-1.45701
n-Propyl acetate	-1.48782	-1.45117	±0.15	±0.15	-1.62613	-1.61557	-1.72552	-1.34873	-1.37341	-1.3344	-1.391	-1.42082	-1.31494	-1.36118
2-ethoxyethanoicacid	-1.4903	-1.47356	±0.11	±0.11	-1.66398	-1.65842	-1.40987	-1.5091	-1.50276	-1.35487	-1.33311	-1.41849	-1.48264	-1.40233
4-hexylaniline	-1.49217	-1.67503	±0.40	±0.40	-1.46679	-1.44717	-0.899919	-1.37649	-1.67209	-1.6244	-1.9583	-2.23763	-1.91421	-2.15334
diethyl2,3-bis(oxidanyl)butanedioate	-1.49284	-1.41762	±0.29	±0.29	-1.52574	-1.51819	-2.18088	-1.32487	-1.23405	-1.41006	-1.25605	-1.19238	-1.29065	-1.24331
diethyl 2-prop-2-enylpropanedioate	-1.49336	-1.51353	±0.10	±0.10	-1.51013	-1.5092	-1.5375	-1.46804	-1.3906	-1.42034	-1.61769	-1.7257	-1.46407	-1.49197
2,3-bis(oxidanyl)propylethanoate	-1.49419	-1.3269	±0.47	±0.47	-1.6597	-1.66864	-2.36083	-1.47316	-0.939983	-1.33681	-1.0202	-0.893343	-0.952624	-0.963721
2,4,6-trimethyl-1,3,5-trioxane	-1.49424	-1.50283	±0.12	±0.12	-1.63654	-1.63321	-1.45124	-1.38873	-1.37448	-1.4354	-1.54009	-1.70383	-1.48885	-1.37588
2-(phenylmethyl)phenol	-1.4978	-1.48525	±0.23	±0.23	-1.64915	-1.6613	-0.943893	-1.50899	-1.79516	-1.50366	-1.42248	-1.4248	-1.51521	-1.42781
2-oxidanylpropanoicacid	-1.50392	-1.47835	±0.18	±0.18	-1.66313	-1.67193	-1.13153	-1.50917	-1.73187	-1.4602	-1.35961	-1.42255	-1.43769	-1.39581
oxolan-3-ol	-1.50469	-1.42218	±0.27	±0.27	-1.60274	-1.60302	-2.03409	-1.47299	-1.20008	-1.4001	-1.21978	-1.1742	-1.26272	-1.25207
dipropan-2-ylbutanedioate	-1.50623	-1.52605	±0.19	±0.19	-1.35021	-1.34857	-1.94236	-1.46601	-1.44836	-1.36036	-1.62776	-1.72369	-1.49024	-1.50293
Methane, trichloroiodo-	-1.50644	-1.47658	±0.19	±0.19	-1.65439	-1.6646	-1.07018	-1.50901	-1.74095	-1.53456	-1.37139	-1.4188	-1.43942	-1.36245
2,2,3,3-tetrakis(fluoranyl)propan-1-ol	-1.5072	-1.47859	±0.20	±0.20	-1.64806	-1.66001	-1.03618	-1.50896	-1.79329	-1.49173	-1.41214	-1.4188	-1.41637	-1.40037
diethyl 2-propylpropanedioate	-1.50721	-1.53073	±0.11	±0.11	-1.47361	-1.47141	-1.63746	-1.46691	-1.44315	-1.38522	-1.67268	-1.7257	-1.50518	-1.52601
methyl 2-(3-oxidanylidene-2-pentyl-cyclopentyl)ethanoate	-1.50889	-1.48091	±0.52	±0.52	-1.33065	-1.33289	-2.88098	-0.921837	-1.41802	-1.35125	-1.32658	-1.49806	-1.4478	-1.30101
ethyl2,2-diethoxyethanoate	-1.50969	-1.52731	±0.34	±0.34	-1.37531	-1.37433	-2.29391	-0.922323	-1.59119	-1.41453	-1.59624	-1.72369	-1.5278	-1.45377
3-(diethylamino)propan-1-ol	-1.51073	-1.56346	±0.22	±0.22	-1.62626	-1.63289	-1.03692	-1.47305	-1.83394	-1.56812	-1.40394	-1.61114	-1.66577	-1.78254
dipentylbenzene-1,2-dicarboxylate	-1.51084	-1.54111	±0.13	±0.13	-1.48121	-1.48382	-1.71651	-1.46726	-1.40615	-1.3675	-1.65345	-1.74437	-1.51467	-1.57615
2-(2-methoxyethoxy)ethanol	-1.51167	-1.37783	±0.78	±0.78	-1.40659	-1.4063	-3.5031	-0.694179	-1.369	-1.10643	-1.09608	-0.905326	-1.16481	-1.12648
1,4,7,10,13-pentaoxacyclopentadecane	-1.51169	-1.36575	±0.65	±0.65	-1.64544	-1.65612	-2.98792	-0.694162	-1.38385	-1.1587	-1.05564	-0.89256	-1.13727	-1.04589
hex-5-yn-2-one	-1.51233	-1.49508	±0.08	±0.08	-1.51962	-1.51333	-1.36035	-1.618	-1.51352	-1.58346	-1.47799	-1.421	-1.52973	-1.41381
hex-3-yn-2-one	-1.51434	-1.46256	±0.22	±0.22	-1.69885	-1.68632	-1.91065	-1.30834	-1.33889	-1.30892	-1.34838	-1.40692	-1.30271	-1.31566
Ethylene glycol	-1.51503	-1.50045	±0.11	±0.11	-1.51402	-1.50761	-1.58252	-1.27674	-1.53013	-1.71428	-1.47992	-1.42082	-1.47777	-1.50075
2-methylbut-3-yn-2-ol	-1.51668	-1.60071	±0.23	±0.23	-1.55312	-1.5324	-1.15206	-1.50893	-1.63375	-1.55935	-1.67713	-1.53095	-1.8295	-2.02985
dimethyl octanedioate	-1.51857	-1.38693	±0.63	±0.63	-1.34996	-1.35283	-3.12414	-0.921505	-1.41791	-1.34924	-1.11443	-0.958583	-1.20793	-1.07274
Ethanol	-1.51887	-1.51168	±0.02	±0.02	-1.52032	-1.52038	-1.52078	-1.52145	-1.50457	-1.53578	-1.50885	-1.46101	-1.51593	-1.50773
diacetone alcohol	-1.51943	-1.4001	±0.62	±0.62	-1.48225	-1.49291	-3.03726	-0.768438	-1.36726	-1.30579	-1.18212	-0.981342	-1.21752	-1.16609
diethylhexanedioate	-1.52104	-1.3589	±0.77	±0.77	-1.37169	-1.37592	-3.48817	-0.921324	-1.239	-1.20607	-1.04513	-0.877081	-1.04379	-1.02087
5-chloranylpentanoicacid	-1.52133	-1.48446	±0.15	±0.15	-1.65779	-1.65546	-1.28376	-1.50936	-1.7404	-1.44674	-1.35582	-1.4188	-1.41406	-1.36245
2-[4-(oxiran-2-ylmethoxy)butoxymethyl]oxirane	-1.52163	-1.40684	±0.55	±0.55	-1.59287	-1.59525	-2.7695	-0.768409	-1.46087	-1.32964	-1.13485	-0.958583	-1.25926	-1.19919
butane-1,2-diol	-1.5217	-1.49689	±0.09	±0.09	-1.48191	-1.47757	-1.60257	-1.4819	-1.42658	-1.71157	-1.46981	-1.41185	-1.44281	-1.46236
2,5-dimethoxyoxolane	-1.52298	-1.58561	±0.23	±0.23	-1.62116	-1.62816	-1.2515	-1.15388	-1.82316	-1.43289	-1.75013	-1.7523	-1.71307	-1.72985
2-morpholin-4-ylethanol	-1.52319	-1.38688	±0.73	±0.73	-1.61409	-1.6194	-3.2937	-0.694155	-1.21437	-1.25639	-0.970205	-0.905326	-1.18878	-1.11242
2-[butyl(2-hydroxyethyl)amino]ethanol	-1.52355	-1.38622	±0.74	±0.74	-1.62957	-1.63761	-3.32347	-0.694172	-1.18835	-1.20018	-0.991484	-0.905326	-1.18316	-1.10892
Propylene Glycol	-1.52366	-1.50295	±0.08	±0.08	-1.52113	-1.51513	-1.61371	-1.48136	-1.41963	-1.66832	-1.44635	-1.41185	-1.47556	-1.47651
2-Methoxyethanol	-1.5266	-1.43448	±0.33	±0.33	-1.57135	-1.56792	-2.28558	-1.4729	-1.19551	-1.35716	-1.23576	-1.17735	-1.26168	-1.21957
3,4-dihydro-1H-naphthalen-2-one	-1.52884	-1.48154	±0.19	±0.19	-1.72018	-1.70523	-1.80937	-1.30836	-1.40046	-1.38757	-1.37073	-1.41185	-1.36389	-1.33773
diethyl2,2-dimethylpropanedioate	-1.52945	-1.54648	±0.10	±0.10	-1.54126	-1.53894	-1.61969	-1.46662	-1.444	-1.42292	-1.67268	-1.72642	-1.50414	-1.52811
2-[2-(2-oxidanylpropoxy)propoxy]propan-1-ol	-1.53095	-1.3961	±0.60	±0.60	-1.64198	-1.65137	-2.87318	-0.694151	-1.3638	-1.4437	-1.04846	-0.933192	-1.25502	-1.05614
2-methyl-5-prop-1-en-2-yl-cyclohexan-1-one	-1.53347	-1.48477	±0.24	±0.24	-1.79316	-1.78482	-1.86611	-1.34893	-1.27645	-1.34544	-1.31937	-1.48586	-1.36904	-1.25857
pent-2-yn-1-ol	-1.53363	-1.58586	±0.19	±0.19	-1.43423	-1.42886	-1.37901	-1.50874	-1.51789	-1.59054	-1.87613	-1.70383	-1.94498	-1.47442
ethyl(2E,4E)-hexa-2,4-dienoate	-1.53476	-1.51593	±0.06	±0.06	-1.52811	-1.53046	-1.62515	-1.46109	-1.5808	-1.48248	-1.53523	-1.50155	-1.48134	-1.43307
ethyl 2-bromanyl-2-cyano-ethanoate	-1.53851	-1.69415	±0.36	±0.36	-1.32879	-1.3053	-1.24469	-1.37654	-1.8423	-1.76075	-1.91118	-2.25726	-1.83085	-2.08382
Acetic acid, 2-butoxy-, butyl ester	-1.53895	-1.56211	±0.11	±0.11	-1.51432	-1.51003	-1.69514	-1.46614	-1.44234	-1.45305	-1.69159	-1.72953	-1.55391	-1.56507
2,2-dimethylcyclohexan-1-one	-1.53904	-1.37585	±0.49	±0.49	-1.91435	-1.90975	-2.27854	-0.922044	-1.35071	-1.30056	-1.09732	-0.90942	-1.09306	-0.982768
1,4-dioxacyclohexadecane-5,16-dione	-1.54051	-1.54278	±0.26	±0.26	-1.35254	-1.35063	-2.21344	-1.46584	-1.44307	-1.39879	-1.55924	-1.72022	-1.51394	-1.41005
2-(2-methoxyethoxy)ethylethanoate	-1.54165	-1.36166	±0.80	±0.80	-1.54166	-1.53658	-3.54557	-0.928586	-1.09058	-1.07173	-1.07686	-0.878077	-0.963769	-0.98323
3-ethoxypropane-1,2-diol	-1.54569	-1.35861	±0.66	±0.66	-1.61655	-1.62032	-3.02764	-1.47299	-0.93482	-1.18969	-0.95781	-0.888063	-0.939099	-0.939143
O1-butylO2-(phenylmethyl)benzene-1,2-dicarboxylate	-1.54575	-1.58861	±0.11	±0.11	-1.56163	-1.5618	-1.35994	-1.61044	-1.53394	-1.47835	-1.71412	-1.7257	-1.65339	-1.68678
1-(dibutylamino)propan-2-ol	-1.54596	-1.60954	±0.26	±0.26	-1.61816	-1.62811	-1.13065	-1.15305	-1.8842	-1.58568	-1.82186	-1.76332	-1.73081	-1.77959
Acetic acid	-1.54852	-1.50884	±0.15	±0.15	-1.65017	-1.64376	-1.30685	-1.50939	-1.79167	-1.49677	-1.44104	-1.43899	-1.41269	-1.39708
3-fluoranylaniline	-1.54903	-1.49088	±0.32	±0.32	-1.58999	-1.582	-0.984102	-2.23039	-1.58689	-1.5029	-1.36692	-1.40608	-1.29087	-1.36862
2-propylaniline	-1.54936	-1.72173	±0.36	±0.36	-1.38099	-1.35992	-1.23709	-1.37648	-1.77755	-1.75042	-1.96306	-2.23763	-1.96366	-2.17051
2-[di(propan-2-yloxy)methoxy]propane	-1.54945	-1.56571	±0.19	±0.19	-1.40573	-1.40189	-2.01592	-1.46626	-1.47714	-1.40284	-1.67636	-1.72953	-1.5187	-1.56272
ditert-butyl propanedioate	-1.55208	-1.55253	±0.13	±0.13	-1.62998	-1.6293	-1.68813	-1.46745	-1.38403	-1.41177	-1.65388	-1.7257	-1.45404	-1.48104
but-3-enoicacid	-1.5525	-1.51427	±0.17	±0.17	-1.66032	-1.66539	-1.22049	-1.50923	-1.81017	-1.55372	-1.44817	-1.4398	-1.43805	-1.39734
2-piperidin-1-ylethanol	-1.55321	-1.44634	±0.30	±0.30	-1.55594	-1.57542	-2.17253	-1.47297	-1.47836	-1.44838	-1.16887	-1.15833	-1.23654	-1.19602
2-phenoxyethanol	-1.55404	-1.59552	±0.18	±0.18	-1.53346	-1.52829	-1.38648	-1.50632	-1.48046	-1.56742	-1.87589	-1.70383	-1.90978	-1.46327
diethyl 2-butylpropanedioate	-1.5552	-1.57268	±0.12	±0.12	-1.52594	-1.52522	-1.76004	-1.46721	-1.46474	-1.44725	-1.69602	-1.7412	-1.52304	-1.57615
2-(2-hydroxyethyloxy)ethanol	-1.55604	-1.37196	±0.54	±0.54	-1.65134	-1.66325	-2.68609	-1.47299	-1.16228	-1.22335	-1.033	-0.869561	-1.03468	-0.923083
2-ethoxybenzaldehyde	-1.55629	-1.50043	±0.18	±0.18	-1.68375	-1.67905	-1.88459	-1.38866	-1.48373	-1.38748	-1.38674	-1.42082	-1.3669	-1.32259
3-bromanylaniline	-1.5576	-1.47276	±0.34	±0.34	-1.63852	-1.64119	-0.995643	-2.23019	-1.54869	-1.53874	-1.31024	-1.40692	-1.2113	-1.20613
2-(propylamino)ethanol	-1.56027	-1.37115	±0.75	±0.75	-1.53121	-1.5284	-3.36853	-1.47306	-0.92339	-1.15677	-0.940503	-0.888063	-0.946623	-0.954976
3-methylsulfanylpropanal	-1.56175	-1.51449	±0.16	±0.16	-1.72975	-1.71782	-1.78536	-1.34899	-1.44104	-1.46804	-1.44126	-1.41886	-1.38548	-1.40829
bis(2-methoxyethyl)benzene-1,2-dicarboxylate	-1.56214	-1.43397	±0.70	±0.70	-1.49981	-1.49969	-3.32583	-0.83408	-1.36543	-1.21347	-1.19666	-0.958583	-1.22271	-1.22344
4-ethenylaniline	-1.56705	-1.5182	±0.30	±0.30	-1.53	-1.512	-1.02923	-2.23057	-1.66606	-1.58728	-1.41422	-1.4188	-1.36894	-1.4249
1-chloranylbutan-2-one	-1.56992	-1.49563	±0.33	±0.33	-1.63513	-1.65607	-2.34497	-1.32297	-1.31574	-1.37998	-1.3346	-1.4398	-1.29044	-1.2366
Transcutol	-1.57072	-1.43331	±0.73	±0.73	-1.50756	-1.51012	-3.38895	-0.694177	-1.39124	-1.36477	-1.13823	-0.932398	-1.2199	-1.18578
2-ethyl-6-methyl-aniline	-1.57088	-1.72209	±0.32	±0.32	-1.34292	-1.33381	-1.49511	-1.37651	-1.76094	-1.75132	-1.93553	-2.24416	-1.97818	-2.00239
2-fluoranylaniline	-1.57115	-1.52472	±0.30	±0.30	-1.54313	-1.52678	-1.02453	-2.23064	-1.66774	-1.58933	-1.41591	-1.4188	-1.37788	-1.45249
pent-3-yn-1-ol	-1.57442	-1.57998	±0.07	±0.07	-1.62633	-1.62464	-1.55401	-1.66889	-1.48218	-1.53971	-1.52516	-1.71445	-1.51837	-1.54603
2-[di(propan-2-yl)amino]ethanol	-1.57495	-1.59355	±0.10	±0.10	-1.54263	-1.56886	-1.69727	-1.47308	-1.74129	-1.60351	-1.39803	-1.6349	-1.61657	-1.65935
bis(4-methylpentan-2-yl) (Z)-but-2-enedioate	-1.57702	-1.59885	±0.10	±0.10	-1.59237	-1.59736	-1.65064	-1.61218	-1.42086	-1.46982	-1.69592	-1.76826	-1.54728	-1.63381
methyl2-nitroethanoate	-1.57754	-1.70425	±0.30	±0.30	-1.35467	-1.3432	-1.49353	-1.37649	-1.78354	-1.78062	-1.91072	-2.23763	-1.77858	-1.98354
O2-(2-ethylhexyl)O1-(phenylmethyl)benzene-1,2-dicarboxylate	-1.5776	-1.63398	±0.17	±0.17	-1.65772	-1.66434	-1.2538	-1.71769	-1.51235	-1.49383	-1.74348	-1.74437	-1.74297	-1.80929
ethyl2-azanylbenzoate	-1.57918	-1.72941	±0.33	±0.33	-1.34422	-1.3371	-1.5133	-1.37678	-1.7445	-1.71031	-2.02808	-2.23221	-1.93324	-2.07434
1,2-Diethoxyethane	-1.58188	-1.64196	±0.22	±0.22	-1.60831	-1.61215	-1.1715	-1.42666	-1.8865	-1.51529	-1.85278	-1.7809	-1.73718	-1.82838
3-ethylpent-1-yn-3-ol	-1.58237	-1.70605	±0.28	±0.28	-1.56701	-1.54827	-1.19067	-1.50895	-1.66045	-1.69816	-1.90308	-1.90032	-1.911	-2.17256
dimethyl nonanedioate	-1.58675	-1.54777	±0.58	±0.58	-1.3961	-1.39539	-3.12486	-0.9216	-1.55666	-1.36872	-1.34388	-1.52535	-1.49343	-1.35165
1,1,1-triethoxyethane	-1.58768	-1.64728	±0.22	±0.22	-1.59289	-1.59392	-1.17524	-1.46577	-1.91791	-1.51529	-1.85278	-1.7809	-1.74974	-1.82838
2,4-dimethylphenol	-1.58779	-1.63742	±0.23	±0.23	-1.65439	-1.66576	-1.11212	-1.50906	-1.83387	-1.64016	-1.69915	-1.5112	-1.81249	-1.936
dipentylbutanedioate	-1.58832	-1.57428	±0.46	±0.46	-1.32747	-1.33586	-2.83564	-1.46586	-1.37032	-1.24662	-1.53644	-1.70383	-1.51236	-1.40837
2-butoxyethyl ethanoate	-1.58853	-1.63988	±0.17	±0.17	-1.59085	-1.59322	-1.35872	-1.46575	-1.78013	-1.47203	-1.85902	-1.76549	-1.73742	-1.77615
2,3-di(propanoyloxy)propylpropanoate	-1.59065	-1.42283	±0.87	±0.87	-1.38904	-1.39211	-3.86394	-0.921397	-1.26409	-1.22507	-1.07892	-0.903949	-1.14948	-1.04027
2-tert-butylaniline	-1.59208	-1.76156	±0.36	±0.36	-1.42559	-1.40852	-1.31998	-1.37653	-1.76961	-1.77725	-2.06707	-2.27627	-1.99602	-2.19874
2,6-di(propan-2-yl)aniline	-1.59291	-1.75824	±0.34	±0.34	-1.40366	-1.40011	-1.52903	-1.37674	-1.63693	-1.73831	-2.06555	-2.23221	-2.00116	-2.19874
2-oxidanylidenepentanoicacid	-1.59302	-1.65191	±0.22	±0.22	-1.65613	-1.64695	-1.27668	-1.50938	-1.82637	-1.55022	-1.68541	-1.50887	-1.78987	-2.06923
2,4-bis(fluoranyl)aniline	-1.59326	-1.53654	±0.31	±0.31	-1.61431	-1.61043	-1.00727	-2.23064	-1.67005	-1.58987	-1.43025	-1.41886	-1.36815	-1.4256
2-(dimethylamino)ethylprop-2-enoate	-1.59481	-1.66931	±0.35	±0.35	-1.62276	-1.62785	-0.770502	-1.63876	-2.0622	-1.5762	-1.8654	-1.80548	-1.80713	-1.91683
5-oxidanylpentan-2-one	-1.59548	-1.40217	±0.82	±0.82	-1.57038	-1.57267	-3.59016	-1.47305	-0.966918	-1.08446	-0.910724	-0.882481	-1.01429	-0.956522
pent-4-enoicacid	-1.59711	-1.65497	±0.22	±0.22	-1.66689	-1.66791	-1.27104	-1.50932	-1.83797	-1.54121	-1.68541	-1.5112	-1.78953	-2.06923
Aceticacid,2-cyano-,octylester	-1.59854	-1.6366	±0.10	±0.10	-1.59156	-1.59503	-1.41729	-1.56776	-1.64504	-1.65667	-1.71645	-1.7257	-1.7348	-1.71567
cyclopropyl-(4-methoxyphenyl)methanone	-1.60118	-1.55125	±0.17	±0.17	-1.74462	-1.73769	-1.86639	-1.42663	-1.54114	-1.46301	-1.42877	-1.43566	-1.45116	-1.41743
diethyl3-oxidanylideneheptanedioate	-1.60274	-1.41535	±0.94	±0.94	-1.49066	-1.49077	-4.02423	-0.930507	-1.15422	-1.11847	-1.01032	-0.874622	-1.03756	-1.02214
1,4-dioxacycloheptadecane-5,17-dione	-1.60284	-1.59952	±0.30	±0.30	-1.40797	-1.40276	-2.39988	-1.46601	-1.44881	-1.42636	-1.66812	-1.7257	-1.53085	-1.51877
2-prop-2-enylphenol	-1.60428	-1.65565	±0.23	±0.23	-1.65315	-1.66486	-1.13702	-1.50898	-1.89623	-1.67056	-1.69915	-1.5234	-1.85765	-1.94553
3-ethylphenol	-1.60435	-1.65574	±0.23	±0.23	-1.65084	-1.66264	-1.13459	-1.50906	-1.89646	-1.67771	-1.69915	-1.5234	-1.85798	-1.94553
methyl2-azanylbenzoate	-1.6046	-1.74102	±0.33	±0.33	-1.39472	-1.37963	-1.42277	-1.37653	-1.82893	-1.81544	-2.01419	-2.28041	-1.86996	-2.02761
(E)-3-phenylprop-2-enal	-1.60687	-1.54491	±0.16	±0.16	-1.69672	-1.69065	-1.87306	-1.51283	-1.50452	-1.48642	-1.4839	-1.41484	-1.37484	-1.41131
dihexylbenzene-1,2-dicarboxylate	-1.60966	-1.65035	±0.17	±0.17	-1.57499	-1.5814	-1.96709	-1.46688	-1.49917	-1.42447	-1.7536	-1.79661	-1.69633	-1.74298
1-(2-ethoxyethoxy)-2-methoxy-ethane	-1.6104	-1.4833	±0.64	±0.64	-1.53697	-1.53665	-3.2099	-0.885739	-1.48682	-1.31449	-1.30223	-1.10056	-1.24088	-1.21872
triglycol	-1.61143	-1.45366	±0.81	±0.81	-1.63121	-1.63856	-3.59632	-0.694159	-1.45925	-1.27198	-0.988557	-0.906041	-1.23443	-1.11615
3-methylhex-1-yn-3-ol	-1.61212	-1.76586	±0.32	±0.32	-1.59089	-1.57492	-1.23437	-1.50898	-1.67429	-1.69672	-2.00466	-2.20021	-1.9547	-2.21887
diethyl 2,2-diethylpropanedioate	-1.61305	-1.62912	±0.12	±0.12	-1.61141	-1.61396	-1.8194	-1.46697	-1.52125	-1.48669	-1.77166	-1.76826	-1.57879	-1.65277
5-bromanylpentanenitrile	-1.61425	-1.55068	±0.31	±0.31	-1.73876	-1.75003	-2.31448	-1.32261	-1.41604	-1.42467	-1.33318	-1.44187	-1.40414	-1.36104
2-(2-fluorophenyl)ethanenitrile	-1.61553	-1.74042	±0.30	±0.30	-1.37859	-1.39102	-1.98057	-1.37665	-1.60733	-1.66341	-1.91118	-2.19266	-1.92092	-1.98185
(1-acetyloxy-2-methyl-prop-2-enyl)ethanoate	-1.61748	-1.60032	±0.10	±0.10	-1.68496	-1.67933	-1.69186	-1.46593	-1.6632	-1.52871	-1.60836	-1.70383	-1.51601	-1.46098
benzyl alcohol	-1.61863	-1.67564	±0.22	±0.22	-1.57117	-1.57247	-1.40517	-1.50831	-1.5891	-1.69986	-1.9843	-1.72953	-2.10502	-1.59151
triethoxymethoxyethane	-1.61865	-1.60643	±0.51	±0.51	-1.4049	-1.40375	-2.99355	-1.20878	-1.38725	-1.30124	-1.6311	-1.7257	-1.51075	-1.4973
1-(dipropoxymethoxy)propane	-1.61923	-1.6446	±0.16	±0.16	-1.58068	-1.58369	-1.91473	-1.46701	-1.5254	-1.46659	-1.79651	-1.79477	-1.58033	-1.73633
4,7-Methano-1H-isoindole-1,3(2H)-dione, 2-(2-ethylhexyl)-3a,4,7,7a-tetrahydro-	-1.61926	-1.63691	±0.16	±0.16	-1.55659	-1.55482	-1.95903	-1.46674	-1.52943	-1.4724	-1.7958	-1.78959	-1.58185	-1.66286
2-[[2,2-dimethyl-3-(oxiran-2-ylmethoxy)propoxy]methyl]oxirane	-1.62096	-1.61924	±0.19	±0.19	-1.49311	-1.48796	-2.0683	-1.46586	-1.65112	-1.4798	-1.70057	-1.74205	-1.57549	-1.52814
2-(2-acetyloxyethoxy)ethylethanoate	-1.6213	-1.42349	±0.91	±0.91	-1.63005	-1.62062	-3.91247	-0.929648	-1.1025	-1.05864	-1.09521	-0.89256	-1.01077	-0.982417
3,3,4,4-tetrakis(fluoranyl)-2-methyl-butan-2-ol	-1.62273	-1.7506	±0.32	±0.32	-1.66363	-1.67175	-1.0729	-1.50896	-1.86745	-1.66126	-1.91316	-2.21755	-1.86893	-2.06041
triethyl2-acetyloxypropane-1,2,3-tricarboxylate	-1.62331	-1.4297	±0.95	±0.95	-1.47465	-1.47587	-4.06568	-1.05151	-1.16466	-1.14094	-0.989827	-0.874622	-1.03137	-1.02784
2-(2-hexoxyethoxy)ethanol	-1.62333	-1.67087	±0.30	±0.30	-1.6221	-1.63014	-1.90384	-0.885745	-1.96061	-1.67834	-1.68252	-1.76549	-1.75743	-1.82249
heptan-2-one	-1.62532	-1.55556	±0.35	±0.35	-1.92265	-1.92036	-2.25278	-1.13705	-1.42976	-1.38485	-1.32976	-1.5112	-1.35704	-1.31017
2-(2-chlorophenyl)ethanenitrile	-1.62602	-1.72018	±0.26	±0.26	-1.39083	-1.40532	-2.03574	-1.37666	-1.62044	-1.64194	-1.91118	-1.95427	-1.89135	-1.97407
bis(2-methylpropyl) (E)-but-2-enedioate	-1.62614	-1.64936	±0.16	±0.16	-1.60577	-1.61134	-1.95828	-1.46704	-1.47673	-1.48612	-1.77771	-1.79477	-1.63105	-1.68477
diethyl 2-phenylpropanedioate	-1.62908	-1.62623	±0.08	±0.08	-1.67514	-1.67387	-1.65946	-1.46886	-1.6851	-1.56578	-1.67533	-1.72369	-1.56988	-1.56516
2,2,3,3,3-pentakis(fluoranyl)propan-1-ol	-1.62933	-1.77092	±0.34	±0.34	-1.64852	-1.66057	-1.04721	-1.509	-1.90481	-1.67754	-1.95764	-2.21755	-1.97094	-2.11537
N,N-diethyldodecanamide	-1.6304	-1.56567	±0.79	±0.79	-1.49538	-1.50201	-3.75092	-0.921525	-1.26259	-1.18738	-1.29299	-1.47214	-1.41627	-1.35548
1,1,3,3-tetraethoxypropane	-1.63137	-1.68701	±0.24	±0.24	-1.6222	-1.62555	-1.45639	-1.21225	-1.99368	-1.57747	-1.93202	-1.80457	-1.7796	-1.8664
2-methoxy-4-methyl-phenol	-1.63375	-1.78964	±0.33	±0.33	-1.63548	-1.6221	-1.21984	-1.50898	-1.73751	-1.69131	-2.02105	-2.27264	-1.96127	-2.2262
butyl2-oxidanylpropanoate	-1.63466	-1.56218	±0.40	±0.40	-1.49767	-1.49268	-2.67511	-1.61523	-1.32467	-1.46409	-1.37318	-1.41185	-1.36499	-1.40231
1-Methoxy-2-propanol	-1.63577	-1.43407	±0.68	±0.68	-1.60537	-1.61144	-3.22912	-1.47301	-1.14981	-1.32251	-1.05912	-0.895683	-1.00917	-0.985504
Glycerol	-1.63678	-1.62618	±0.08	±0.08	-1.60915	-1.60735	-1.68347	-1.50877	-1.64603	-1.79272	-1.60997	-1.51	-1.64604	-1.64835
2-Buten-1-ol	-1.63973	-1.62744	±0.08	±0.08	-1.73129	-1.72974	-1.5942	-1.61331	-1.63207	-1.57097	-1.6065	-1.72642	-1.49758	-1.57234
3-chloranylpropylethanoate	-1.63983	-1.56813	±0.26	±0.26	-1.85281	-1.8411	-2.07891	-1.34907	-1.50277	-1.437	-1.41715	-1.421	-1.38386	-1.39759
2-[2-(2-methoxyethoxy)ethoxy]ethanol	-1.6406	-1.47424	±0.81	±0.81	-1.64318	-1.65293	-3.61598	-0.694168	-1.42738	-1.3538	-1.09674	-0.938843	-1.20458	-1.1148
Propionic acid	-1.64653	-1.77729	±0.28	±0.28	-1.62274	-1.60962	-1.37052	-1.50945	-1.87824	-1.64133	-1.8938	-2.21755	-1.82903	-2.20062
1,1,1-tris(fluoranyl)-2-methyl-propan-2-ol	-1.64721	-1.78696	±0.32	±0.32	-1.66584	-1.66457	-1.16731	-1.50901	-1.91592	-1.70262	-1.90521	-2.23763	-1.89683	-2.20464
2-fluoranylphenol	-1.64835	-1.70484	±0.23	±0.23	-1.64773	-1.65935	-1.27396	-1.50902	-1.92722	-1.73409	-1.78707	-1.52729	-1.91427	-2.06839
3-[1,2,2-tris(prop-2-enoxy)ethoxy]prop-1-ene	-1.64839	-1.67595	±0.17	±0.17	-1.59978	-1.6062	-2.03304	-1.46701	-1.51924	-1.5234	-1.79007	-1.79661	-1.6957	-1.72843
5-methylhex-1-yn-3-ol	-1.64871	-1.8003	±0.33	±0.33	-1.64943	-1.63823	-1.2171	-1.50898	-1.82876	-1.6901	-2.00841	-2.28611	-1.9547	-2.22123
5-chloranylpentanenitrile	-1.64981	-1.58914	±0.29	±0.29	-1.76951	-1.77686	-2.27345	-1.27072	-1.51329	-1.47426	-1.47056	-1.44187	-1.48801	-1.41284
ethylN-propylcarbamate	-1.65054	-1.6198	±0.14	±0.14	-1.69865	-1.69866	-1.96539	-1.46581	-1.55222	-1.63394	-1.53908	-1.5537	-1.56578	-1.52474
(3-fluorophenyl)methanol	-1.65182	-1.81176	±0.32	±0.32	-1.58173	-1.58167	-1.35442	-1.509	-1.75011	-1.75273	-2.0331	-2.28041	-2.05971	-2.21469
(2-fluorophenyl)methanol	-1.65197	-1.80095	±0.31	±0.31	-1.59337	-1.59239	-1.34144	-1.50899	-1.7418	-1.75273	-2.0331	-2.27264	-1.95833	-2.21469
1,1,1-triethoxypropane	-1.65256	-1.7657	±0.32	±0.32	-1.6313	-1.63723	-1.1337	-1.46596	-2.04259	-1.60947	-2.04769	-2.12666	-1.93717	-2.02524
1,2-bis(2-ethenoxyethoxy)ethane	-1.65303	-1.6413	±0.29	±0.29	-1.48781	-1.48158	-2.43165	-1.46605	-1.48375	-1.5146	-1.70573	-1.7412	-1.53392	-1.56665
Isopropyl Acetate	-1.65629	-1.57607	±0.28	±0.28	-1.84684	-1.8335	-2.15579	-1.34913	-1.5342	-1.42713	-1.44745	-1.44187	-1.42698	-1.29784
hex-5-en-2-one	-1.6569	-1.57348	±0.30	±0.30	-1.93007	-1.91157	-2.15756	-1.30831	-1.47463	-1.41749	-1.39865	-1.42082	-1.36358	-1.35209
cyclopenten-1-ol	-1.65711	-1.65856	±0.07	±0.07	-1.76439	-1.75903	-1.6196	-1.54762	-1.60983	-1.60873	-1.69057	-1.72508	-1.63415	-1.62658
5-methylhex-5-en-2-one	-1.65999	-1.58871	±0.29	±0.29	-1.93154	-1.91739	-2.14007	-1.30852	-1.38736	-1.47259	-1.46247	-1.44187	-1.44886	-1.37638
hept-2-yn-1-ol	-1.6602	-1.70643	±0.19	±0.19	-1.6423	-1.6405	-1.49696	-1.51277	-1.56428	-1.75326	-2.01136	-1.72642	-2.04955	-1.66689
oct-2-ynoic acid	-1.66084	-1.79303	±0.31	±0.31	-1.65623	-1.66806	-1.1988	-1.50917	-1.91819	-1.70744	-1.96799	-2.21755	-1.97145	-2.11537
1,1,1-tris(fluoranyl)propan-2-ol	-1.66084	-1.78988	±0.30	±0.30	-1.66153	-1.6698	-1.18097	-1.50901	-1.90741	-1.77432	-1.92286	-2.21755	-1.95773	-2.0976
2-prop-2-enoxyethanol	-1.66152	-1.57726	±0.37	±0.37	-1.67824	-1.67815	-2.56324	-1.47311	-1.37671	-1.47056	-1.39062	-1.40946	-1.38281	-1.34974
diethyl2,2-bis(prop-2-enyl)propanedioate	-1.66201	-1.65179	±0.15	±0.15	-1.66488	-1.67362	-1.95368	-1.61276	-1.48115	-1.50972	-1.73824	-1.7809	-1.50063	-1.60231
2-propylphenol	-1.6626	-1.79111	±0.30	±0.30	-1.6517	-1.66327	-1.20944	-1.50904	-1.90756	-1.77432	-1.92286	-2.21755	-1.95773	-2.0976
methyl2-oxidanylidenepropanoate	-1.66266	-1.59446	±0.20	±0.20	-1.85174	-1.84059	-1.91155	-1.38867	-1.55924	-1.57348	-1.51334	-1.44187	-1.48181	-1.38232
propyl2-chloranylethanoate	-1.66304	-1.61	±0.32	±0.32	-1.72272	-1.74502	-2.40356	-1.37646	-1.48562	-1.41105	-1.49682	-1.70383	-1.35723	-1.39768
2-(2-ethoxyethoxy)ethylethanoate	-1.66427	-1.48368	±0.77	±0.77	-1.56947	-1.57043	-3.57683	-0.921247	-1.50857	-1.34012	-1.16325	-1.01272	-1.129	-1.0452
2-methyl-6-propan-2-yl-phenol	-1.66443	-1.81421	±0.34	±0.34	-1.67245	-1.67839	-1.17911	-1.50908	-1.89707	-1.69068	-2.0242	-2.28611	-1.99539	-2.20964
4-methyl-2-pentanone	-1.66491	-1.58217	±0.38	±0.38	-1.97583	-1.96366	-2.32162	-1.09204	-1.47693	-1.38861	-1.43571	-1.42675	-1.33192	-1.40868
2-chloranyl-4-methyl-aniline	-1.6651	-1.71275	±0.32	±0.32	-1.52811	-1.51033	-1.09301	-2.23081	-1.8305	-1.70828	-1.75465	-1.5234	-1.90721	-2.04115
2,6-diethylaniline	-1.66634	-1.78868	±0.31	±0.31	-1.47048	-1.46288	-1.60517	-1.37676	-1.78566	-1.8417	-2.12175	-2.28041	-1.89956	-2.0424
2-propan-2-ylphenol	-1.66849	-1.78603	±0.28	±0.28	-1.64979	-1.66112	-1.26179	-1.50904	-1.89766	-1.78423	-1.91581	-2.21755	-1.8911	-2.07224
oxan-2-ylmethanol	-1.66869	-1.46016	±0.78	±0.78	-1.64176	-1.6493	-3.53324	-1.4731	-1.03713	-1.30783	-1.03845	-0.903504	-1.02097	-0.996286
2-methylprop-2-enoicacid	-1.66881	-1.80156	±0.29	±0.29	-1.64644	-1.64419	-1.33115	-1.50927	-1.91232	-1.73312	-1.90521	-2.23763	-1.89636	-2.19993
3,6-dioxa-1-decanol	-1.66929	-1.70249	±0.13	±0.13	-1.61646	-1.62375	-1.72628	-1.47314	-1.94265	-1.65839	-1.64439	-1.7549	-1.73935	-1.84557
cyclobutanecarbonitrile	-1.66985	-1.58699	±0.27	±0.27	-1.80768	-1.8029	-2.22355	-1.51261	-1.48263	-1.43218	-1.4274	-1.41484	-1.36642	-1.39966
3-piperidin-1-ylpropanenitrile	-1.67005	-1.70394	±0.16	±0.16	-1.52915	-1.53008	-1.74319	-1.49507	-2.02012	-1.74044	-1.6323	-1.75909	-1.72384	-1.86616
cyclohex-3-ene-1-carboxylicacid	-1.67022	-1.80652	±0.28	±0.28	-1.63904	-1.62753	-1.41595	-1.50948	-1.89677	-1.7057	-1.89709	-2.23763	-1.92828	-2.2077
3,5-dimethylhex-1-yn-3-ol	-1.6707	-1.81892	±0.33	±0.33	-1.6523	-1.63918	-1.25297	-1.50911	-1.77537	-1.75982	-2.10612	-2.28041	-1.98771	-2.2262
diethylnonanedioate	-1.67114	-1.62569	±0.68	±0.68	-1.49525	-1.49306	-3.46199	-0.921448	-1.41866	-1.33794	-1.56963	-1.70383	-1.479	-1.37607
2-(butylamino)ethanol	-1.67204	-1.45447	±0.88	±0.88	-1.58532	-1.5866	-3.82694	-1.47313	-0.967938	-1.27167	-0.992698	-0.899833	-0.960188	-0.980395
4-chloranyl-2-methoxy-phenol	-1.67241	-1.80092	±0.29	±0.29	-1.66228	-1.66889	-1.22502	-1.50896	-1.90774	-1.81114	-1.92286	-2.23763	-1.98415	-2.08058
(2-butoxy-2-oxidanylidene-ethyl)2-[2,4-bis(chloranyl)phenoxy]ethanoate	-1.67296	-1.72829	±0.23	±0.23	-1.56612	-1.57268	-1.76899	-1.37829	-1.61409	-1.68079	-2.12978	-1.7412	-2.09445	-1.73654
oxolan-2-ylmethanol	-1.67433	-1.46296	±0.80	±0.80	-1.64545	-1.65406	-3.59091	-1.47309	-1.0189	-1.30012	-1.03776	-0.899833	-1.01939	-0.990086
butanoicacid	-1.67523	-1.81325	±0.28	±0.28	-1.60256	-1.58815	-1.43338	-1.50946	-1.90112	-1.77577	-1.91619	-2.24416	-1.95176	-2.2099
ethyl 2-chloranyl-3-oxidanylidene-butanoate	-1.67583	-1.63759	±0.08	±0.08	-1.71297	-1.71333	-1.72696	-1.71655	-1.57599	-1.69016	-1.59483	-1.50887	-1.58837	-1.54783
ethyl2-oxidanylidenepropanoate	-1.67599	-1.61758	±0.19	±0.19	-1.87022	-1.85927	-1.8959	-1.38884	-1.60425	-1.57015	-1.54328	-1.51	-1.50246	-1.43144
5-bromanylpentyl ethanoate	-1.67642	-1.64851	±0.17	±0.17	-1.84959	-1.84125	-1.92092	-1.42657	-1.52032	-1.55246	-1.62382	-1.70383	-1.52462	-1.52168
hex-3-yn-2-ol	-1.67654	-1.72045	±0.19	±0.19	-1.64571	-1.64671	-1.53707	-1.65252	-1.53467	-1.69891	-2.02019	-1.72369	-2.09425	-1.65077
2-methyl-5-propan-2-yl-phenol	-1.67697	-1.81362	±0.32	±0.32	-1.65507	-1.66656	-1.18805	-1.50906	-1.92987	-1.76647	-2.02371	-2.27264	-1.98243	-2.14234
hex-5-enoicacid	-1.68145	-1.82275	±0.29	±0.29	-1.61701	-1.60261	-1.45781	-1.50952	-1.83345	-1.74262	-2.00716	-2.28611	-1.94897	-2.22219
(Z)-but-2-ene-1,4-diol	-1.68487	-1.65441	±0.09	±0.09	-1.6192	-1.62154	-1.75068	-1.6691	-1.6548	-1.85036	-1.62843	-1.51	-1.61987	-1.62013
2-pentylphenol	-1.68536	-1.82769	±0.33	±0.33	-1.65051	-1.66262	-1.18513	-1.50905	-1.93838	-1.77382	-2.078	-2.27264	-2.0489	-2.15781
2-Butenedioic acid, 1,4-bis(3-methylbutyl) ester	-1.68571	-1.756	±0.22	±0.22	-1.60678	-1.61473	-2.05472	-1.61138	-1.60411	-1.42957	-1.87864	-2.12654	-1.74429	-1.88922
4-ethyl-2-methoxy-phenol	-1.68574	-1.82945	±0.33	±0.33	-1.66394	-1.65395	-1.25146	-1.50911	-1.81252	-1.79117	-2.11806	-2.28041	-1.98771	-2.2262
bis(2-methylpropyl) hexanedioate	-1.68752	-1.65497	±0.66	±0.66	-1.48186	-1.47672	-3.43606	-0.921902	-1.4458	-1.3772	-1.67312	-1.7257	-1.51895	-1.49241
2-methoxybenzenecarbonitrile	-1.68784	-1.61166	±0.37	±0.37	-1.80824	-1.82187	-2.52937	-1.32283	-1.47473	-1.38911	-1.46873	-1.50887	-1.40024	-1.39265
(Z)-2-chloranylbut-2-enal	-1.68892	-1.60707	±0.37	±0.37	-1.88972	-1.89201	-2.45887	-1.21654	-1.51164	-1.42792	-1.42577	-1.42082	-1.43652	-1.39088
2-butylphenol	-1.68989	-1.82399	±0.31	±0.31	-1.65105	-1.66282	-1.24031	-1.50904	-1.92221	-1.8052	-2.0386	-2.27264	-1.99072	-2.14731
3-methylbut-3-enenitrile	-1.69004	-1.60643	±0.34	±0.34	-1.66008	-1.68694	-2.52001	-1.3763	-1.53087	-1.43627	-1.61981	-1.5112	-1.38219	-1.34061
4-propylphenol	-1.69021	-1.82422	±0.31	±0.31	-1.65155	-1.6632	-1.24166	-1.50905	-1.92221	-1.8052	-2.0386	-2.27264	-1.99072	-2.14731
cyclobutanecarboxylicacid	-1.69188	-1.82775	±0.29	±0.29	-1.59983	-1.58473	-1.45176	-1.50949	-1.90238	-1.77577	-2.01921	-2.27264	-1.95176	-2.2099
prop-2-enylpent-4-enoate	-1.69339	-1.83615	±0.30	±0.30	-1.66289	-1.66151	-1.37275	-1.50934	-1.91283	-1.726	-2.00841	-2.28611	-1.9547	-2.26693
diethyldecanedioate	-1.6943	-1.64611	±0.68	±0.68	-1.54317	-1.54097	-3.49373	-0.921471	-1.42148	-1.3599	-1.57938	-1.70723	-1.51295	-1.38079
N-ethylbutan-2-amine	-1.69431	-1.80692	±0.36	±0.36	-1.6437	-1.65344	-0.967206	-1.63957	-2.1708	-1.79943	-1.98604	-2.17359	-1.9317	-2.10369
5-methylhexan-2-one	-1.69759	-1.61242	±0.34	±0.34	-1.94362	-1.9429	-2.32922	-1.34893	-1.50479	-1.48171	-1.33196	-1.52535	-1.40836	-1.3074
4-bromanylbutylethanoate	-1.69813	-1.63395	±0.23	±0.23	-1.90571	-1.89358	-2.07643	-1.38865	-1.5769	-1.51296	-1.53271	-1.51	-1.49532	-1.44727
2-methoxy-4-prop-2-enyl-phenol	-1.69973	-1.84522	±0.33	±0.33	-1.6756	-1.66796	-1.25878	-1.50918	-1.86156	-1.80346	-2.12157	-2.28041	-2.02476	-2.24896
diethyl2-chloranylpropanedioate	-1.70033	-1.68133	±0.06	±0.06	-1.73948	-1.73836	-1.65096	-1.71777	-1.66052	-1.73206	-1.66317	-1.70383	-1.64331	-1.56382
2-methoxy-4-[(E)-prop-1-enyl]phenol	-1.70224	-1.84701	±0.33	±0.33	-1.67883	-1.67595	-1.25966	-1.50908	-1.86051	-1.81005	-2.12157	-2.28041	-2.02508	-2.24896
6-bromanylhexan-1-ol	-1.70226	-1.69429	±0.05	±0.05	-1.71298	-1.71393	-1.74393	-1.61002	-1.75199	-1.6733	-1.70962	-1.7257	-1.65953	-1.64186
(4-fluorophenyl)methanol	-1.70273	-1.86853	±0.34	±0.34	-1.60644	-1.60973	-1.39316	-1.50931	-1.8593	-1.8096	-2.13155	-2.31832	-2.10287	-2.34499
2-(propan-2-yloxymethyl)oxirane	-1.70292	-1.71399	±0.16	±0.16	-1.793	-1.80732	-1.91741	-1.38865	-1.78193	-1.49745	-1.73467	-1.7549	-1.73166	-1.7329
3-methylbut-2-en-1-ol	-1.70377	-1.69261	±0.11	±0.11	-1.87191	-1.86576	-1.733	-1.5503	-1.61479	-1.65002	-1.64064	-1.72508	-1.67116	-1.60348
hept-6-enoicacid	-1.7048	-1.83761	±0.28	±0.28	-1.61926	-1.60608	-1.50109	-1.5096	-1.85035	-1.82626	-2.02094	-2.21154	-1.95911	-2.2719
3-methylbutanoicacid	-1.70598	-1.84467	±0.30	±0.30	-1.61971	-1.60963	-1.44417	-1.5094	-1.91725	-1.80764	-2.03405	-2.28611	-1.95833	-2.26039
2-ethoxyethanol	-1.70716	-1.48791	±0.69	±0.69	-1.76055	-1.76872	-3.25125	-1.47314	-1.21044	-1.45135	-1.03464	-0.905326	-1.00641	-1.01723
dibutylhexanedioate	-1.70761	-1.65333	±0.77	±0.77	-1.48367	-1.48244	-3.75785	-0.921656	-1.41919	-1.32349	-1.56495	-1.70383	-1.49137	-1.3849
5-Nonynoic acid	-1.7085	-1.85178	±0.29	±0.29	-1.64329	-1.63091	-1.51531	-1.50967	-1.88525	-1.74669	-2.02837	-2.21084	-2.05249	-2.29497
N,4-dimethylaniline	-1.70867	-1.81848	±0.30	±0.30	-1.52032	-1.51258	-1.6355	-1.37679	-1.88825	-1.89862	-2.1286	-2.28041	-1.90131	-2.0424
4-phenylpentanoicacid	-1.70884	-1.84847	±0.30	±0.30	-1.6613	-1.6557	-1.40654	-1.50942	-1.91348	-1.79452	-2.02094	-2.28611	-1.96483	-2.2719
6-Nonynoic acid	-1.70938	-1.85195	±0.28	±0.28	-1.63993	-1.62533	-1.52761	-1.50972	-1.88791	-1.74568	-2.02944	-2.21084	-2.04807	-2.29497
2-ethoxyethyl2-methylprop-2-enoate	-1.71138	-1.74343	±0.16	±0.16	-1.65316	-1.66455	-1.71066	-1.46596	-1.98244	-1.56965	-1.93323	-1.80457	-1.77795	-1.8721
2-methylquinoline	-1.71215	-1.54381	±0.62	±0.62	-2.03554	-2.01444	-3.00595	-1.18847	-1.28327	-1.25484	-1.20251	-1.15382	-1.17615	-1.12311
Benzeneethanol, 2-fluoro-	-1.71442	-1.87807	±0.33	±0.33	-1.66422	-1.66506	-1.41372	-1.50977	-1.83034	-1.79283	-2.12503	-2.31832	-2.1177	-2.34369
2-Methyl-2-butanol	-1.71457	-1.74171	±0.20	±0.20	-1.50818	-1.5379	-1.39761	-1.75387	-1.99176	-2.02461	-1.78807	-1.78506	-1.77319	-1.85689
pentanoicacid	-1.71489	-1.85127	±0.29	±0.29	-1.60536	-1.59265	-1.48802	-1.50951	-1.91632	-1.85942	-2.03298	-2.28611	-1.9619	-2.26039
propyl 2-bromanylethanoate	-1.71516	-1.65035	±0.38	±0.38	-1.75803	-1.78782	-2.63383	-1.37674	-1.491	-1.45817	-1.50053	-1.70383	-1.39264	-1.40089
2-(2-ethenoxyethoxy)ethanol	-1.71551	-1.49343	±0.73	±0.73	-1.72419	-1.73394	-3.39876	-1.47314	-1.19024	-1.45408	-1.03421	-0.905326	-1.00587	-1.01458
2-(dibutylamino)ethanol	-1.71575	-1.8075	±0.34	±0.34	-1.58168	-1.63221	-0.973485	-1.97038	-1.95505	-1.90539	-1.99202	-2.11008	-1.93034	-2.02435
2-(4-methylphenyl)ethanenitrile	-1.71789	-1.69471	±0.30	±0.30	-1.62237	-1.64776	-2.41358	-1.37822	-1.52432	-1.5686	-1.87035	-1.70383	-1.8324	-1.38569
3-chloranylpropanal	-1.72	-1.66113	±0.41	±0.41	-1.67651	-1.70728	-2.74351	-1.32302	-1.43442	-1.49586	-1.6594	-1.50155	-1.74413	-1.32566
ethyl 4-ethoxybenzoate	-1.72067	-1.6777	±0.20	±0.20	-1.78558	-1.78598	-2.12599	-1.46936	-1.66233	-1.59891	-1.61653	-1.72022	-1.56354	-1.44853
2-phenylcycloheptan-1-one	-1.722	-1.65065	±0.25	±0.25	-1.8663	-1.85786	-2.20351	-1.4267	-1.66415	-1.5092	-1.52631	-1.51379	-1.52146	-1.4172
Aceticacid,2-(nitrooxy)-,ethylester	-1.72296	-1.82154	±0.32	±0.32	-1.50092	-1.52245	-2.3271	-1.37688	-1.62709	-1.69206	-2.01419	-2.23221	-1.92671	-1.9958
4-pentylphenol	-1.7231	-1.85813	±0.34	±0.34	-1.65141	-1.66356	-1.20704	-1.50906	-2.01452	-1.84988	-2.16621	-2.28041	-2.07911	-2.16006
(E)-2-methyl-3-phenyl-prop-2-enal	-1.72438	-1.63732	±0.26	±0.26	-1.85168	-1.84707	-2.23071	-1.6128	-1.58024	-1.48092	-1.46725	-1.43566	-1.45024	-1.41661
2-[(2-methylpropan-2-yl)oxymethyl]oxirane	-1.72889	-1.7455	±0.15	±0.15	-1.66011	-1.67585	-1.96345	-1.4658	-1.88251	-1.60216	-1.85235	-1.79087	-1.73211	-1.82981
1-propoxypropan-2-ol	-1.73082	-1.58318	±0.54	±0.54	-1.68466	-1.71425	-3.03617	-1.47306	-1.48373	-1.48806	-1.23579	-1.19775	-1.31919	-1.19914
(Z)-2-chloranyl-3-phenyl-prop-2-enal	-1.73291	-1.67297	±0.37	±0.37	-1.82648	-1.84623	-2.59695	-1.37638	-1.54674	-1.41242	-1.5252	-1.70383	-1.43564	-1.45984
2-octanone	-1.73482	-1.67425	±0.31	±0.31	-1.87944	-1.88501	-2.38869	-1.42661	-1.54219	-1.44247	-1.57935	-1.72369	-1.47643	-1.39858
Phenethyl alcohol	-1.73516	-1.7664	±0.19	±0.19	-1.73205	-1.73074	-1.49188	-1.74969	-1.67582	-1.6799	-2.08604	-1.74437	-2.10038	-1.67313
2,3-dimethylbutan-2-ol	-1.73679	-1.76938	±0.20	±0.20	-1.5125	-1.53799	-1.45324	-1.83127	-2.03029	-1.94413	-1.84808	-1.82677	-1.78843	-1.92113
3-methoxypropan-1-ol	-1.737	-1.63016	±0.54	±0.54	-1.68924	-1.69314	-3.12531	-1.47313	-1.31757	-1.45267	-1.40791	-1.40194	-1.34053	-1.40017
(E)-2-methylpent-2-enoicacid	-1.73719	-1.87287	±0.30	±0.30	-1.5885	-1.57291	-1.52815	-1.50978	-1.9301	-1.89335	-2.13754	-2.21154	-2.07334	-2.28346
ethylN-butylcarbamate	-1.74025	-1.70821	±0.13	±0.13	-1.84926	-1.86279	-1.79599	-1.46597	-1.71008	-1.77953	-1.71812	-1.72146	-1.64849	-1.53036
2-(4-methylphenyl)ethanol	-1.74033	-1.72815	±0.11	±0.11	-1.90627	-1.89764	-1.58488	-1.75117	-1.65584	-1.65093	-1.73556	-1.7523	-1.64761	-1.69928
4-butylphenol	-1.74124	-1.86337	±0.32	±0.32	-1.65162	-1.66345	-1.29175	-1.50906	-2.03447	-1.90591	-2.1324	-2.28041	-2.0161	-2.14857
N,3-dimethylaniline	-1.74244	-1.85022	±0.28	±0.28	-1.58646	-1.58086	-1.72125	-1.3768	-1.87449	-1.92844	-2.12875	-2.28041	-1.94646	-2.07825
3,3-dimethylbutanoicacid	-1.7441	-1.87722	±0.31	±0.31	-1.62133	-1.61217	-1.48218	-1.50945	-1.95654	-1.89693	-2.13011	-2.31832	-1.98477	-2.26039
3-phenylpropanenitrile	-1.74488	-1.67085	±0.39	±0.39	-1.81693	-1.83769	-2.65539	-1.37654	-1.56374	-1.42755	-1.5363	-1.70383	-1.39175	-1.39874
[2,2,4-trimethyl-3-(2-methylpropanoyloxy)pentyl] 2-methylpropanoate	-1.74505	-1.80337	±0.31	±0.31	-1.59242	-1.59281	-2.46816	-1.46653	-1.63862	-1.51418	-1.94261	-2.12666	-1.79078	-1.90089
N-(2-methylpropoxymethyl)prop-2-enamide	-1.74581	-1.67756	±0.23	±0.23	-1.68766	-1.6901	-2.28635	-1.717	-1.64017	-1.65093	-1.54846	-1.51	-1.55509	-1.4898
nitromethane	-1.74584	-1.8076	±0.28	±0.28	-1.57189	-1.58447	-2.35185	-1.3765	-1.66164	-1.75013	-1.9244	-1.95427	-1.89484	-2.00601
Butanoicacid,2-methyl-	-1.74607	-1.88883	±0.31	±0.31	-1.61406	-1.60378	-1.50325	-1.5095	-1.96485	-1.89693	-2.13011	-2.31932	-2.08615	-2.26039
2-methylhex-5-en-3-yn-2-ol	-1.74769	-1.87416	±0.29	±0.29	-1.71011	-1.7073	-1.44691	-1.51067	-1.81695	-1.88512	-2.15675	-2.21084	-2.05571	-2.24123
2-methylbut-3-en-2-ol	-1.7478	-1.76694	±0.10	±0.10	-1.81595	-1.81196	-1.62039	-1.69062	-1.79791	-1.62265	-1.87509	-1.78959	-1.75034	-1.89486
2,3-di(butanoyloxy)propylbutanoate	-1.74789	-1.67891	±0.86	±0.86	-1.45296	-1.45257	-4.04654	-0.921658	-1.43205	-1.37018	-1.55924	-1.70383	-1.47056	-1.37951
6,10-dimethylundeca-5,9-dien-2-one	-1.74799	-1.71215	±0.26	±0.26	-1.73938	-1.7522	-2.39607	-1.61174	-1.48093	-1.51639	-1.73919	-1.77529	-1.51103	-1.59933
n-Butyl acetate	-1.74852	-1.70076	±0.28	±0.28	-1.88651	-1.88171	-2.36539	-1.46567	-1.53073	-1.48771	-1.62194	-1.70383	-1.55359	-1.51047
6-phenylhexanoicacid	-1.75105	-1.88353	±0.31	±0.31	-1.66741	-1.66194	-1.44083	-1.50957	-2.03815	-1.81789	-2.12157	-2.31832	-1.98771	-2.2719
but-3-en-1-ol	-1.7522	-1.73407	±0.06	±0.06	-1.82481	-1.82196	-1.7172	-1.77317	-1.71547	-1.6966	-1.71619	-1.72642	-1.70836	-1.6405
(3-methylphenyl)methanol	-1.75387	-1.7927	±0.18	±0.18	-1.76246	-1.75961	-1.51388	-1.75144	-1.6735	-1.71812	-2.09809	-1.74437	-2.11986	-1.7857
6-methylhept-5-en-2-one	-1.75465	-1.70288	±0.28	±0.28	-1.93885	-1.93356	-2.32139	-1.38869	-1.54816	-1.52489	-1.627	-1.70383	-1.53037	-1.51205
(phenylmethyl)2-bromanylethanoate	-1.75498	-1.84891	±0.33	±0.33	-1.53998	-1.56146	-2.4098	-1.37765	-1.67759	-1.69044	-2.02797	-2.23221	-1.93521	-2.03676
2,2-diethoxy-N,N-dimethyl-ethanamine	-1.75508	-1.89926	±0.58	±0.58	-1.6471	-1.6587	-0.500843	-1.83391	-2.46797	-1.74548	-2.43159	-2.21368	-2.1974	-2.29595
1-ethoxy-2-(2-ethoxyethoxy)ethane	-1.75795	-1.75151	±0.51	±0.51	-1.59511	-1.59575	-2.98361	-0.921367	-1.85407	-1.50848	-1.84729	-1.7523	-1.74337	-1.71378
ethyl2-cyano-3-methyl-pentanoate	-1.76014	-1.72547	±0.10	±0.10	-1.85532	-1.85553	-1.79677	-1.60575	-1.74153	-1.73145	-1.73464	-1.72369	-1.63659	-1.57346
2-propan-2-yloxyethanol	-1.76225	-1.53287	±0.76	±0.76	-1.75353	-1.77397	-3.52604	-1.47315	-1.29755	-1.45917	-1.05231	-0.905675	-1.06932	-1.01797
2,6-di(propan-2-yl)phenol	-1.76408	-1.9246	±0.37	±0.37	-1.6685	-1.67741	-1.2906	-1.50917	-2.12588	-1.90891	-2.1681	-2.33834	-2.22824	-2.3308
azonane	-1.76432	-1.77806	±0.24	±0.24	-1.55666	-1.558	-2.2203	-1.49477	-2.11784	-1.69219	-1.7105	-1.77816	-1.75564	-1.89654
1,6-dioxacycloheptadecan-7-one	-1.7659	-1.87438	±0.30	±0.30	-1.63847	-1.64732	-1.59708	-1.46624	-2.14881	-1.65433	-2.20902	-2.18113	-2.05101	-2.15035
2-cyclopentylethanoicacid	-1.76614	-1.89866	±0.31	±0.31	-1.63363	-1.62581	-1.49943	-1.50952	-2.02964	-1.93137	-2.13361	-2.31832	-2.02214	-2.28315
methyl (E)-but-2-enoate	-1.76648	-1.67508	±0.32	±0.32	-1.95436	-1.94549	-2.39416	-1.42651	-1.58654	-1.53241	-1.52589	-1.51	-1.48234	-1.39311
hexanoicacid	-1.76653	-1.89893	±0.31	±0.31	-1.62544	-1.61561	-1.52041	-1.50961	-2.02964	-1.93137	-2.13361	-2.31832	-2.02214	-2.28315
(+/-)-3-Hydroxybutanoicacidethylester	-1.76721	-1.53556	±0.86	±0.86	-1.73089	-1.74508	-3.8254	-1.47314	-1.17053	-1.39448	-1.03095	-0.905326	-1.05938	-1.02041
1,2,3,4-tetrahydroquinoline	-1.77011	-1.86597	±0.27	±0.27	-1.59309	-1.59298	-1.94923	-1.37706	-1.78253	-1.96715	-2.12875	-2.24416	-1.94646	-2.07829
2-methylprop-2-en-1-ol	-1.77287	-1.80193	±0.18	±0.18	-1.65901	-1.66693	-1.54967	-1.80007	-1.78142	-1.82279	-2.13021	-1.7549	-2.10536	-1.74899
cyclopentanecarboxylicacid	-1.77509	-1.92232	±0.34	±0.34	-1.5943	-1.58119	-1.53559	-1.50963	-2.06035	-1.94007	-2.20448	-2.35081	-2.08615	-2.36059
2,2,3,3,4,4,4-heptakis(fluoranyl)butan-1-ol	-1.77566	-1.93647	±0.39	±0.39	-1.64859	-1.66067	-1.26377	-1.50903	-2.15617	-1.95183	-2.23959	-2.31932	-2.3512	-2.26452
3,7-dimethylocta-2,6-dienyl ethanoate	-1.7767	-1.76469	±0.20	±0.20	-1.74111	-1.75157	-2.28698	-1.61569	-1.63342	-1.59319	-1.81494	-1.76826	-1.67656	-1.76516
2-Propanol	-1.77807	-1.7766	±0.03	±0.03	-1.7775	-1.77988	-1.77624	-1.77351	-1.74413	-1.83964	-1.75561	-1.7523	-1.76566	-1.80151
3-methoxy-3-methyl-butan-1-ol	-1.7807	-1.55704	±0.71	±0.71	-1.74523	-1.76923	-3.38202	-1.47307	-1.46702	-1.51827	-1.11006	-0.905675	-1.15878	-1.04106
hex-3-yn-1-ol	-1.78083	-1.77512	±0.08	±0.08	-1.91054	-1.9059	-1.75861	-1.67535	-1.72362	-1.70595	-1.78585	-1.74307	-1.75022	-1.79213
1-bromanyl-3,3-dimethyl-butan-2-one	-1.78284	-1.69749	±0.46	±0.46	-1.83993	-1.8721	-2.90985	-1.37641	-1.53928	-1.4557	-1.48662	-1.70383	-1.39261	-1.39852
2,2-dimethyl-1,3-dioxolane	-1.78367	-1.76165	±0.41	±0.41	-1.86652	-1.89116	-2.63091	-0.921587	-1.85227	-1.61445	-1.70881	-1.7523	-1.67216	-1.70635
3-methylbut-2-enylethanoate	-1.78499	-1.72015	±0.29	±0.29	-1.91473	-1.90865	-2.39725	-1.46556	-1.66646	-1.53793	-1.60434	-1.70383	-1.54074	-1.46203
n-propanol	-1.78541	-1.79617	±0.03	±0.03	-1.77698	-1.77796	-1.78347	-1.77266	-1.82785	-1.75917	-1.7998	-1.79103	-1.79467	-1.87808
2-heptylcyclopentan-1-one	-1.78571	-1.74017	±0.32	±0.32	-1.72719	-1.74125	-2.58868	-1.6104	-1.4887	-1.5501	-1.79361	-1.78959	-1.51046	-1.60174
diethyl 2-bromanylpropanedioate	-1.7861	-1.74562	±0.11	±0.11	-1.84251	-1.84935	-1.95439	-1.71837	-1.68027	-1.7778	-1.68003	-1.70383	-1.66826	-1.58139
1,3-propanediol	-1.7867	-1.72418	±0.16	±0.16	-1.83673	-1.84143	-2.03782	-1.66892	-1.65811	-1.81944	-1.64443	-1.51527	-1.62313	-1.5965
2-methylpentane-2,4-diol	-1.78731	-1.55069	±0.71	±0.71	-1.85323	-1.87018	-3.31921	-1.54947	-1.25845	-1.56341	-1.09719	-0.906041	-1.06933	-1.02036
(E)-pent-2-enenitrile	-1.78815	-1.68171	±0.31	±0.31	-1.87736	-1.87737	-2.43291	-1.61133	-1.61562	-1.58636	-1.51609	-1.421	-1.45319	-1.42586
2,3-bis(chloranyl)aniline	-1.78837	-1.85014	±0.30	±0.30	-1.76607	-1.77997	-1.15291	-2.23012	-1.79831	-1.86937	-1.92182	-2.24416	-1.80306	-1.93561
3,3-diethoxyprop-1-yne	-1.78991	-1.75747	±0.24	±0.24	-1.78793	-1.81315	-2.3917	-1.57257	-1.63361	-1.6696	-1.66083	-1.74437	-1.61573	-1.68521
3-prop-2-ynoxyprop-1-yne	-1.78994	-1.88757	±0.31	±0.31	-1.58892	-1.57509	-1.34529	-2.2305	-1.87013	-1.88091	-2.03877	-2.28611	-1.91453	-2.14544
oct-2-yn-1-ol	-1.78995	-1.80557	±0.18	±0.18	-1.79426	-1.78907	-1.56141	-1.67162	-1.68975	-1.90572	-2.11785	-1.74437	-2.09959	-1.68206
2-(2-butoxyethoxy)ethylethanoate	-1.79018	-1.72282	±0.65	±0.65	-1.57931	-1.57925	-3.43375	-0.921342	-1.77258	-1.53981	-1.70522	-1.72146	-1.55108	-1.42438
2-phenylpropanenitrile	-1.79031	-1.70957	±0.44	±0.44	-1.81234	-1.842	-2.87341	-1.37765	-1.55097	-1.52122	-1.55458	-1.71445	-1.45109	-1.398
2-(dimethylamino)ethyl2-methylprop-2-enoate	-1.7906	-1.92311	±0.50	±0.50	-1.6465	-1.65763	-0.832259	-1.75476	-2.46598	-1.74548	-2.43159	-2.21368	-2.18726	-2.29595
(E)-oct-2-enoicacid	-1.79109	-1.93537	±0.32	±0.32	-1.65741	-1.64975	-1.5573	-1.51002	-2.03608	-1.98748	-2.13962	-2.31832	-2.14911	-2.34859
isobutyl acetate	-1.79125	-1.72542	±0.32	±0.32	-1.93001	-1.92434	-2.47731	-1.42674	-1.66671	-1.5089	-1.60477	-1.70383	-1.54883	-1.46272
1-phenoxypropan-2-one	-1.79181	-1.69203	±0.26	±0.26	-1.93002	-1.9258	-2.23328	-1.61392	-1.6327	-1.65398	-1.55296	-1.44284	-1.49561	-1.43924
non-8-enoicacid	-1.79257	-1.93729	±0.32	±0.32	-1.65226	-1.64442	-1.55499	-1.50997	-2.06116	-1.97811	-2.14706	-2.25649	-2.22106	-2.34736
2-chloranylcyclohexan-1-one	-1.79284	-1.6771	±0.35	±0.35	-1.99112	-1.98064	-2.44396	-1.51214	-1.59331	-1.5194	-1.50934	-1.42082	-1.38676	-1.41347
n-Amyl Acetate	-1.79798	-1.75101	±0.31	±0.31	-1.88448	-1.88815	-2.53624	-1.46626	-1.54974	-1.55932	-1.7017	-1.72369	-1.59189	-1.60863
1-(4-ethylphenyl)ethanone	-1.79845	-1.69725	±0.36	±0.36	-1.98698	-1.97991	-2.53942	-1.4266	-1.58818	-1.54497	-1.52312	-1.51	-1.48386	-1.38942
3,3-dimethyl-2-butanone	-1.8	-1.6865	±0.49	±0.49	-2.08794	-2.08095	-2.77082	-1.11387	-1.6348	-1.43634	-1.47526	-1.45471	-1.45335	-1.35698
2-bromoethylethanoate	-1.80104	-1.71834	±0.40	±0.40	-1.9658	-1.97684	-2.69329	-1.32295	-1.55337	-1.53701	-1.55804	-1.51	-1.5349	-1.53123
propane-2-sulfonyl chloride	-1.80202	-1.87899	±0.30	±0.30	-1.65031	-1.65681	-2.32581	-1.37676	-1.64274	-1.92055	-2.04119	-2.24416	-1.87818	-2.05345
bicyclo[2.2.1]hept-2-ene-5-carbonitrile	-1.80206	-1.68956	±0.35	±0.35	-1.93447	-1.93387	-2.52986	-1.61639	-1.58931	-1.52385	-1.48669	-1.44284	-1.43843	-1.39991
2-oxidanylidenepropanal	-1.80295	-1.71936	±0.46	±0.46	-1.8984	-1.92472	-2.89371	-1.37637	-1.55166	-1.44808	-1.52771	-1.70383	-1.40847	-1.46063
ethyl2-cyanoprop-2-enoate	-1.80787	-1.75373	±0.15	±0.15	-1.88721	-1.8918	-2.04876	-1.71664	-1.69	-1.7504	-1.67028	-1.70383	-1.61166	-1.56675
heptanoicacid	-1.80933	-1.94899	±0.32	±0.32	-1.6581	-1.65292	-1.54651	-1.50976	-2.11349	-2.03287	-2.15167	-2.33834	-2.14911	-2.33708
3-cyclohexylpropanoicacid	-1.80974	-1.94737	±0.32	±0.32	-1.66576	-1.66068	-1.55316	-1.50989	-2.07612	-2.05088	-2.15167	-2.31932	-2.14911	-2.33708
Benzeneethanol, alpha-methyl-	-1.81061	-1.75726	±0.21	±0.21	-2.0979	-2.08022	-1.6747	-1.97013	-1.62298	-1.60058	-1.62779	-1.74307	-1.54231	-1.61289
ethyl 4-methoxybenzoate	-1.81073	-1.74182	±0.27	±0.27	-1.90989	-1.90927	-2.38416	-1.61464	-1.67058	-1.56924	-1.61734	-1.70383	-1.54232	-1.49693
1-butoxypropan-2-ol	-1.81243	-1.78456	±0.29	±0.29	-1.72118	-1.76181	-2.57579	-1.47319	-1.82479	-1.61696	-1.71331	-1.74548	-1.65881	-1.75425
3-methylpentan-3-ol	-1.81246	-1.89017	±0.24	±0.24	-1.56071	-1.5757	-1.57637	-1.83584	-2.11794	-2.02968	-1.99098	-2.19155	-1.95154	-2.07138
2-methylcyclohexan-1-ol	-1.81279	-1.82193	±0.07	±0.07	-1.74827	-1.76977	-1.68265	-1.83557	-1.8979	-1.90463	-1.85071	-1.85272	-1.86845	-1.80864
decan-2-one	-1.81302	-1.76622	±0.34	±0.34	-1.75807	-1.77554	-2.67826	-1.46651	-1.6869	-1.5542	-1.77164	-1.78506	-1.57111	-1.61486
(Z)-pent-2-en-1-ol	-1.81334	-1.82262	±0.12	±0.12	-1.93522	-1.92667	-1.71538	-1.97042	-1.72466	-1.60911	-1.8119	-1.79103	-1.8369	-1.90495
Butan-2-ol	-1.81338	-1.81546	±0.03	±0.03	-1.82761	-1.83411	-1.78974	-1.76822	-1.77548	-1.83037	-1.86816	-1.79103	-1.8589	-1.81095
(2E)-1,1-diethoxy-3,7-dimethyl-octa-2,6-diene	-1.81346	-1.87406	±0.32	±0.32	-1.64826	-1.6633	-2.57415	-1.61709	-1.65821	-1.55833	-1.97483	-2.14403	-1.88882	-2.01356
3,7-dimethyloct-6-enyl ethanoate	-1.81348	-1.82999	±0.30	±0.30	-1.71189	-1.72979	-2.53835	-1.61687	-1.55921	-1.6273	-1.91098	-2.1094	-1.6747	-1.8214
(E)-2-ethylhex-2-enal	-1.81354	-1.741	±0.33	±0.33	-1.94647	-1.94117	-2.5454	-1.42661	-1.66706	-1.54813	-1.61992	-1.70383	-1.54872	-1.46272
cyclopentylethanoate	-1.81412	-1.74422	±0.32	±0.32	-1.92328	-1.92141	-2.52241	-1.46575	-1.67231	-1.55693	-1.63678	-1.70383	-1.57282	-1.46666
tert-butyl 2-chloranylethanoate	-1.81421	-1.73264	±0.45	±0.45	-1.83864	-1.87192	-2.93104	-1.37731	-1.56048	-1.50472	-1.61538	-1.72146	-1.4584	-1.44703
6-methylheptan-2-one	-1.81421	-1.73458	±0.35	±0.35	-1.88639	-1.89988	-2.60018	-1.42662	-1.64921	-1.56901	-1.66819	-1.73284	-1.48475	-1.42869
Hexanoic acid, 2-propyn-1-yl ester	-1.81498	-1.8342	±0.21	±0.21	-1.63094	-1.64266	-2.008	-1.57231	-1.80485	-1.88443	-2.16166	-1.79216	-2.12924	-1.71578
Hexyl acetate	-1.81709	-1.77506	±0.33	±0.33	-1.81895	-1.83196	-2.65956	-1.4669	-1.57421	-1.59961	-1.76844	-1.7412	-1.61072	-1.67905
cyclohex-2-en-1-ol	-1.8174	-1.80249	±0.10	±0.10	-1.9525	-1.94704	-1.82352	-1.88762	-1.69018	-1.68194	-1.73902	-1.755	-1.78324	-1.76478
2,2-dimethylbutanoicacid	-1.81903	-1.96012	±0.35	±0.35	-1.63638	-1.62928	-1.53273	-1.5096	-2.19963	-2.01724	-2.20834	-2.36113	-2.12352	-2.38335
undec-10-enoicacid	-1.81936	-1.98547	±0.35	±0.35	-1.67398	-1.67303	-1.55251	-1.5101	-2.11047	-2.01726	-2.1982	-2.33834	-2.39464	-2.38617
nonan-2-one	-1.81947	-1.75356	±0.34	±0.34	-1.78299	-1.80077	-2.66547	-1.46613	-1.73418	-1.55603	-1.73075	-1.75838	-1.52327	-1.5176
1-phenylpropan-2-one	-1.82091	-1.72631	±0.35	±0.35	-2.03477	-2.0271	-2.50968	-1.38878	-1.61991	-1.57619	-1.58996	-1.51	-1.50673	-1.49999
3-(trifluoromethyl)benzenecarbonitrile	-1.82114	-1.93146	±0.32	±0.32	-1.61022	-1.61842	-2.29327	-1.37745	-1.83506	-1.86675	-2.14681	-2.27627	-2.12141	-2.16894
1-(2,4,5-trimethylphenyl)ethanone	-1.82118	-1.71502	±0.41	±0.41	-2.00068	-1.99367	-2.70333	-1.42648	-1.6081	-1.47958	-1.53643	-1.51	-1.48734	-1.40463
2-Methyltetrahydrofuran	-1.82131	-1.7152	±0.69	±0.69	-1.87618	-1.91276	-3.48434	-0.807485	-1.67857	-1.50583	-1.48398	-1.45471	-1.52682	-1.42135
6-methylheptyl 2-(4-chloranyl-2-methyl-phenoxy)ethanoate	-1.82142	-1.89787	±0.20	±0.20	-1.70433	-1.72637	-2.14295	-1.57856	-1.86455	-1.7537	-1.97948	-2.13494	-2.01887	-2.07499
3-methylpentan-2-one	-1.82177	-1.72742	±0.45	±0.45	-2.04888	-2.04916	-2.73912	-1.11328	-1.71044	-1.52265	-1.56888	-1.52764	-1.5229	-1.47124
3-phenylpropylethanoate	-1.822	-1.76575	±0.23	±0.23	-1.87443	-1.8775	-2.35532	-1.6023	-1.67789	-1.63533	-1.73119	-1.7257	-1.59695	-1.58084
methyl3-bromanylpropanoate	-1.82248	-1.7241	±0.46	±0.46	-1.93659	-1.95966	-2.90511	-1.32313	-1.59108	-1.51233	-1.52945	-1.51379	-1.51868	-1.4512
ethyl cyclopropanecarboxylate	-1.82431	-1.74787	±0.34	±0.34	-1.96787	-1.96228	-2.55837	-1.46549	-1.67469	-1.53654	-1.60494	-1.70383	-1.54264	-1.46203
butane-2,3-dione	-1.82453	-1.73251	±0.27	±0.27	-1.93526	-1.93186	-2.34912	-1.71636	-1.64353	-1.60059	-1.59502	-1.51	-1.5076	-1.53573
ethyl but-2-ynoate	-1.82674	-1.72896	±0.30	±0.30	-1.92118	-1.92139	-2.46262	-1.71595	-1.60986	-1.56813	-1.58804	-1.51	-1.49246	-1.5
2,3-dimethylbut-3-en-2-ol	-1.82833	-1.82406	±0.09	±0.09	-1.96586	-1.95229	-1.7541	-1.78965	-1.85849	-1.65979	-1.81815	-1.78506	-1.803	-1.85421
1,2,3,4-tetrahydronaphthalen-2-ol	-1.82882	-1.79339	±0.13	±0.13	-2.001	-1.99023	-1.73378	-1.90977	-1.73959	-1.70032	-1.72707	-1.7549	-1.65385	-1.72339
ethyl undec-10-enoate	-1.82962	-1.86137	±0.31	±0.31	-1.67979	-1.70046	-2.58309	-1.61827	-1.62951	-1.64343	-1.95276	-2.14403	-1.73745	-1.92491
1,1-dimethoxyethane	-1.83058	-1.80117	±0.49	±0.49	-1.8328	-1.86055	-2.92988	-0.921592	-1.92354	-1.63679	-1.70893	-1.7549	-1.71972	-1.72299
butyl2-[4-[5-(trifluoromethyl)pyridin-2-yl]oxyphenoxy]propanoate	-1.83124	-1.88614	±0.14	±0.14	-1.78479	-1.8026	-1.86674	-1.62187	-1.91475	-1.80156	-2.02636	-2.06654	-1.94561	-2.03057
2-ethylbutanoicacid	-1.83442	-1.98189	±0.36	±0.36	-1.64104	-1.63451	-1.55081	-1.50965	-2.23633	-2.04253	-2.22605	-2.36113	-2.20388	-2.41298
hept-4-yn-3-ol	-1.83443	-1.85204	±0.19	±0.19	-1.8213	-1.81768	-1.62998	-1.68649	-1.83323	-1.84137	-2.21095	-1.76026	-2.15889	-1.76028
2-Propoxyethanol	-1.83487	-1.73878	±0.44	±0.44	-1.79604	-1.82548	-2.95016	-1.47318	-1.57355	-1.64407	-1.5816	-1.46724	-1.54854	-1.5279
6-chloranylhexan-1-ol	-1.83709	-1.83888	±0.06	±0.06	-1.88096	-1.87971	-1.87799	-1.89513	-1.80077	-1.74491	-1.78012	-1.77816	-1.90586	-1.84522
1-(2-methylpropoxy)propan-2-ol	-1.83737	-1.80523	±0.26	±0.26	-1.76157	-1.80718	-2.50668	-1.54943	-1.8484	-1.68142	-1.70689	-1.74548	-1.68767	-1.75757
1-oxacycloheptadecan-2-one	-1.83771	-1.87558	±0.34	±0.34	-1.67196	-1.69319	-2.70205	-1.61833	-1.67194	-1.60077	-1.9057	-2.14403	-1.79705	-1.95074
3-(diethylamino)propanenitrile	-1.83951	-1.93173	±0.34	±0.34	-1.60019	-1.60032	-1.41777	-1.63901	-2.45793	-2.00637	-2.15499	-2.21208	-2.03516	-2.19349
7-bromanylheptanenitrile	-1.84024	-1.74394	±0.27	±0.27	-1.93549	-1.93369	-2.37269	-1.71633	-1.64494	-1.63416	-1.64436	-1.51	-1.51197	-1.53573
4-(2-methylpropyl)morpholine	-1.84028	-1.95781	±0.51	±0.51	-1.64704	-1.65856	-0.84958	-1.75474	-2.66976	-1.91441	-2.38787	-2.21368	-2.1865	-2.29595
N,N-dimethylethanamine	-1.84177	-1.8353	±0.22	±0.22	-1.6331	-1.63934	-2.24116	-1.63881	-2.21268	-1.75646	-1.77084	-1.78506	-1.74596	-1.92961
(E)-2-methyl-3-phenyl-prop-2-en-1-ol	-1.84219	-1.97735	±0.30	±0.30	-1.80741	-1.80386	-1.48919	-1.65268	-1.95662	-1.95361	-2.23197	-2.33834	-2.17337	-2.36645
Isoamyl acetate	-1.84237	-1.77164	±0.33	±0.33	-1.92041	-1.92298	-2.61889	-1.46613	-1.68795	-1.5795	-1.70074	-1.72369	-1.58193	-1.51417
butanedioyldichloride	-1.84242	-1.88761	±0.25	±0.25	-1.8256	-1.83061	-1.3725	-2.22957	-1.74396	-1.96181	-1.93289	-2.25649	-1.89386	-1.82878
1,1-bis(chloranyl)propan-2-one	-1.84294	-1.90624	±0.21	±0.21	-1.65927	-1.66149	-2.16519	-1.7811	-1.67252	-1.91984	-2.04119	-2.23221	-1.87739	-2.05219
1-cyclopropylethanol	-1.84488	-1.81505	±0.07	±0.07	-1.89644	-1.90262	-1.85441	-1.77148	-1.85067	-1.8634	-1.77517	-1.7523	-1.76263	-1.72134
2-(diethylamino)ethanol	-1.84541	-1.79694	±0.32	±0.32	-1.7479	-1.79924	-2.69854	-1.62775	-1.63254	-1.69694	-1.715	-1.75252	-1.65336	-1.64563
sec-Butyl Acetate	-1.84594	-1.76649	±0.36	±0.36	-1.96085	-1.96082	-2.65878	-1.46578	-1.67557	-1.56303	-1.63678	-1.70383	-1.57282	-1.46666
hexane-1,2-diol	-1.84748	-1.81807	±0.10	±0.10	-1.83432	-1.83855	-1.98068	-1.66912	-1.84357	-1.96978	-1.79632	-1.72642	-1.75908	-1.7629
ethyl(E)-3-phenylprop-2-enoate	-1.85001	-1.76841	±0.30	±0.30	-1.9298	-1.93248	-2.50789	-1.72023	-1.67626	-1.56491	-1.61851	-1.70383	-1.52358	-1.50657
[(Z)-hex-2-enyl]ethanoate	-1.85049	-1.78505	±0.35	±0.35	-1.90651	-1.91451	-2.68066	-1.4674	-1.67681	-1.57703	-1.73052	-1.7257	-1.58844	-1.58288
ethyl(E)-hex-3-enoate	-1.85058	-1.79028	±0.34	±0.34	-1.88772	-1.89698	-2.69105	-1.46752	-1.70581	-1.56935	-1.73561	-1.72953	-1.59178	-1.62743
benzenecarbonitrile	-1.85096	-1.78784	±0.45	±0.45	-1.75542	-1.79199	-2.96563	-1.37679	-1.54989	-1.59699	-1.92003	-1.70383	-1.83214	-1.38569
dodecan-2-one	-1.85335	-1.86366	±0.36	±0.36	-1.69508	-1.71477	-2.76798	-1.61592	-1.59332	-1.66458	-1.92181	-2.12666	-1.70538	-1.83112
2-phenylpropan-1-ol	-1.85397	-1.85067	±0.19	±0.19	-1.96269	-1.9507	-1.57526	-1.75379	-1.77046	-1.77658	-2.1883	-1.75696	-2.08796	-1.684
2-methylbutylethanoate	-1.85538	-1.78832	±0.35	±0.35	-1.91193	-1.91797	-2.70312	-1.46637	-1.68924	-1.58502	-1.71403	-1.7257	-1.59537	-1.57443
4-phenylbutanenitrile	-1.85573	-1.77936	±0.31	±0.31	-1.91274	-1.92253	-2.58459	-1.71802	-1.63863	-1.57715	-1.63646	-1.70383	-1.54944	-1.55023
2-ethyl-2-methyl-1,3-dioxolane	-1.85621	-1.83107	±0.38	±0.38	-1.63234	-1.65075	-2.81033	-1.42664	-2.04194	-1.66555	-1.76592	-1.78567	-1.72506	-1.80649
cyclohexylethanoate	-1.85752	-1.79851	±0.35	±0.35	-1.89805	-1.90682	-2.71486	-1.46614	-1.66392	-1.58453	-1.76831	-1.73372	-1.61092	-1.6378
dodecyl ethanoate	-1.85808	-1.94434	±0.32	±0.32	-1.67115	-1.69281	-2.56994	-1.61839	-1.81963	-1.59572	-2.03892	-2.14403	-2.07623	-2.21661
but-3-en-2-ylethanoate	-1.85815	-1.77411	±0.37	±0.37	-2.02388	-2.02056	-2.65866	-1.46566	-1.65844	-1.57938	-1.60047	-1.70383	-1.54706	-1.48315
tert-butyl2-bromanylethanoate	-1.85935	-1.77482	±0.50	±0.50	-1.81361	-1.85082	-3.14407	-1.37756	-1.57184	-1.6024	-1.65513	-1.72642	-1.49125	-1.5151
1,1-diethoxyethane	-1.85976	-1.93397	±0.29	±0.29	-1.62104	-1.62839	-2.29574	-1.52291	-2.16706	-1.69228	-2.09088	-2.19862	-2.01638	-2.10639
2,6-dimethylpyridine	-1.86031	-1.82969	±0.47	±0.47	-1.59005	-1.60726	-3.1012	-1.49305	-1.99103	-1.62076	-1.61881	-1.7549	-1.71328	-1.80659
2-(2-ethylhexoxy)ethanol	-1.86045	-1.85304	±0.19	±0.19	-1.76642	-1.82143	-1.54536	-1.70173	-2.27681	-1.97739	-1.93404	-1.80548	-1.81468	-1.88706
[(2Z)-3,7-dimethylocta-2,6-dienyl] 2-methylpropanoate	-1.86065	-1.92523	±0.32	±0.32	-1.67931	-1.70158	-2.62626	-1.61848	-1.81268	-1.60921	-1.97703	-2.14403	-1.94962	-2.13407
2,4,6-trimethylbenzaldehyde	-1.86151	-1.74897	±0.44	±0.44	-2.03757	-2.03425	-2.82563	-1.42671	-1.66814	-1.51136	-1.52691	-1.51379	-1.50432	-1.44107
heptylethanoate	-1.86158	-1.83217	±0.33	±0.33	-1.7571	-1.77548	-2.7289	-1.61274	-1.64137	-1.64685	-1.86865	-1.79216	-1.68114	-1.81731
2-(2-methylphenyl)ethanol	-1.86163	-1.85465	±0.18	±0.18	-1.92201	-1.91324	-1.61905	-1.75539	-1.80332	-1.83834	-2.18006	-1.7568	-2.08967	-1.66857
2-methyl-1-phenyl-propan-2-ol	-1.86167	-1.805	±0.17	±0.17	-2.10191	-2.08768	-1.72663	-1.88811	-1.75151	-1.75073	-1.72515	-1.74548	-1.65428	-1.61851
Methyl Propionate	-1.86175	-1.7499	±0.42	±0.42	-2.07533	-2.06944	-2.7251	-1.42652	-1.66971	-1.53648	-1.52964	-1.5537	-1.51896	-1.39409
[(2E)-3,7-dimethylocta-2,6-dienyl] propanoate	-1.86212	-1.89403	±0.26	±0.26	-1.71904	-1.73945	-2.48635	-1.61877	-1.8848	-1.63351	-1.95295	-2.12666	-1.82837	-1.95042
cyclobutanol	-1.86283	-1.86526	±0.07	±0.07	-1.90512	-1.89854	-1.76613	-1.94364	-1.92372	-1.74023	-1.86245	-1.79929	-1.91979	-1.89371
ethyl pent-2-ynoate	-1.86366	-1.77655	±0.31	±0.31	-1.92117	-1.92345	-2.56265	-1.71654	-1.66995	-1.60862	-1.6432	-1.70383	-1.52757	-1.48852
cycloheptanol	-1.86413	-1.8374	±0.13	±0.13	-1.7952	-1.82213	-1.65506	-1.75465	-2.00978	-2.06863	-1.94343	-1.80282	-1.8071	-1.71524
ethyl propionate	-1.86544	-1.78042	±0.39	±0.39	-2.01225	-2.0138	-2.74599	-1.42666	-1.66998	-1.55265	-1.63678	-1.70383	-1.57478	-1.46744
2-Butoxyethanol	-1.86719	-1.81446	±0.30	±0.30	-1.81263	-1.85786	-2.63263	-1.54953	-1.75173	-1.75408	-1.71187	-1.74548	-1.68355	-1.64525
2-chloranyl-6-fluoranyl-benzaldehyde	-1.86725	-1.77375	±0.53	±0.53	-1.8524	-1.89256	-3.20429	-1.37689	-1.56094	-1.53185	-1.65183	-1.72369	-1.44949	-1.49358
2-Pentenoic acid, 2-methyl-, methyl ester, (2E)-	-1.86729	-1.77551	±0.41	±0.41	-1.99209	-1.99223	-2.81325	-1.46644	-1.6656	-1.51976	-1.62163	-1.70383	-1.53875	-1.44148
methyl(E)-pent-3-enoate	-1.86757	-1.77668	±0.38	±0.38	-2.01866	-2.01817	-2.68717	-1.46624	-1.66435	-1.60038	-1.61801	-1.70383	-1.54764	-1.44231
2-bromanyl-1-phenyl-propan-1-one	-1.86766	-1.93118	±0.38	±0.38	-1.62607	-1.64852	-2.71331	-1.3776	-1.8107	-1.76881	-2.1286	-2.24416	-1.95731	-2.03676
hept-3-yn-1-ol	-1.86818	-1.84306	±0.13	±0.13	-2.08458	-2.07536	-1.86642	-1.74952	-1.74599	-1.75736	-1.79804	-1.7523	-1.79191	-1.80911
hex-5-en-3-amine	-1.86826	-1.84943	±0.43	±0.43	-1.54847	-1.55763	-2.97416	-1.4939	-2.08774	-1.69314	-1.72276	-1.77816	-1.75496	-1.8834
2-phenylcyclohexan-1-ol	-1.86994	-1.81132	±0.15	±0.15	-2.05738	-2.05713	-1.78892	-1.7621	-1.76935	-1.8732	-1.78147	-1.7412	-1.68676	-1.59565
Octyl acetate	-1.87094	-1.90107	±0.34	±0.34	-1.73004	-1.75022	-2.75701	-1.61628	-1.67108	-1.63295	-1.93902	-2.09006	-1.84628	-1.97771
3-methylbenzenecarbonitrile	-1.87219	-1.77355	±0.52	±0.52	-1.9087	-1.94255	-3.16536	-1.37724	-1.55638	-1.52283	-1.63229	-1.72369	-1.45946	-1.44703
Tetrahydropyran	-1.87236	-1.84417	±0.67	±0.67	-1.68273	-1.70982	-3.57535	-0.921231	-1.99464	-1.60272	-1.62006	-1.76045	-1.71598	-1.85868
3-Pentanone	-1.8728	-1.77438	±0.41	±0.41	-2.05531	-2.05809	-2.74147	-1.34895	-1.79526	-1.55169	-1.55885	-1.61866	-1.53988	-1.47566
2,3,3-trimethylbutan-2-ol	-1.87367	-1.9323	±0.16	±0.16	-1.71396	-1.71605	-1.78644	-1.8393	-2.09955	-1.99108	-1.96928	-2.1925	-1.943	-2.07182
Acetophenone	-1.87391	-1.7439	±0.49	±0.49	-2.13949	-2.13528	-2.89374	-1.34899	-1.58223	-1.52175	-1.49592	-1.44025	-1.45106	-1.43033
Dimethoxymethane	-1.87461	-1.83326	±0.54	±0.54	-1.79517	-1.82816	-3.15519	-0.921516	-1.94719	-1.70663	-1.76841	-1.76026	-1.67975	-1.7703
4-phenylbutan-2-one	-1.87652	-1.78164	±0.38	±0.38	-2.07033	-2.06936	-2.6679	-1.42666	-1.66754	-1.61822	-1.61562	-1.70383	-1.54249	-1.4344
cyclopentanol	-1.87689	-1.86099	±0.05	±0.05	-1.94284	-1.94013	-1.86711	-1.81042	-1.85233	-1.84814	-1.87728	-1.79103	-1.8503	-1.83036
2-Tridecyn-1-ol	-1.87805	-1.97951	±0.28	±0.28	-1.79429	-1.80795	-1.58258	-1.66952	-1.93361	-2.02989	-2.32851	-2.13494	-2.46138	-2.05241
cyclohex-3-ene-1-carbonitrile	-1.87841	-1.77082	±0.35	±0.35	-1.98597	-1.9864	-2.63522	-1.71619	-1.62434	-1.60882	-1.59194	-1.5032	-1.54853	-1.50761
2-ethylbutylethanoate	-1.87855	-1.81083	±0.38	±0.38	-1.86434	-1.87805	-2.8243	-1.46677	-1.74184	-1.62558	-1.74899	-1.72953	-1.60075	-1.62813
undecan-2-one	-1.8793	-1.88447	±0.34	±0.34	-1.70731	-1.72673	-2.76125	-1.61281	-1.75577	-1.64782	-1.94343	-2.1162	-1.73736	-1.83597
(4-tert-butylcyclohexyl)ethanoate	-1.88034	-1.90673	±0.35	±0.35	-1.73669	-1.75703	-2.8108	-1.61583	-1.67153	-1.63148	-1.93902	-2.08088	-1.84628	-1.97771
pent-4-en-2-ol	-1.8804	-1.84291	±0.08	±0.08	-1.93038	-1.93547	-1.88338	-1.88295	-1.85805	-1.89737	-1.77517	-1.755	-1.78449	-1.72682
2-ethyl-6-methyl-pyridine	-1.88183	-1.86872	±0.35	±0.35	-1.55635	-1.5569	-2.6901	-1.57435	-2.2349	-1.69974	-1.86044	-1.80457	-1.78976	-1.92008
(2S)-2-(phenylmethoxymethyl)oxirane	-1.88205	-1.80977	±0.34	±0.34	-1.96621	-1.98154	-2.6649	-1.4664	-1.68494	-1.66903	-1.74136	-1.7257	-1.6191	-1.57857
butanal	-1.88328	-1.74476	±0.51	±0.51	-2.17136	-2.16133	-2.91287	-1.34887	-1.56712	-1.5242	-1.49719	-1.43899	-1.4263	-1.39934
1-methoxy-2-nitro-benzene	-1.88355	-1.80462	±0.45	±0.45	-1.96276	-1.98809	-2.9676	-1.37667	-1.63427	-1.59745	-1.65803	-1.70383	-1.59454	-1.56293
nonylethanoate	-1.88442	-1.92148	±0.34	±0.34	-1.70391	-1.72541	-2.76406	-1.61801	-1.73246	-1.64747	-1.99961	-2.12666	-1.87856	-2.01864
N,N-dimethylcarbamoylchloride	-1.88498	-1.74141	±0.60	±0.60	-2.07173	-2.09237	-3.2621	-1.6141	-1.40316	-1.41785	-1.33356	-1.44502	-1.40577	-1.36846
4-fluoranyl-2-(trifluoromethyl)aniline	-1.88545	-1.95244	±0.30	±0.30	-1.78645	-1.80628	-1.2247	-2.2316	-1.94498	-2.06158	-2.14259	-2.29868	-1.96352	-2.06404
ethyloct-2-ynoate	-1.88758	-1.81466	±0.35	±0.35	-1.89938	-1.90998	-2.76623	-1.6228	-1.67643	-1.60251	-1.73569	-1.72953	-1.5901	-1.61397
methyl 2-bromanylbenzoate	-1.88807	-1.78168	±0.53	±0.53	-1.93961	-1.97232	-3.18947	-1.57135	-1.54786	-1.48742	-1.50845	-1.72022	-1.45412	-1.42597
methyl3-chloranylpropanoate	-1.88819	-1.79112	±0.52	±0.52	-1.97992	-2.01157	-3.14182	-1.3765	-1.57006	-1.54185	-1.59563	-1.70383	-1.50517	-1.48482
3-methoxybenzaldehyde	-1.88824	-1.77791	±0.40	±0.40	-2.07672	-2.07674	-2.70689	-1.42665	-1.71969	-1.62564	-1.58532	-1.51527	-1.52393	-1.52226
2-methylhexan-2-ol	-1.88876	-1.94507	±0.25	±0.25	-1.62476	-1.65013	-1.58692	-1.83719	-2.24708	-2.20424	-2.07099	-2.1925	-1.97238	-2.06456
[(Z)-hex-3-enyl]ethanoate	-1.89011	-1.82315	±0.39	±0.39	-1.8626	-1.88234	-2.87753	-1.46683	-1.7383	-1.63487	-1.76828	-1.7412	-1.63052	-1.62903
1-Butanol	-1.89098	-1.88663	±0.03	±0.03	-1.88429	-1.88903	-1.88746	-1.93699	-1.88394	-1.86789	-1.88727	-1.8294	-1.9171	-1.88291
ethyl (E)-2-methylbut-2-enoate	-1.89177	-1.80497	±0.42	±0.42	-1.98644	-1.99008	-2.89418	-1.46655	-1.67932	-1.54026	-1.6856	-1.72146	-1.57238	-1.51347
decylethanoate	-1.89182	-1.94747	±0.36	±0.36	-1.68799	-1.71059	-2.79112	-1.61849	-1.75039	-1.65975	-2.02437	-2.14403	-1.98387	-2.10407
4-(4-methoxyphenyl)butan-1-ol	-1.8926	-1.83619	±0.17	±0.17	-2.03637	-2.03478	-2.12827	-1.6102	-1.80484	-1.85689	-1.77683	-1.72642	-1.67666	-1.71061
ethoxymethoxyethane	-1.89321	-1.96571	±0.27	±0.27	-1.61612	-1.62065	-2.18045	-1.63858	-2.25781	-1.79272	-2.14615	-2.20053	-2.01484	-2.18921
nonanoicacid	-1.89338	-2.03769	±0.34	±0.34	-1.69954	-1.70309	-1.57747	-1.65916	-2.17006	-2.1383	-2.30604	-2.4657	-2.2707	-2.38679
4-methylpentanenitrile	-1.89551	-1.78459	±0.38	±0.38	-1.99662	-2.00058	-2.72978	-1.71618	-1.62649	-1.61003	-1.58888	-1.51	-1.54853	-1.51886
1-(3-methylphenyl)ethanone	-1.8959	-1.77482	±0.47	±0.47	-2.13533	-2.13012	-2.87652	-1.38867	-1.59965	-1.56531	-1.57567	-1.51	-1.49596	-1.47099
methyl2-phenoxyethanoate	-1.89868	-1.82387	±0.26	±0.26	-1.92986	-1.93983	-2.48585	-1.71712	-1.7446	-1.76149	-1.71201	-1.70383	-1.64652	-1.59756
hept-1-en-4-ol	-1.8997	-1.87071	±0.14	±0.14	-1.82152	-1.84804	-1.70553	-1.75437	-2.05803	-2.13111	-1.9793	-1.82677	-1.81667	-1.7658
2-pentanol	-1.90027	-1.92598	±0.07	±0.07	-1.86175	-1.87297	-1.83232	-1.89765	-1.91709	-1.95719	-1.96294	-2.09006	-1.92676	-1.94103
(E)-dodec-2-enoicacid	-1.90085	-2.08201	±0.39	±0.39	-1.69135	-1.70212	-1.56751	-1.66334	-2.21608	-2.11876	-2.3468	-2.47162	-2.51468	-2.5278
2-hexoxyethanol	-1.90263	-1.85557	±0.09	±0.09	-1.84558	-1.90556	-1.99444	-1.88739	-1.94031	-1.87009	-1.87504	-1.78506	-1.74002	-1.71223
4-methylbenzaldehyde	-1.90309	-1.77928	±0.43	±0.43	-2.08717	-2.08409	-2.80373	-1.61408	-1.60208	-1.55482	-1.57567	-1.5032	-1.4919	-1.47607
pent-4-en-1-ol	-1.90353	-1.89442	±0.05	±0.05	-1.95644	-1.95372	-1.90934	-1.85298	-1.86335	-1.89672	-1.89218	-1.80457	-1.93172	-1.88317
pentane-2,3-dione	-1.90448	-1.8105	±0.39	±0.39	-2.06225	-2.06475	-2.76501	-1.46611	-1.6933	-1.61908	-1.66087	-1.70383	-1.54196	-1.5278
2-(diethylamino)ethyl2-methylprop-2-enoate	-1.90665	-2.00337	±0.43	±0.43	-1.64711	-1.65872	-1.13135	-2.23995	-2.45058	-1.80462	-2.41426	-2.21368	-2.1775	-2.29595
dodecanenitrile	-1.90892	-1.9272	±0.27	±0.27	-1.82214	-1.84507	-2.60018	-1.62329	-1.84997	-1.67431	-1.9475	-1.98276	-1.88648	-2.04033
1,1-diethoxy-N,N-dimethyl-methanamine	-1.90902	-2.00181	±0.32	±0.32	-1.6424	-1.65184	-1.91862	-1.64085	-2.3956	-1.73335	-2.38046	-2.21368	-2.1775	-2.26381
3-butoxypropanenitrile	-1.90924	-1.83911	±0.30	±0.30	-2.02846	-2.04701	-2.50697	-1.42671	-1.87626	-1.78978	-1.68948	-1.7257	-1.66068	-1.64007
diethylbut-2-ynedioate	-1.9093	-1.82527	±0.36	±0.36	-1.96976	-1.98117	-2.75725	-1.61286	-1.67688	-1.64095	-1.72622	-1.72642	-1.59779	-1.56338
2-methylbenzenecarbonitrile	-1.90937	-1.79882	±0.54	±0.54	-1.939	-1.97348	-3.23079	-1.5702	-1.55439	-1.51061	-1.58714	-1.72146	-1.45412	-1.44703
1-butoxy-4-nitro-benzene	-1.91027	-1.8268	±0.38	±0.38	-1.95567	-1.97025	-2.81661	-1.72075	-1.64611	-1.58544	-1.67708	-1.7257	-1.58565	-1.58478
2-(prop-2-enoxymethyl)oxirane	-1.91091	-1.82642	±0.35	±0.35	-1.98016	-1.99856	-2.68113	-1.42665	-1.90123	-1.6749	-1.71374	-1.73284	-1.6004	-1.55455
3-methylbut-3-en-1-ol	-1.91106	-1.89099	±0.06	±0.06	-1.95248	-1.95046	-1.92644	-1.88546	-1.88421	-1.91048	-1.86787	-1.75696	-1.89173	-1.8838
2,2-dimethoxypropane	-1.91163	-1.98949	±0.29	±0.29	-1.62168	-1.62637	-2.05935	-1.63871	-2.43731	-1.82966	-2.16831	-2.21208	-2.10134	-2.20011
3,7-dimethyloct-6-enyl propanoate	-1.91227	-1.96371	±0.37	±0.37	-1.6822	-1.7047	-2.84653	-1.61844	-1.82243	-1.68013	-2.03145	-2.14403	-1.98387	-2.12328
N-methylaniline	-1.91463	-1.96261	±0.21	±0.21	-1.7114	-1.70598	-1.75652	-2.23075	-1.93205	-1.93713	-2.1286	-2.28041	-1.90084	-2.04244
Tetrahydrofurane	-1.91551	-1.7767	±0.76	±0.76	-2.10315	-2.1339	-3.68128	-0.86046	-1.69447	-1.45456	-1.48075	-1.45264	-1.44703	-1.45873
4-methylcyclohexan-1-ol	-1.91808	-1.88106	±0.11	±0.11	-1.91955	-1.93881	-1.79826	-1.76104	-2.00078	-2.06471	-1.94343	-1.80282	-1.81311	-1.76808
3-methylbutan-2-ol	-1.91844	-1.95887	±0.10	±0.10	-1.8693	-1.87051	-1.89623	-1.89755	-2.03422	-1.95641	-1.90484	-2.15177	-1.9398	-2.06803
(4-methylphenyl)methylethanoate	-1.92067	-1.82886	±0.36	±0.36	-1.99932	-2.00487	-2.75099	-1.61415	-1.69798	-1.65188	-1.72548	-1.72369	-1.58017	-1.54007
2-ethylhexane-1,3-diol	-1.92144	-1.80763	±0.34	±0.34	-1.98035	-1.99121	-2.62756	-1.88752	-1.61334	-1.74996	-1.60011	-1.51379	-1.57874	-1.5337
3,7-dimethylocta-1,6-dien-3-yl propanoate	-1.92208	-1.94069	±0.33	±0.33	-1.73526	-1.7601	-2.77219	-1.61911	-1.91691	-1.65248	-1.99853	-2.12666	-1.85459	-1.9711
3-chloranyl-2,2-dimethyl-propan-1-ol	-1.92453	-2.08513	±0.35	±0.35	-1.74679	-1.75524	-1.55716	-1.95092	-2.07279	-1.97951	-2.40927	-2.44052	-2.33233	-2.60673
methyl 2-chloranylpropanoate	-1.92459	-1.82401	±0.60	±0.60	-1.85779	-1.90133	-3.46072	-1.37685	-1.5767	-1.63813	-1.66062	-1.72663	-1.52002	-1.52131
hexane-1-sulfonyl chloride	-1.92481	-2.02107	±0.23	±0.23	-1.67404	-1.67654	-1.96112	-1.84937	-2.02131	-2.09339	-2.19795	-2.31932	-2.21206	-2.20561
2-methylpropyl 2-phenylethanoate	-1.92486	-1.84143	±0.36	±0.36	-1.9314	-1.94465	-2.80741	-1.62466	-1.75681	-1.65505	-1.75408	-1.7412	-1.58535	-1.61368
3-phenylpropylpropanoate	-1.92495	-1.86233	±0.34	±0.34	-1.84461	-1.86582	-2.80546	-1.61891	-1.81588	-1.67123	-1.85276	-1.78959	-1.65909	-1.69997
2-phenylethylethanoate	-1.92524	-1.83521	±0.38	±0.38	-2.00662	-2.016	-2.81202	-1.60701	-1.6797	-1.62408	-1.73126	-1.7257	-1.59527	-1.55448
ethyl cyclobutanecarboxylate	-1.92552	-1.85029	±0.40	±0.40	-1.85948	-1.87737	-2.91959	-1.46637	-1.93005	-1.64033	-1.78543	-1.75696	-1.62008	-1.64723
2-chloranylbenzaldehyde	-1.92593	-1.82275	±0.60	±0.60	-1.8822	-1.92545	-3.47217	-1.37698	-1.57181	-1.62519	-1.62771	-1.72642	-1.49074	-1.52882
3,5,5-trimethylhexylethanoate	-1.92606	-1.93366	±0.35	±0.35	-1.74188	-1.76372	-2.8582	-1.61591	-1.86334	-1.68552	-1.95386	-2.09006	-1.83574	-1.92839
1,4-oxathiane	-1.9261	-1.80991	±0.48	±0.48	-2.18418	-2.18477	-2.92269	-1.30845	-1.71935	-1.5852	-1.57802	-1.52535	-1.53689	-1.55423
octan-3-one	-1.92634	-1.8864	±0.40	±0.40	-1.77097	-1.7939	-2.94554	-1.46606	-1.96537	-1.6554	-1.88714	-1.79087	-1.74463	-1.84408
propylpropanoate	-1.92696	-1.84311	±0.42	±0.42	-1.9384	-1.95202	-2.96559	-1.4663	-1.7947	-1.60877	-1.76296	-1.73372	-1.60999	-1.59865
7-chloranylheptan-1-ol	-1.9276	-1.87291	±0.10	±0.10	-1.95249	-1.94927	-1.93618	-1.96905	-1.87945	-1.98545	-1.8213	-1.741	-1.78168	-1.71324
3-methylcyclopentan-1-ol	-1.92807	-1.89961	±0.06	±0.06	-1.97737	-1.98112	-1.91089	-1.85353	-1.8962	-1.94944	-1.92794	-1.83535	-1.82769	-1.8366
2-ethylhexanoic acid	-1.92833	-2.06051	±0.32	±0.32	-1.70396	-1.70532	-1.6093	-1.8053	-2.16909	-2.18589	-2.3194	-2.4657	-2.26607	-2.37508
2-methylheptan-3-one	-1.92833	-1.89211	±0.41	±0.41	-1.75257	-1.7753	-2.97643	-1.46598	-1.97908	-1.65544	-1.89354	-1.79087	-1.76353	-1.86832
1-(3-bromophenyl)ethanone	-1.92934	-1.83476	±0.59	±0.59	-1.93535	-1.97754	-3.42628	-1.37679	-1.57304	-1.58934	-1.62703	-1.7257	-1.54584	-1.57073
ethyl3-phenylpropanoate	-1.92985	-1.84781	±0.37	±0.37	-1.93298	-1.94837	-2.84582	-1.61991	-1.75359	-1.65149	-1.75676	-1.7412	-1.61964	-1.60834
3,7-dimethyl-7-oxidanyl-octanal	-1.93065	-1.83105	±0.65	±0.65	-1.70724	-1.74041	-3.67664	-1.62769	-1.67112	-1.59988	-1.49158	-1.6349	-1.6077	-1.55333
1-nitropropane	-1.93136	-1.87825	±0.53	±0.53	-1.76086	-1.80007	-3.2644	-1.37676	-1.58233	-1.71282	-2.02231	-1.72663	-2.02311	-1.51324
ethyl 5-bromanylpentanoate	-1.93139	-1.84674	±0.38	±0.38	-1.94879	-1.96832	-2.81761	-1.46632	-1.85681	-1.7032	-1.75866	-1.74307	-1.62327	-1.58133
1-phenyl-N-(phenylmethyl)methanamine	-1.9315	-1.80854	±0.56	±0.56	-1.9989	-2.02958	-3.26478	-1.71735	-1.5269	-1.47598	-1.50699	-1.70493	-1.4417	-1.41823
2-(methoxymethyl)furan	-1.93225	-1.82121	±0.60	±0.60	-2.00653	-2.04647	-3.41646	-1.37649	-1.56159	-1.58166	-1.5366	-1.70383	-1.49764	-1.48482
1-phenylpropan-1-ol	-1.93253	-1.94302	±0.20	±0.20	-1.94921	-1.94031	-1.6072	-1.94503	-1.89266	-1.96316	-2.23011	-1.78959	-2.28093	-1.83201
pentan-3-ol	-1.93359	-1.9794	±0.12	±0.12	-1.8234	-1.82717	-1.85314	-1.95452	-2.10782	-1.98206	-1.98701	-2.19155	-1.96846	-2.09888
hexan-3-one	-1.9338	-1.84248	±0.42	±0.42	-1.93427	-1.95306	-2.92476	-1.42663	-1.94015	-1.61982	-1.73794	-1.7412	-1.60301	-1.544
5-phenylpentan-1-ol	-1.93388	-1.89205	±0.17	±0.17	-2.22446	-2.20857	-1.82556	-1.90451	-1.79071	-1.77671	-1.80665	-1.78959	-1.7891	-1.80467
hexanenitrile	-1.93511	-1.81764	±0.41	±0.41	-2.03723	-2.04337	-2.84113	-1.7164	-1.70039	-1.62937	-1.57786	-1.55934	-1.56714	-1.50412
2-bromanylbenzaldehyde	-1.93606	-1.83856	±0.59	±0.59	-1.85636	-1.89869	-3.44648	-1.37707	-1.61125	-1.6593	-1.70327	-1.72953	-1.54188	-1.56176
3-methylheptan-3-ol	-1.93638	-1.98792	±0.25	±0.25	-1.64292	-1.6656	-1.64003	-1.96047	-2.27891	-2.24421	-2.12252	-2.19676	-2.04057	-2.08717
prop-2-enyl(E)-but-2-enoate	-1.93722	-1.83169	±0.45	±0.45	-2.08091	-2.0864	-2.96098	-1.46625	-1.68097	-1.62417	-1.66087	-1.70383	-1.54706	-1.50546
4-methylhepta-1,6-dien-4-ol	-1.93734	-1.88586	±0.13	±0.13	-2.10049	-2.0978	-1.92676	-1.81128	-1.87119	-1.88542	-1.86842	-1.80282	-1.7839	-1.71054
3,4-dimethyl-1,2,5-oxadiazole	-1.93828	-1.8113	±0.62	±0.62	-2.12761	-2.15232	-3.38798	-1.27025	-1.53701	-1.55909	-1.5337	-1.50155	-1.51384	-1.52962
ethyl undecanoate	-1.93828	-1.98381	±0.37	±0.37	-1.66793	-1.68921	-2.86627	-1.61833	-2.03974	-1.67175	-2.01475	-2.14403	-2.01833	-2.10776
2-(2-methylpropoxy)ethanol	-1.93843	-1.86935	±0.29	±0.29	-1.9394	-1.9827	-2.61872	-1.62805	-1.85788	-1.81623	-1.726	-1.7523	-1.72439	-1.64786
diethyl sulfate	-1.9399	-1.81259	±0.57	±0.57	-2.02649	-2.05586	-3.28493	-1.71695	-1.52807	-1.45662	-1.51037	-1.70383	-1.4043	-1.43849
2-propylpentanoic acid	-1.93999	-2.06871	±0.31	±0.31	-1.72655	-1.73022	-1.63258	-1.81253	-2.17023	-2.1929	-2.31489	-2.4657	-2.26607	-2.37543
methyl5-bromanylpentanoate	-1.94013	-1.84625	±0.42	±0.42	-2.05406	-2.06982	-2.91965	-1.46619	-1.69662	-1.66405	-1.71053	-1.72369	-1.59533	-1.56257
(Z)-hex-2-en-1-ol	-1.94103	-1.9096	±0.13	±0.13	-2.13454	-2.11741	-1.8863	-1.96667	-1.85563	-1.764	-1.86268	-1.79103	-1.85915	-1.85857
4,4-dimethylpentan-2-one	-1.94175	-1.84017	±0.48	±0.48	-2.01287	-2.03043	-3.05112	-1.34898	-1.88291	-1.59193	-1.67398	-1.7257	-1.57655	-1.50724
propane-1-sulfonyl chloride	-1.94229	-1.98283	±0.19	±0.19	-1.75496	-1.75041	-1.91889	-2.23061	-1.86186	-1.95295	-2.12637	-2.28041	-1.89838	-2.05345
4-(4-methyl-4-oxidanyl-pentyl)cyclohex-3-ene-1-carbaldehyde	-1.94399	-1.85012	±0.65	±0.65	-1.71913	-1.75402	-3.69282	-1.6277	-1.70232	-1.62541	-1.4865	-1.69962	-1.63628	-1.55736
2-methylpropylpropanoate	-1.94492	-1.86568	±0.44	±0.44	-1.85972	-1.88008	-3.05501	-1.46652	-1.93018	-1.63735	-1.78558	-1.75838	-1.63727	-1.64669
2,5-dihydrofuran	-1.94602	-1.78232	±0.69	±0.69	-2.28525	-2.28258	-3.43394	-1.18861	-1.52743	-1.46918	-1.43518	-1.41631	-1.36799	-1.41669
4-methoxy-1-methyl-2-nitro-benzene	-1.94669	-1.84292	±0.56	±0.56	-1.92088	-1.95809	-3.36185	-1.57712	-1.59026	-1.58338	-1.63528	-1.72953	-1.51568	-1.55714
3-fluoranylbenzaldehyde	-1.94679	-1.88063	±0.52	±0.52	-1.81609	-1.85649	-3.25857	-1.37696	-1.58085	-1.71731	-2.02124	-1.7257	-1.93653	-1.51657
ethyl3-methylbutanoate	-1.94715	-1.86649	±0.45	±0.45	-1.84664	-1.86993	-3.08803	-1.46643	-1.92603	-1.64738	-1.78558	-1.75838	-1.63052	-1.646
2-ethylhexyl ethanoate	-1.94794	-1.95397	±0.38	±0.38	-1.7374	-1.7601	-2.94615	-1.61638	-1.89601	-1.68368	-1.99587	-2.12367	-1.83574	-1.9447
1,1-diethoxypropane	-1.9483	-2.02654	±0.31	±0.31	-1.64125	-1.65037	-2.1425	-1.6407	-2.38322	-1.79463	-2.38544	-2.20378	-2.17525	-2.24828
propylbutanoate	-1.94864	-1.88529	±0.43	±0.43	-1.80937	-1.83201	-3.03239	-1.46655	-1.98493	-1.66886	-1.84637	-1.78506	-1.68687	-1.74047
1-(2,4-dimethylphenyl)ethanone	-1.94893	-1.83708	±0.49	±0.49	-2.12782	-2.12851	-3.03826	-1.42674	-1.68608	-1.58722	-1.64787	-1.70383	-1.53685	-1.48766
nonan-5-one	-1.94898	-1.96244	±0.40	±0.40	-1.70763	-1.72881	-2.9351	-1.46631	-2.02434	-1.70833	-2.07237	-2.11008	-1.83649	-2.03497
ethylnonanoate	-1.94936	-1.98169	±0.39	±0.39	-1.68466	-1.70681	-2.96942	-1.61803	-1.94419	-1.69906	-2.02335	-2.14403	-1.97263	-2.05475
ethyloctanoate	-1.95048	-1.96554	±0.39	±0.39	-1.7028	-1.72543	-2.95824	-1.6173	-1.91228	-1.71278	-2.02451	-2.13062	-1.90028	-1.97113
nonan-4-one	-1.9506	-1.9716	±0.41	±0.41	-1.69614	-1.71711	-2.96624	-1.46636	-2.02958	-1.70643	-2.07237	-2.12654	-1.90305	-2.0322
2,2-diethoxypropane	-1.9508	-2.03405	±0.32	±0.32	-1.64699	-1.65842	-1.62256	-1.96585	-2.46787	-1.87471	-2.41924	-2.21368	-2.17525	-2.29595
4-ethylbenzaldehyde	-1.95118	-1.83945	±0.47	±0.47	-2.11469	-2.11999	-3.01729	-1.46586	-1.67595	-1.62047	-1.64401	-1.70383	-1.54706	-1.4853
ethyl2-methylpropanoate	-1.9512	-1.86879	±0.44	±0.44	-1.81425	-1.83839	-3.04408	-1.46619	-2.01081	-1.67918	-1.80548	-1.75838	-1.63903	-1.63207
ethyl2-methylbutanoate	-1.9513	-1.88697	±0.43	±0.43	-1.80588	-1.82898	-3.05475	-1.46646	-1.98564	-1.67099	-1.84637	-1.78506	-1.68687	-1.73867
3,7-dimethyloctyl ethanoate	-1.95136	-1.9832	±0.39	±0.39	-1.69639	-1.72056	-2.95391	-1.61852	-1.94564	-1.70119	-2.02335	-2.14403	-1.97367	-2.05475
1-phenylpentan-3-one	-1.95202	-1.86081	±0.45	±0.45	-1.98136	-2.0013	-3.04726	-1.4671	-1.71295	-1.71287	-1.74129	-1.72953	-1.60772	-1.60674
heptan-3-one	-1.95304	-1.86691	±0.43	±0.43	-1.86172	-1.88455	-3.02112	-1.46589	-1.97972	-1.67213	-1.78619	-1.74548	-1.62184	-1.63047
1-ethenoxy-2-(2-ethenoxyethoxy)ethane	-1.95381	-1.89233	±0.38	±0.38	-1.83121	-1.86138	-2.8895	-1.46662	-2.01478	-1.75836	-1.85483	-1.78959	-1.70932	-1.74771
2-butoxyethyl 2-[2,4-bis(chloranyl)phenoxy]propanoate	-1.95414	-1.96952	±0.31	±0.31	-1.75874	-1.79046	-2.74763	-1.61932	-1.95221	-1.79018	-2.02043	-2.13494	-1.91545	-1.9658
methyl but-3-enoate	-1.95414	-1.84254	±0.47	±0.47	-2.11988	-2.12698	-2.99224	-1.46587	-1.68798	-1.6252	-1.66087	-1.70383	-1.54149	-1.50106
methyl hex-2-ynoate	-1.95416	-1.84849	±0.41	±0.41	-2.02576	-2.03307	-2.89685	-1.71759	-1.6922	-1.65101	-1.66265	-1.70383	-1.5808	-1.52118
methyl 2-chloranyl-3-(4-chlorophenyl)propanoate	-1.95418	-2.02467	±0.41	±0.41	-1.67153	-1.69154	-2.87263	-1.37758	-1.95502	-1.92107	-2.18991	-2.28041	-2.11809	-2.16894
2-phenylbutan-2-ol	-1.95511	-2.05017	±0.22	±0.22	-1.96649	-1.95841	-1.57278	-1.94644	-2.02512	-1.98158	-2.23493	-2.35081	-2.19129	-2.27385
butyl propanoate	-1.95583	-1.89015	±0.45	±0.45	-1.79652	-1.82117	-3.10238	-1.46652	-1.98429	-1.67354	-1.84637	-1.78959	-1.68317	-1.73798
methyl undec-10-enoate	-1.95614	-1.98841	±0.38	±0.38	-1.68618	-1.71	-2.92944	-1.61849	-2.01269	-1.707	-2.02916	-2.14403	-1.9732	-2.07396
3-phenylpropan-1-ol	-1.95687	-1.92582	±0.18	±0.18	-2.05081	-2.03575	-1.72255	-1.88285	-1.89419	-1.90347	-2.20845	-1.76026	-2.12838	-1.67153
3,7-dimethylocta-1,6-dien-3-yl ethanoate	-1.9569	-1.95764	±0.37	±0.37	-1.77721	-1.80319	-2.93737	-1.61918	-1.90144	-1.66939	-1.99054	-2.12654	-1.83014	-1.92143
2,2,2-tris(chloranyl)ethyl5-tert-butylfuran-2-carboxylate	-1.95703	-2.04403	±0.36	±0.36	-1.6811	-1.69982	-2.59159	-1.57596	-1.89752	-1.87962	-2.37358	-2.13494	-2.53105	-2.07515
dec-2-yn-1-ol	-1.95817	-2.01182	±0.21	±0.21	-1.96265	-1.95905	-1.63312	-1.9346	-1.86119	-2.0577	-2.29892	-2.12367	-2.34445	-1.94288
5-methylheptan-3-one	-1.9585	-1.91012	±0.42	±0.42	-1.7808	-1.80503	-3.02277	-1.46599	-2.06923	-1.67918	-1.88648	-1.78567	-1.76197	-1.84408
1-(3-chlorophenyl)ethanone	-1.95855	-1.85939	±0.59	±0.59	-1.92809	-1.97114	-3.4588	-1.37676	-1.72976	-1.60813	-1.63715	-1.74205	-1.5525	-1.58947
2-methylhexan-3-one	-1.95893	-1.90722	±0.43	±0.43	-1.8109	-1.83584	-3.04751	-1.46577	-2.03702	-1.65646	-1.859	-1.77816	-1.74478	-1.83677
heptan-4-one	-1.95956	-1.91087	±0.43	±0.43	-1.77837	-1.80354	-3.0444	-1.46592	-2.06908	-1.66915	-1.88648	-1.78567	-1.76197	-1.84408
oct-3-yn-1-ol	-1.95957	-1.90819	±0.17	±0.17	-2.21874	-2.20596	-1.92677	-1.90597	-1.82851	-1.80826	-1.82279	-1.76026	-1.79311	-1.81152
Propanoic acid, 2-(2,4,5-trichlorophenoxy)-, 2-butoxypropyl ester	-1.9601	-1.9943	±0.28	±0.28	-1.72847	-1.75933	-2.62102	-1.6191	-2.03463	-1.87161	-2.08651	-2.14403	-1.99639	-2.08194
2-methylpentan-3-one	-1.9602	-1.86096	±0.47	±0.47	-1.95775	-1.97806	-3.09843	-1.42663	-1.9028	-1.61982	-1.73794	-1.7412	-1.60301	-1.544
benzaldehyde	-1.96106	-1.8514	±0.53	±0.53	-2.11404	-2.13344	-3.19951	-1.49458	-1.63258	-1.5477	-1.6056	-1.70383	-1.53312	-1.5496
ethyl4-chloranylbutanoate	-1.96107	-1.85677	±0.45	±0.45	-2.07319	-2.08652	-3.00582	-1.4665	-1.71225	-1.65775	-1.72548	-1.72369	-1.57643	-1.54007
hexane-3,4-dione	-1.96137	-1.86098	±0.45	±0.45	-2.04347	-2.05894	-3.00957	-1.46687	-1.70553	-1.67331	-1.7719	-1.7257	-1.59471	-1.55982
ethylhexanoate	-1.96166	-1.91224	±0.39	±0.39	-1.76167	-1.78455	-2.98469	-1.61145	-2.00986	-1.69371	-1.88564	-1.80195	-1.7885	-1.80039
ethylbutanoate	-1.96181	-1.87486	±0.46	±0.46	-1.8731	-1.89741	-3.12806	-1.46621	-1.92427	-1.65819	-1.78543	-1.75838	-1.61333	-1.6442
3-butoxypropyl 2-[2,4-bis(chloranyl)phenoxy]ethanoate	-1.96191	-1.90206	±0.28	±0.28	-1.88458	-1.91178	-2.65218	-1.58127	-1.87783	-1.9201	-1.90566	-1.78959	-1.75898	-1.73858
ethyl3-methylbut-2-enoate	-1.96205	-1.85988	±0.51	±0.51	-2.04168	-2.05503	-3.1878	-1.46696	-1.6864	-1.56091	-1.73556	-1.7257	-1.58193	-1.55684
1,1,1,2-tetrakis(chloranyl)-3-[2,3,3,3-tetrakis(chloranyl)propoxy]propane	-1.96229	-2.04797	±0.32	±0.32	-1.71868	-1.73529	-1.42092	-2.33894	-2.03197	-2.16512	-2.32509	-2.33681	-2.3408	-2.06612
2-methylpropanal	-1.96271	-1.79919	±0.61	±0.61	-2.24523	-2.24394	-3.25366	-1.34892	-1.58818	-1.55459	-1.50446	-1.45264	-1.48388	-1.31644
furan-2-ylmethylpropanoate	-1.96322	-1.8685	±0.45	±0.45	-1.98365	-2.01237	-3.08913	-1.57675	-1.66381	-1.68147	-1.73534	-1.72642	-1.6161	-1.59993
3-methylhexan-3-ol	-1.96373	-2.0166	±0.26	±0.26	-1.6651	-1.67317	-1.61732	-2.09172	-2.26791	-2.25808	-2.17281	-2.19862	-2.04057	-2.18073
4-Methyl-2-pentanol	-1.96393	-1.983	±0.08	±0.08	-1.93776	-1.9474	-1.90833	-1.97187	-1.99967	-1.96177	-2.02068	-2.169	-1.91402	-1.99948
3,3-dimethylbutan-1-ol	-1.96426	-1.96124	±0.03	±0.03	-1.97904	-1.98261	-1.95	-1.92424	-1.95406	-1.97808	-1.98181	-1.92177	-2.01455	-1.92625
pent-1-en-3-ol	-1.96434	-1.94099	±0.08	±0.08	-2.0675	-2.05112	-1.8768	-1.94682	-1.94138	-1.87807	-1.98868	-1.80548	-1.94997	-1.90408
ethylprop-2-enoate	-1.9648	-1.84925	±0.49	±0.49	-2.14155	-2.14571	-3.05636	-1.46567	-1.67413	-1.62618	-1.64401	-1.70383	-1.54659	-1.48849
(phenylmethyl)prop-2-enoate	-1.96492	-1.88766	±0.52	±0.52	-1.90009	-1.93431	-3.32695	-1.58253	-1.66771	-1.65102	-1.69184	-1.74437	-1.66372	-1.71411
ethyl 3-bromanylpropanoate	-1.9653	-1.86503	±0.46	±0.46	-2.06828	-2.08637	-3.01347	-1.37636	-1.73959	-1.76141	-1.71161	-1.70383	-1.60827	-1.58108
nonanenitrile	-1.96545	-1.87119	±0.41	±0.41	-1.97369	-1.98928	-2.96605	-1.71991	-1.71649	-1.67599	-1.71677	-1.72953	-1.59737	-1.6268
propan-2-ylbutanoate	-1.96559	-1.89653	±0.46	±0.46	-1.80465	-1.82961	-3.15427	-1.46648	-1.98422	-1.67354	-1.84637	-1.78506	-1.68317	-1.73798
3-(dipropylamino)propanenitrile	-1.96624	-2.04625	±0.40	±0.40	-1.64272	-1.65169	-1.54423	-1.75478	-2.75407	-2.00156	-2.41463	-2.21368	-2.18917	-2.29595
1-Butanol,3-ethoxy-	-1.9663	-1.89468	±0.35	±0.35	-1.92066	-1.96898	-2.8455	-1.62783	-1.87425	-1.71259	-1.81427	-1.76026	-1.73995	-1.68256
methyl cyclohexanecarboxylate	-1.96748	-1.8975	±0.44	±0.44	-1.77564	-1.80134	-3.07854	-1.46629	-2.08268	-1.70157	-1.86626	-1.78959	-1.68494	-1.72814
3,3-bis(chloromethyl)oxetane	-1.96757	-1.88183	±0.59	±0.59	-1.88231	-1.92771	-3.44307	-1.27035	-1.65413	-1.62022	-1.97522	-1.72022	-1.89046	-1.43462
hexan-3-ol	-1.9677	-2.00861	±0.15	±0.15	-1.79553	-1.79917	-1.81835	-2.09011	-2.17772	-2.0491	-2.04391	-2.19676	-2.02049	-2.09498
2-(phenoxymethyl)oxirane	-1.96833	-1.85951	±0.58	±0.58	-1.89838	-1.93923	-3.45329	-1.57152	-1.64305	-1.63554	-1.63727	-1.72953	-1.52031	-1.56697
propan-2-yl furan-2-carboxylate	-1.96869	-1.88541	±0.34	±0.34	-1.94414	-1.97096	-2.7828	-1.57807	-1.81599	-1.86732	-1.82153	-1.7412	-1.68912	-1.64293
ethyl decanoate	-1.96874	-2.00587	±0.41	±0.41	-1.67178	-1.69368	-3.00234	-1.61837	-2.04929	-1.6947	-2.05103	-2.14403	-2.02816	-2.10528
1-(4-chlorophenyl)butan-1-one	-1.96897	-1.87458	±0.56	±0.56	-1.8942	-1.93269	-3.42987	-1.57616	-1.63283	-1.66087	-1.6562	-1.7412	-1.58675	-1.63499
butyloctanoate	-1.96913	-2.00614	±0.41	±0.41	-1.66773	-1.68858	-3.00372	-1.61829	-2.04877	-1.70578	-2.05103	-2.14403	-2.02816	-2.10528
1-(2-hydroxyphenyl)ethanone	-1.96967	-1.8593	±0.64	±0.64	-1.89244	-1.93765	-3.61627	-1.37673	-1.71555	-1.62253	-1.62654	-1.74307	-1.51039	-1.55184
1,2-bis(chloromethyloxy)ethane	-1.97107	-1.99773	±0.24	±0.24	-1.74553	-1.74975	-2.42058	-2.23059	-1.72812	-1.88173	-2.04119	-2.27627	-1.87441	-2.02915
propyl 2-methylpropanoate	-1.97111	-1.90003	±0.44	±0.44	-1.7907	-1.81416	-3.07837	-1.46639	-2.0803	-1.70157	-1.86626	-1.78506	-1.69168	-1.72585
methylcyclopropanecarboxylate	-1.97159	-1.8596	±0.49	±0.49	-2.09399	-2.1073	-3.09287	-1.46589	-1.67854	-1.66539	-1.69712	-1.72146	-1.58069	-1.49278
2-methylidenebutanal	-1.97171	-1.82492	±0.57	±0.57	-2.21837	-2.22056	-3.19451	-1.34904	-1.60876	-1.62613	-1.58457	-1.51	-1.49144	-1.44585
3-chloranylbenzaldehyde	-1.97198	-1.89828	±0.55	±0.55	-1.82328	-1.86481	-3.36275	-1.37698	-1.58352	-1.75955	-2.03299	-1.7257	-1.93547	-1.51775
1-nitrobutane	-1.97236	-1.91666	±0.52	±0.52	-1.75836	-1.79327	-3.2808	-1.37714	-1.68996	-1.78103	-2.12595	-1.74205	-2.05315	-1.56491
3-methylbutyl octanoate	-1.97251	-2.00832	±0.41	±0.41	-1.66622	-1.68724	-3.00266	-1.61829	-2.10461	-1.6786	-2.04998	-2.14403	-2.02383	-2.10776
propan-2-ylpropanoate	-1.97313	-1.88287	±0.48	±0.48	-1.90368	-1.92625	-3.16591	-1.46627	-1.924	-1.64033	-1.78543	-1.75696	-1.61333	-1.64654
ethylpentanoate	-1.97339	-1.91873	±0.44	±0.44	-1.73955	-1.76471	-3.10183	-1.46644	-2.10842	-1.72728	-1.90554	-1.80499	-1.78352	-1.78507
methylpentanoate	-1.97371	-1.8799	±0.47	±0.47	-1.94904	-1.97072	-3.13716	-1.46629	-1.89564	-1.6291	-1.76806	-1.74548	-1.61597	-1.6215
methyl4-chloranylbutanoate	-1.97392	-1.86321	±0.47	±0.47	-2.1212	-2.13367	-3.03286	-1.4659	-1.71981	-1.66511	-1.67893	-1.70383	-1.58032	-1.53049
N-ethyl-3-methyl-aniline	-1.97451	-2.05428	±0.25	±0.25	-1.68992	-1.69979	-2.34564	-1.8481	-1.91953	-2.12004	-2.19854	-2.31211	-2.203	-2.20618
1,5-diphenylpentan-3-one	-1.97453	-1.95288	±0.36	±0.36	-1.86295	-1.89008	-2.93385	-1.62227	-1.86803	-1.73546	-1.90906	-1.98276	-1.81784	-1.90652
3-(phenylmethyl)heptan-4-one	-1.97507	-1.97024	±0.41	±0.41	-1.77054	-1.79922	-3.0708	-1.61873	-1.91133	-1.66952	-1.98531	-2.12666	-1.83162	-1.91872
(phenylmethyl)ethanoate	-1.97543	-1.86527	±0.42	±0.42	-2.0709	-2.08074	-2.94404	-1.7175	-1.70301	-1.65037	-1.66145	-1.72022	-1.57448	-1.53002
hexane-2,3-dione	-1.97565	-1.87152	±0.47	±0.47	-2.04913	-2.0671	-3.09367	-1.46681	-1.6952	-1.69005	-1.7676	-1.7257	-1.59675	-1.56315
2,2-bis(chloranyl)-1-phenyl-ethanone	-1.976	-2.04597	±0.23	±0.23	-1.71466	-1.71534	-1.77741	-2.23289	-2.08354	-2.11025	-2.19795	-2.31832	-2.09267	-2.21669
1-(4-chlorophenyl)ethanone	-1.97633	-1.87199	±0.56	±0.56	-2.03594	-2.07227	-3.36543	-1.37658	-1.65669	-1.68013	-1.64728	-1.72022	-1.60214	-1.56324
methyl 2-bromanylpropanoate	-1.97637	-1.87334	±0.58	±0.58	-1.82313	-1.86449	-3.47553	-1.37689	-1.79212	-1.72375	-1.77867	-1.75108	-1.56452	-1.58318
2,4-dimethyl-1-nitro-benzene	-1.97849	-1.87006	±0.60	±0.60	-1.9225	-1.96308	-3.52512	-1.57856	-1.62151	-1.58087	-1.65778	-1.7412	-1.5433	-1.56665
1-(2-chlorophenyl)ethanone	-1.97869	-1.86356	±0.56	±0.56	-2.09092	-2.11923	-3.32572	-1.52129	-1.62065	-1.57529	-1.59771	-1.70383	-1.56868	-1.51225
ethyl2-phenylethanoate	-1.97959	-1.87942	±0.43	±0.43	-2.00417	-2.02292	-3.02744	-1.61828	-1.73726	-1.68951	-1.75756	-1.72953	-1.59863	-1.60889
1-ethylpyrrolidine	-1.97962	-2.0552	±0.47	±0.47	-1.64711	-1.65873	-1.1096	-2.38519	-2.68909	-1.93497	-2.43266	-2.21368	-2.18501	-2.29595
4-propylbenzaldehyde	-1.9799	-1.86706	±0.46	±0.46	-2.07905	-2.08834	-3.05863	-1.61319	-1.69944	-1.6591	-1.66154	-1.72022	-1.5869	-1.5042
(E)-hex-4-en-1-ol	-1.9807	-2.02193	±0.12	±0.12	-1.88168	-1.89335	-1.84969	-1.97383	-2.15773	-2.04951	-2.05911	-2.19155	-2.02617	-2.13662
phenylethanoate	-1.9825	-1.87287	±0.48	±0.48	-2.02604	-2.05129	-3.1551	-1.71765	-1.64321	-1.60736	-1.67685	-1.72146	-1.59678	-1.53293
prop-1-en-2-ylethanoate	-1.98314	-1.86143	±0.51	±0.51	-2.15623	-2.16507	-3.14238	-1.46574	-1.68804	-1.62053	-1.64401	-1.70383	-1.54316	-1.4853
ethyl2-bromanylbenzoate	-1.98344	-1.88146	±0.51	±0.51	-1.98842	-2.01761	-3.25119	-1.71893	-1.62425	-1.59652	-1.68717	-1.7257	-1.61293	-1.59191
1,6,10-Dodecatrien-3-ol,3,7,11-trimethyl-	-1.98385	-2.0655	±0.26	±0.26	-1.85966	-1.88028	-1.73953	-1.94318	-1.98273	-2.03768	-2.4439	-2.12666	-2.56977	-2.07162
1-[2,5-bis(chloranyl)phenyl]ethanone	-1.98409	-1.91521	±0.52	±0.52	-1.79301	-1.8304	-3.27569	-1.37739	-1.68982	-1.78463	-2.1377	-1.7412	-1.95738	-1.56491
propyl3-methylbutanoate	-1.9841	-1.9157	±0.43	±0.43	-1.7805	-1.80496	-3.11124	-1.61127	-2.00641	-1.68866	-1.88564	-1.80087	-1.68317	-1.78425
methylbutanoate	-1.98416	-1.87881	±0.48	±0.48	-2.0391	-2.05556	-3.11448	-1.46581	-1.86646	-1.63008	-1.71761	-1.7412	-1.59524	-1.56256
2-methylheptan-2-ol	-1.98437	-2.03041	±0.24	±0.24	-1.70333	-1.7168	-1.73228	-1.96925	-2.32702	-2.26909	-2.17281	-2.19862	-2.04057	-2.17432
pentylpropanoate	-1.98444	-1.98011	±0.41	±0.41	-1.73448	-1.75843	-3.07102	-1.61283	-2.04076	-1.70239	-1.97116	-2.11142	-1.85506	-1.94355
heptyl butanoate	-1.98456	-2.01772	±0.42	±0.42	-1.66948	-1.68985	-3.06416	-1.61791	-2.0468	-1.73825	-2.06546	-2.14403	-2.02907	-2.11221
octan-4-one	-1.98477	-1.98791	±0.43	±0.43	-1.69174	-1.7134	-3.03412	-1.46616	-2.1884	-1.7544	-2.0452	-2.11008	-1.84879	-2.02676
methyl2-methylpropanoate	-1.98498	-1.88252	±0.50	±0.50	-1.96096	-1.98621	-3.22006	-1.46591	-1.8574	-1.64135	-1.76296	-1.74205	-1.6144	-1.57395
methylcyclobutanecarboxylate	-1.98564	-1.88846	±0.48	±0.48	-1.86331	-1.89151	-3.19007	-1.466	-2.00507	-1.67818	-1.80532	-1.75838	-1.61773	-1.60902
hexyl hexanoate	-1.9859	-2.01807	±0.43	±0.43	-1.66701	-1.68787	-3.07341	-1.61828	-2.10373	-1.70067	-2.05031	-2.14403	-2.0301	-2.10528
(4E,8E)-13-oxabicyclo[10.1.0]trideca-4,8-diene	-1.98661	-1.95371	±0.46	±0.46	-1.69552	-1.71869	-3.14923	-1.46612	-2.17073	-1.74629	-1.95968	-1.88606	-1.84623	-1.89857
2-chloranyl-1,3-benzoxazole	-1.98678	-1.92112	±0.56	±0.56	-1.75731	-1.79202	-3.40894	-1.37722	-1.68044	-1.78524	-2.10631	-1.7412	-1.99972	-1.56275
octylbutanoate	-1.98744	-2.01915	±0.43	±0.43	-1.66729	-1.68814	-3.07444	-1.61827	-2.1087	-1.70493	-2.05031	-2.14403	-2.0301	-2.10528
(phenylmethyl)benzoate	-1.98767	-2.01305	±0.41	±0.41	-1.76499	-1.79182	-3.02379	-1.57865	-1.78795	-1.8319	-2.13461	-2.06654	-2.27666	-1.87357
ethyl 3-bromanylbenzoate	-1.98832	-1.91987	±0.54	±0.54	-1.80622	-1.84135	-3.43426	-1.57879	-1.76291	-1.73263	-1.76208	-1.79661	-1.76103	-1.72283
butyl2-phenylethanoate	-1.98846	-1.92344	±0.42	±0.42	-1.87306	-1.90114	-3.08505	-1.62093	-1.86316	-1.70698	-1.86891	-1.79661	-1.75572	-1.76281
4-methyl-2-(2-methylprop-1-enyl)oxane	-1.98857	-1.92287	±0.50	±0.50	-1.85976	-1.88578	-3.27168	-1.42667	-1.99476	-1.63454	-1.84679	-1.76549	-1.74145	-1.80181
ethyl4-methylpentanoate	-1.98931	-1.97518	±0.41	±0.41	-1.74365	-1.76815	-3.07232	-1.61175	-2.03464	-1.7235	-1.97116	-2.09006	-1.79026	-1.94633
ethyl 3-methoxybenzoate	-1.98967	-1.88838	±0.44	±0.44	-1.99212	-2.01315	-3.07712	-1.61527	-1.75573	-1.70088	-1.77346	-1.7412	-1.60065	-1.61422
cyclohexylbutanoate	-1.98971	-1.9946	±0.41	±0.41	-1.70598	-1.72832	-3.04849	-1.6154	-2.09653	-1.71466	-2.01855	-2.15995	-1.88678	-1.9713
methyldodecanoate	-1.99001	-2.01693	±0.44	±0.44	-1.66383	-1.68445	-3.09612	-1.61823	-2.13212	-1.68426	-2.05103	-2.14403	-2.01594	-2.07933
methyl2-phenylethanoate	-1.99005	-1.88062	±0.40	±0.40	-2.04781	-2.05937	-2.91003	-1.71843	-1.74072	-1.70776	-1.7462	-1.72369	-1.62555	-1.52667
heptane-2,3-dione	-1.99022	-1.89046	±0.49	±0.49	-1.95845	-1.98594	-3.2152	-1.46685	-1.76508	-1.75062	-1.78943	-1.7412	-1.61811	-1.61368
2-nitropropane	-1.99047	-1.87171	±0.65	±0.65	-1.90438	-1.9523	-3.66521	-1.37663	-1.7143	-1.61264	-1.70786	-1.74205	-1.50388	-1.53784
5-nitrooxypentylnitrate	-1.99048	-2.0416	±0.47	±0.47	-1.71163	-1.73565	-3.16419	-1.37721	-1.89574	-1.88836	-2.16055	-2.26148	-2.06501	-2.1562
1-Pentanol	-1.99058	-2.00902	±0.05	±0.05	-1.97922	-1.98055	-1.97663	-2.02314	-1.96768	-1.98219	-2.02466	-2.14494	-1.98461	-2.02659
butyl heptanoate	-1.99069	-2.02063	±0.44	±0.44	-1.67474	-1.6969	-3.13118	-1.61825	-2.05584	-1.70762	-2.05031	-2.14403	-2.02289	-2.10459
pentyl butanoate	-1.99073	-1.99032	±0.42	±0.42	-1.72227	-1.74637	-3.08143	-1.61615	-2.03261	-1.70882	-2.02744	-2.14548	-1.86102	-1.96164
N-ethylaniline	-1.9913	-2.05181	±0.20	±0.20	-1.71145	-1.71545	-2.12211	-2.2331	-1.95973	-2.05048	-2.14681	-2.31211	-2.0922	-2.17463
1-(4-methylphenyl)propan-1-one	-1.99146	-1.88204	±0.50	±0.50	-2.08096	-2.09657	-3.19345	-1.46682	-1.71548	-1.64494	-1.74199	-1.7257	-1.59612	-1.55838
ethenyl ethanoate	-1.99177	-1.8861	±0.65	±0.65	-1.8411	-1.88495	-3.67864	-1.37676	-1.80334	-1.6704	-1.6872	-1.75696	-1.56867	-1.59297
1-(4-fluorophenyl)ethanone	-1.99228	-1.88388	±0.50	±0.50	-2.10453	-2.12616	-3.13865	-1.3232	-1.74138	-1.80038	-1.71168	-1.70383	-1.6076	-1.58142
methyl3-methylbut-2-enoate	-1.99241	-1.86916	±0.54	±0.54	-2.14661	-2.1558	-3.23436	-1.46587	-1.68862	-1.59084	-1.66473	-1.70383	-1.53628	-1.50464
3-ethoxypropan-1-ol	-1.99274	-1.90559	±0.44	±0.44	-1.96268	-2.0016	-3.11938	-1.62774	-1.75673	-1.7426	-1.73842	-1.74548	-1.69891	-1.66241
furan-2-carbonylchloride	-1.99336	-2.02668	±0.16	±0.16	-1.82522	-1.82417	-2.0197	-2.23242	-1.88796	-2.02209	-2.14197	-2.28041	-1.94352	-2.08929
butane-1,3-diol	-1.99351	-1.90421	±0.26	±0.26	-2.02325	-2.03056	-2.53672	-1.88749	-1.8533	-1.86233	-1.76094	-1.7257	-1.69785	-1.66397
hex-5-en-1-ol	-1.99399	-1.97232	±0.06	±0.06	-2.01758	-2.02059	-2.01074	-1.97196	-1.98351	-1.99037	-1.96316	-1.8294	-1.99498	-1.94091
octanenitrile	-1.99442	-1.88776	±0.42	±0.42	-2.02039	-2.03401	-2.99968	-1.72024	-1.72758	-1.6863	-1.77272	-1.7257	-1.61641	-1.57454
2,6-dimethylheptan-4-one	-1.99457	-2.00804	±0.44	±0.44	-1.68382	-1.70443	-3.07071	-1.46625	-2.21212	-1.73742	-2.08721	-2.15295	-1.91705	-2.04843
pentylhexanoate	-1.99474	-2.02415	±0.44	±0.44	-1.66884	-1.68957	-3.12606	-1.61807	-2.0569	-1.73825	-2.06546	-2.14403	-2.02907	-2.10528
undecan-6-one	-1.99551	-2.03427	±0.41	±0.41	-1.65539	-1.67194	-3.02034	-1.61599	-2.13149	-1.76074	-2.11265	-2.16925	-2.04854	-2.15633
2,3-dimethylpentan-3-ol	-1.99599	-2.03621	±0.15	±0.15	-1.80195	-1.79287	-1.90659	-2.09134	-2.21074	-2.09512	-2.07333	-2.19862	-2.01495	-2.17665
2-methyl-4-phenyl-butan-2-ol	-1.99663	-1.94504	±0.17	±0.17	-2.26099	-2.23962	-1.96525	-1.96202	-1.86293	-1.8112	-1.87438	-1.80736	-1.81973	-1.84694
butyl prop-2-enoate	-1.99681	-1.8939	±0.53	±0.53	-1.95088	-1.97908	-3.32665	-1.46687	-1.77487	-1.68661	-1.79272	-1.7412	-1.6073	-1.61285
1-phenylbutan-2-one	-1.99682	-1.89166	±0.50	±0.50	-2.02344	-2.04896	-3.20509	-1.46664	-1.73589	-1.72325	-1.77448	-1.72953	-1.60038	-1.60889
butyl2,2-bis(chloranyl)ethanoate	-1.99713	-2.08915	±0.25	±0.25	-1.73423	-1.7457	-2.2759	-1.84477	-1.99073	-2.07536	-2.31323	-2.35944	-2.30823	-2.24394
methylhexanoate	-1.9973	-1.93344	±0.48	±0.48	-1.76622	-1.79434	-3.20946	-1.46651	-2.10988	-1.72913	-1.90554	-1.80499	-1.78616	-1.76217
methyl tert-butyl ether	-1.99833	-2.03239	±0.39	±0.39	-1.6123	-1.61588	-2.80751	-1.57431	-2.42899	-1.83722	-2.11207	-2.20378	-2.02443	-2.10741
2-chloranyl-4-methyl-1-nitro-benzene	-1.99913	-2.05209	±0.47	±0.47	-1.71531	-1.74287	-3.16527	-1.37755	-1.89334	-1.90965	-2.18991	-2.26148	-2.11777	-2.14777
methyl non-2-ynoate	-1.99985	-1.91874	±0.43	±0.43	-1.90836	-1.93354	-3.10766	-1.62304	-1.82341	-1.73397	-1.869	-1.78959	-1.67505	-1.72377
prop-2-enyl nonanoate	-2.00017	-2.02528	±0.43	±0.43	-1.70493	-1.73325	-3.13629	-1.61877	-2.01431	-1.72889	-2.06476	-2.14403	-2.01594	-2.09159
4-propan-2-ylbenzaldehyde	-2.00024	-1.88002	±0.47	±0.47	-2.09048	-2.10168	-3.10539	-1.6151	-1.70064	-1.6629	-1.72551	-1.72146	-1.57893	-1.49812
2-(phenylmethyl)pyridine	-2.00037	-1.87819	±0.64	±0.64	-2.10002	-2.1385	-3.57293	-1.37641	-1.60512	-1.59667	-1.61292	-1.70383	-1.55172	-1.52375
decan-3-one	-2.00053	-2.00089	±0.41	±0.41	-1.69123	-1.71251	-3.01042	-1.61394	-2.18929	-1.74788	-2.03845	-2.15995	-1.88854	-1.95668
ethyl2-chloranylpropanoate	-2.00085	-1.89832	±0.59	±0.59	-1.89601	-1.93834	-3.5328	-1.5711	-1.75369	-1.63383	-1.68019	-1.7549	-1.58186	-1.64042
diethyl 2,2-bis(bromanyl)propanedioate	-2.0011	-1.91711	±0.52	±0.52	-1.90467	-1.93907	-3.36708	-1.58327	-1.73839	-1.70192	-1.77329	-1.76826	-1.67738	-1.71782
oct-1-en-3-one	-2.00117	-1.90266	±0.51	±0.51	-1.93462	-1.96168	-3.2836	-1.46668	-1.92495	-1.65108	-1.78558	-1.75838	-1.63316	-1.62684
ethyl 2-bromanylpropanoate	-2.00204	-1.8995	±0.58	±0.58	-1.87844	-1.92033	-3.5195	-1.57091	-1.81243	-1.6325	-1.68019	-1.75838	-1.58186	-1.64042
2,4-dimethylpentan-3-one	-2.00241	-1.94545	±0.49	±0.49	-1.78692	-1.81397	-3.25636	-1.46607	-2.1095	-1.69057	-1.89345	-1.79103	-1.77831	-1.86832
2-Methyl-1-propanol	-2.00263	-1.98976	±0.03	±0.03	-2.01854	-2.0105	-2.02169	-1.96738	-2.01983	-2.01457	-1.96589	-1.9308	-1.99689	-1.95156
hexyl propanoate	-2.00275	-2.00899	±0.43	±0.43	-1.69251	-1.71535	-3.11726	-1.61622	-2.099	-1.72753	-2.05139	-2.169	-1.9196	-1.98208
nonan-3-one	-2.00313	-2.01704	±0.44	±0.44	-1.68384	-1.70497	-3.05993	-1.4664	-2.23639	-1.74205	-2.12834	-2.17363	-1.92635	-2.04848
2-nitrobenzoylchloride	-2.00341	-2.0523	±0.19	±0.19	-1.74953	-1.75366	-2.19421	-2.23259	-1.92054	-2.0265	-2.14681	-2.28361	-2.08381	-2.13173
cyclopentylmethanol	-2.00366	-2.01741	±0.06	±0.06	-1.9921	-1.99238	-1.98671	-2.02378	-2.012	-1.9703	-2.04838	-2.15995	-1.97749	-2.01101
prop-2-enyl octanoate	-2.00427	-2.01829	±0.46	±0.46	-1.70789	-1.73575	-3.21218	-1.61858	-2.01582	-1.70924	-2.03043	-2.14403	-1.96098	-2.048
methyl2-methylbutanoate	-2.00477	-1.92319	±0.50	±0.50	-1.79769	-1.82766	-3.29026	-1.4662	-2.07921	-1.7061	-1.86626	-1.78959	-1.68758	-1.72135
2-methylpropyl heptanoate	-2.0049	-2.03053	±0.46	±0.46	-1.66614	-1.68633	-3.20539	-1.61798	-2.05477	-1.73825	-2.06546	-2.14403	-2.02232	-2.10459
methyl decanoate	-2.00517	-2.02764	±0.47	±0.47	-1.67705	-1.70024	-3.22479	-1.61826	-2.05636	-1.70917	-2.05031	-2.14403	-2.01685	-2.07933
1,4-Butanediol	-2.00522	-1.88158	±0.36	±0.36	-2.00397	-2.01709	-2.79084	-1.88737	-1.83233	-1.82106	-1.68389	-1.54027	-1.66039	-1.57862
ethyl 2,2-dimethylpropanoate	-2.00523	-1.92213	±0.52	±0.52	-1.84157	-1.86955	-3.35641	-1.46649	-1.98283	-1.67339	-1.84637	-1.78506	-1.68276	-1.71688
ethyl2-(4-chloranylphenoxy)-2-methyl-propanoate	-2.00556	-2.00381	±0.47	±0.47	-1.76443	-1.79703	-3.27938	-1.57909	-1.88125	-1.76902	-1.96874	-2.13062	-1.90571	-1.96287
undec-10-enal	-2.00572	-2.00534	±0.43	±0.43	-1.71559	-1.74168	-3.11361	-1.61641	-2.09479	-1.7165	-2.04143	-2.16725	-1.88178	-1.96435
2,2,4-trimethyl-3-oxabicyclo[2.2.2]octane	-2.00644	-2.07398	±0.34	±0.34	-1.64709	-1.65854	-1.88538	-1.83392	-2.68499	-1.91626	-2.41893	-2.21368	-2.18501	-2.29595
methyl 2-bromanylbutanoate	-2.00653	-1.89637	±0.59	±0.59	-1.85838	-1.90036	-3.54816	-1.57063	-1.8208	-1.65983	-1.68755	-1.75838	-1.56878	-1.59082
2-methoxypyridine	-2.0069	-1.87516	±0.56	±0.56	-2.19976	-2.2122	-3.24495	-1.38873	-1.691	-1.64543	-1.66626	-1.70383	-1.50721	-1.49221
butyl pentanoate	-2.00695	-2.01162	±0.44	±0.44	-1.70093	-1.7247	-3.13926	-1.61639	-2.08831	-1.72753	-2.0515	-2.16725	-1.91286	-1.9874
Butyl butyrate	-2.00705	-1.99606	±0.43	±0.43	-1.72751	-1.75164	-3.11584	-1.61263	-2.14575	-1.72479	-1.97116	-2.11557	-1.85682	-1.93889
methylundecanoate	-2.00711	-2.02905	±0.46	±0.46	-1.66474	-1.68523	-3.20136	-1.6182	-2.12484	-1.70506	-2.05031	-2.14403	-2.01742	-2.07933
methyl oct-2-ynoate	-2.00746	-1.90307	±0.44	±0.44	-1.9837	-2.00239	-3.1086	-1.71956	-1.76744	-1.69195	-1.77855	-1.7412	-1.60922	-1.62811
hex-1-en-3-one	-2.00779	-1.89531	±0.52	±0.52	-2.10813	-2.12519	-3.23941	-1.46569	-1.82334	-1.63913	-1.65365	-1.72663	-1.61053	-1.56139
2-methyl-1,3-propanediol	-2.00805	-1.94539	±0.12	±0.12	-2.03755	-2.03774	-2.13908	-1.97263	-1.95563	-2.01951	-1.89421	-1.74307	-1.80094	-1.85357
methyl3-methoxybenzoate	-2.0085	-1.89835	±0.48	±0.48	-2.0526	-2.07494	-3.17481	-1.61628	-1.70588	-1.66743	-1.7676	-1.7257	-1.60963	-1.58868
2-phenylethyl2-methylpropanoate	-2.00877	-1.99964	±0.45	±0.45	-1.75848	-1.78966	-3.19358	-1.61856	-1.94769	-1.73911	-2.0143	-2.13062	-1.85402	-1.95037
1-phenylbutan-1-ol	-2.00971	-2.06421	±0.21	±0.21	-2.05372	-2.04087	-1.66195	-2.0418	-1.93317	-2.06089	-2.27559	-2.10391	-2.4545	-2.01574
4-Undecanone, 7-ethyl-2-methyl-	-2.00998	-2.03408	±0.47	±0.47	-1.65864	-1.67697	-3.23885	-1.61802	-2.12412	-1.70292	-2.05031	-2.14403	-2.02232	-2.10459
1-chloranyl-4-methyl-2-nitro-benzene	-2.01019	-2.06469	±0.46	±0.46	-1.71494	-1.73834	-3.12939	-1.37745	-1.95644	-1.97207	-2.1827	-2.28041	-2.11777	-2.17737
propan-2-yl 2,2-bis(chloranyl)ethanoate	-2.01031	-2.09091	±0.24	±0.24	-1.76957	-1.78125	-2.44821	-1.84462	-1.9405	-2.07627	-2.21176	-2.28203	-2.29993	-2.25494
(2R,3S)-2,3-dimethyloxirane	-2.01096	-1.83583	±0.69	±0.69	-2.26896	-2.27917	-3.52691	-1.268	-1.68187	-1.52837	-1.52343	-1.45795	-1.45109	-1.37253
3,3-dimethoxyprop-1-ene	-2.01123	-1.89646	±0.54	±0.54	-2.09991	-2.11852	-3.2902	-1.46572	-1.81832	-1.63228	-1.65365	-1.73284	-1.59524	-1.55793
2-Nitrotoluene	-2.01138	-1.94804	±0.58	±0.58	-1.77531	-1.81154	-3.4738	-1.37726	-1.71619	-1.81892	-2.10666	-1.74437	-2.09361	-1.56275
(4-methylphenyl)ethanoate	-2.01161	-1.90009	±0.45	±0.45	-2.05108	-2.06874	-3.08531	-1.71886	-1.72828	-1.69165	-1.73737	-1.72369	-1.62593	-1.57
isoamyl alcohol	-2.01233	-2.02073	±0.03	±0.03	-2.01736	-2.0137	-2.02135	-2.02143	-2.00478	-2.00522	-2.00245	-2.10711	-2.00569	-2.00815
3-methylbutylbutanoate	-2.01246	-2.01547	±0.45	±0.45	-1.69913	-1.72277	-3.18233	-1.61564	-2.08831	-1.72753	-2.0515	-2.16725	-1.91286	-1.9874
(Z)-dec-7-enal	-2.01294	-2.00434	±0.44	±0.44	-1.73118	-1.75817	-3.14107	-1.61383	-2.08428	-1.73012	-2.03196	-2.15516	-1.85867	-1.93895
methyl3-methylbutanoate	-2.01307	-1.92633	±0.50	±0.50	-1.82595	-1.8568	-3.2926	-1.4663	-2.07495	-1.70864	-1.86626	-1.78506	-1.68452	-1.70226
propyl hexanoate	-2.01445	-2.01687	±0.45	±0.45	-1.70627	-1.73096	-3.17991	-1.61667	-2.08831	-1.72753	-2.0515	-2.16725	-1.91286	-1.9874
(phenylmethyl)propanoate	-2.01472	-1.90758	±0.49	±0.49	-1.97898	-2.00647	-3.24572	-1.61891	-1.75759	-1.72179	-1.77362	-1.7412	-1.61784	-1.61368
pent-4-enal	-2.01505	-1.88847	±0.55	±0.55	-2.18109	-2.19764	-3.26265	-1.42662	-1.69417	-1.67058	-1.67259	-1.70383	-1.55859	-1.51695
pentanal	-2.01514	-1.89573	±0.55	±0.55	-2.17987	-2.19218	-3.27469	-1.38865	-1.80995	-1.62383	-1.63678	-1.72146	-1.58435	-1.54559
butyl3-methylbutanoate	-2.01538	-2.01752	±0.45	±0.45	-1.70186	-1.72592	-3.19668	-1.61584	-2.08831	-1.72753	-2.0515	-2.16725	-1.91286	-1.9874
tert-Butyl Acetate	-2.01541	-1.90365	±0.55	±0.55	-1.99354	-2.01943	-3.39656	-1.46591	-1.85254	-1.61695	-1.76296	-1.74205	-1.61263	-1.57395
2-ethylhexyl prop-2-enoate	-2.01544	-2.02477	±0.47	±0.47	-1.7309	-1.76138	-3.26826	-1.61897	-1.95768	-1.73208	-2.03878	-2.14403	-1.96145	-2.03413
(5-methyl-2-propan-2-yl-cyclohexyl)2-methylbutanoate	-2.01598	-2.03468	±0.48	±0.48	-1.65729	-1.67553	-3.2505	-1.61804	-2.12414	-1.67422	-2.11213	-2.14403	-2.01161	-2.07933
(3-methylphenyl)ethanoate	-2.01615	-1.90636	±0.45	±0.45	-2.0501	-2.06889	-3.10529	-1.71881	-1.72827	-1.69165	-1.75001	-1.7257	-1.64007	-1.58479
2,6-dimethylhept-5-enal	-2.01678	-1.9758	±0.49	±0.49	-1.74228	-1.7698	-3.26888	-1.46628	-2.15723	-1.72644	-1.98654	-1.88028	-1.85391	-1.90633
propan-2-yl octanoate	-2.01681	-2.03579	±0.47	±0.47	-1.66681	-1.68749	-3.24348	-1.61811	-2.10693	-1.72938	-2.06546	-2.14403	-2.01685	-2.07933
methyl octanoate	-2.01691	-2.01605	±0.45	±0.45	-1.70296	-1.72818	-3.19064	-1.61672	-2.09911	-1.72938	-2.05139	-2.169	-1.9146	-1.95849
hexyl 2-methylpropanoate	-2.01717	-2.03723	±0.44	±0.44	-1.66941	-1.68944	-3.13382	-1.6173	-2.18511	-1.75382	-2.0713	-2.16925	-1.99196	-2.09092
1-[3-(trifluoromethyl)phenyl]ethanone	-2.01751	-1.92796	±0.53	±0.53	-1.78661	-1.82176	-3.41909	-1.57307	-1.84553	-1.82587	-1.85061	-1.79477	-1.67509	-1.68724
1-(4-methylphenyl)butan-1-one	-2.01814	-1.92144	±0.51	±0.51	-1.92482	-1.95494	-3.32717	-1.61284	-1.79832	-1.71866	-1.79025	-1.74437	-1.655	-1.68802
pentyl pentanoate	-2.01866	-2.03828	±0.44	±0.44	-1.67078	-1.69126	-3.14103	-1.61734	-2.18511	-1.75382	-2.0713	-2.16925	-1.99196	-2.09092
2-[1,2-bis(chloranyl)ethyl]-4-methyl-1,3-dioxolane	-2.01881	-1.95243	±0.53	±0.53	-1.76751	-1.80292	-3.32194	-1.37699	-1.87094	-1.80194	-2.18941	-1.75696	-2.05315	-1.5825
ethyl4-bromanylbutanoate	-2.01884	-1.91408	±0.49	±0.49	-1.97983	-2.00999	-3.21141	-1.4664	-1.92035	-1.75389	-1.79001	-1.75108	-1.62411	-1.63377
methylbenzoate	-2.01993	-1.9112	±0.58	±0.58	-1.95683	-1.99562	-3.51254	-1.57704	-1.68944	-1.69109	-1.71696	-1.7412	-1.60672	-1.62458
butylhexanoate	-2.02053	-2.03958	±0.44	±0.44	-1.67732	-1.69889	-3.13051	-1.61748	-2.19312	-1.75382	-2.07256	-2.16925	-1.99196	-2.09092
hexylbutanoate	-2.02054	-2.03864	±0.46	±0.46	-1.67652	-1.69842	-3.19698	-1.61762	-2.1291	-1.75382	-2.0713	-2.16725	-1.98521	-2.09022
1,6-bis(chloromethyloxy)hexane	-2.02063	-1.97034	±0.48	±0.48	-1.75496	-1.78589	-3.22738	-1.56926	-1.77495	-1.89735	-2.13466	-1.77816	-2.12057	-1.66025
1,1′-Oxybisethane	-2.02153	-2.08019	±0.36	±0.36	-1.63221	-1.63877	-2.53516	-1.63913	-2.55411	-1.88541	-2.26592	-2.21208	-2.18501	-2.25406
(1R,2R)-2-methylcyclopentan-1-ol	-2.02165	-2.03485	±0.05	±0.05	-2.00823	-2.00651	-2.01397	-2.06598	-2.00182	-2.00564	-2.04938	-2.169	-2.00707	-2.02089
3-(4-tert-butylphenyl)propanal	-2.02172	-1.93296	±0.47	±0.47	-1.9037	-1.93399	-3.23521	-1.62063	-1.8466	-1.75099	-1.86093	-1.78959	-1.67813	-1.70988
3,7-dimethylocta-1,6-dien-3-yl 2-methylpropanoate	-2.02178	-2.03932	±0.48	±0.48	-1.65917	-1.67797	-3.25949	-1.6181	-2.12672	-1.69854	-2.11246	-2.14403	-2.01742	-2.07933
(2-methyl-1-phenyl-propan-2-yl)ethanoate	-2.02193	-1.93021	±0.50	±0.50	-1.90843	-1.9395	-3.31898	-1.61806	-1.83204	-1.7076	-1.82892	-1.7809	-1.65805	-1.70962
ethyl 2-bromanyloctanoate	-2.02218	-2.03122	±0.49	±0.49	-1.73145	-1.76261	-3.34937	-1.62012	-1.95281	-1.75232	-1.98658	-2.14403	-1.96407	-2.04885
9-oxabicyclo[6.1.0]nonane	-2.02244	-1.95003	±0.58	±0.58	-1.76158	-1.79304	-3.54178	-1.42666	-2.05063	-1.72432	-1.8591	-1.78506	-1.73407	-1.82408
2-ethylhexyl 2-methylprop-2-enoate	-2.02289	-2.04049	±0.48	±0.48	-1.68803	-1.71406	-3.28372	-1.61853	-2.06226	-1.72889	-2.06476	-2.14403	-2.01594	-2.08467
dibenzyl ether	-2.02336	-2.02592	±0.51	±0.51	-1.71679	-1.74562	-3.40395	-1.57776	-1.92226	-1.81247	-1.98466	-2.14403	-1.94342	-2.00828
N-prop-2-enylaniline	-2.02395	-2.09042	±0.21	±0.21	-1.76592	-1.77067	-1.9415	-2.33873	-2.03112	-2.12177	-2.19795	-2.31932	-2.21159	-2.20561
3-ethylpentan-3-ol	-2.02414	-2.05647	±0.14	±0.14	-1.83978	-1.83152	-1.9794	-2.09113	-2.22775	-2.10859	-2.09079	-2.19862	-2.02049	-2.17665
(4-methylphenyl)2-methylpropanoate	-2.02453	-1.93673	±0.47	±0.47	-1.90531	-1.93481	-3.24062	-1.62414	-1.85771	-1.74302	-1.86609	-1.79216	-1.67969	-1.72377
3-Hexanone,2,2-dimethyl-	-2.02462	-1.9663	±0.52	±0.52	-1.75014	-1.77743	-3.347	-1.46617	-2.13086	-1.71418	-1.98654	-1.82191	-1.7834	-1.88533
2-methylpropyl prop-2-enoate	-2.02511	-1.93015	±0.53	±0.53	-1.91338	-1.94532	-3.40935	-1.61116	-1.80889	-1.69698	-1.79068	-1.755	-1.68276	-1.68802
Methyl pivalate	-2.02528	-1.91834	±0.56	±0.56	-1.84844	-1.88088	-3.44768	-1.46622	-2.04048	-1.68743	-1.80583	-1.76026	-1.63492	-1.61123
3-(dibutylamino)propanenitrile	-2.02688	-2.08875	±0.36	±0.36	-1.64655	-1.65737	-1.74702	-1.96589	-2.75134	-2.00533	-2.41463	-2.21368	-2.18969	-2.29595
2,4-dimethylpentan-2-ol	-2.0271	-2.05861	±0.13	±0.13	-1.86118	-1.85701	-1.95934	-2.09075	-2.24355	-2.08364	-2.09421	-2.19862	-2.02049	-2.17734
(Z)-hex-3-enal	-2.02713	-1.90152	±0.56	±0.56	-2.14127	-2.16345	-3.35533	-1.46577	-1.69108	-1.69699	-1.67601	-1.71445	-1.60637	-1.50447
ethyl2-bromanylpentanoate	-2.0279	-1.95443	±0.56	±0.56	-1.83511	-1.87273	-3.54098	-1.57802	-1.78158	-1.77001	-1.8169	-1.79477	-1.77649	-1.77766
1-(2,5-dimethylphenyl)ethanone	-2.02806	-1.90883	±0.56	±0.56	-2.08808	-2.11205	-3.39928	-1.46611	-1.70984	-1.66391	-1.75713	-1.7257	-1.60868	-1.55756
cyclohexanecarbaldehyde	-2.02825	-1.91137	±0.57	±0.57	-1.98542	-2.01533	-3.45087	-1.42668	-1.93664	-1.63159	-1.75123	-1.74205	-1.61235	-1.56153
butyl2-methylbutanoate	-2.02873	-2.0355	±0.45	±0.45	-1.67778	-1.69871	-3.1577	-1.61588	-2.22209	-1.76503	-2.06393	-2.16925	-1.92137	-2.06329
2-methyl-3-(4-propan-2-ylphenyl)propanal	-2.02962	-2.00202	±0.47	±0.47	-1.84884	-1.88135	-3.28761	-1.62024	-1.89201	-1.72358	-1.95371	-2.08088	-1.82423	-1.90777
5-methylhexan-2-ol	-2.02966	-2.03891	±0.06	±0.06	-1.99624	-2.00203	-2.00063	-2.08899	-2.07478	-1.98256	-2.06237	-2.16925	-2.01665	-1.99558
hexyl prop-2-enoate	-2.02968	-2.00895	±0.49	±0.49	-1.77652	-1.80834	-3.33134	-1.61813	-1.92927	-1.72826	-2.01589	-2.12666	-1.83105	-1.92406
hexyl 2-methylprop-2-enoate	-2.03053	-2.03715	±0.49	±0.49	-1.70433	-1.7316	-3.34387	-1.61833	-2.02845	-1.74129	-2.04586	-2.14403	-1.96042	-2.05334
2-methylpropyl 2-methylpropanoate	-2.03054	-2.01815	±0.45	±0.45	-1.71798	-1.74172	-3.16983	-1.61288	-2.17936	-1.74016	-2.05186	-2.15516	-1.86278	-1.94973
ethylbenzoate	-2.03073	-1.93803	±0.57	±0.57	-1.90134	-1.93881	-3.52119	-1.58038	-1.74976	-1.74531	-1.7783	-1.76826	-1.67595	-1.72101
ethyl 2-methylprop-2-enoate	-2.03089	-1.92381	±0.57	±0.57	-1.88745	-1.92146	-3.49675	-1.46637	-1.93704	-1.69646	-1.81071	-1.76026	-1.63316	-1.62848
furan-2-ylmethyl pentanoate	-2.03179	-1.95394	±0.43	±0.43	-1.87292	-1.90532	-3.13728	-1.58072	-1.9011	-1.90745	-1.91775	-1.79477	-1.71945	-1.80262
hexane-1,5-diol	-2.03186	-1.96289	±0.41	±0.41	-1.95105	-1.98818	-3.09271	-1.88759	-1.7003	-1.79169	-1.8115	-1.76862	-1.84622	-1.79099
2-[(2-methylphenoxy)methyl]oxirane	-2.03263	-1.9569	±0.56	±0.56	-1.78474	-1.82054	-3.53902	-1.57516	-1.93354	-1.7853	-1.79011	-1.80499	-1.78562	-1.74995
cyclohex-3-ene-1-carbaldehyde	-2.03271	-1.91334	±0.55	±0.55	-2.10155	-2.12442	-3.33343	-1.42666	-1.83978	-1.70264	-1.70052	-1.72663	-1.61296	-1.56483
methyl 4-tert-butylbenzoate	-2.03327	-1.95872	±0.48	±0.48	-1.88402	-1.9156	-3.31555	-1.62208	-1.87304	-1.75204	-1.87057	-1.79661	-1.78017	-1.77753
Benzaldehyde,2,3,5,6-tetrafluoro-	-2.03346	-2.10711	±0.26	±0.26	-1.76895	-1.78308	-2.57249	-1.87008	-1.93745	-2.09039	-2.21176	-2.28203	-2.29993	-2.25494
2-methylpropyl 2-methylprop-2-enoate	-2.03348	-1.93662	±0.53	±0.53	-1.91133	-1.94001	-3.41749	-1.61345	-1.81235	-1.69525	-1.8445	-1.76826	-1.6569	-1.70663
2,2-bis(prop-2-enoxymethyl)butan-1-ol	-2.03369	-2.06743	±0.20	±0.20	-1.80586	-1.84757	-2.04997	-1.8338	-2.42746	-2.04557	-2.22562	-2.18113	-2.09094	-2.16636
pentylbenzoate	-2.034	-2.02374	±0.47	±0.47	-1.78292	-1.81623	-3.29355	-1.62038	-1.93244	-1.76976	-2.0227	-2.13062	-1.90355	-1.96524
(phenylmethyl)2-methylpropanoate	-2.03408	-2.00367	±0.46	±0.46	-1.84482	-1.87803	-3.27615	-1.61865	-1.89912	-1.77536	-1.94645	-2.06049	-1.8427	-1.89499
1-methyl-3-nitro-benzene	-2.03412	-1.95456	±0.56	±0.56	-1.78539	-1.82287	-3.47286	-1.56711	-1.67545	-1.81022	-2.10492	-1.74437	-1.99962	-1.56275
undecan-4-one	-2.03412	-2.04781	±0.43	±0.43	-1.66514	-1.68401	-3.08489	-1.61635	-2.30858	-1.78741	-2.09246	-2.16925	-1.99372	-2.0763
1-nitropentane	-2.03431	-1.98802	±0.51	±0.51	-1.75517	-1.78644	-3.32178	-1.56748	-1.76196	-1.90095	-2.14641	-1.76826	-2.21446	-1.65727
4-methylheptan-4-ol	-2.03504	-2.0743	±0.19	±0.19	-1.77942	-1.77913	-1.89849	-2.09225	-2.36193	-2.16126	-2.17283	-2.19862	-2.09527	-2.20379
heptanal	-2.03649	-1.96957	±0.54	±0.54	-1.81074	-1.84413	-3.43096	-1.4661	-2.10983	-1.7002	-1.89345	-1.79103	-1.78095	-1.86832
(phenylmethyl)3-methylbutanoate	-2.0365	-2.01155	±0.45	±0.45	-1.85253	-1.88492	-3.24431	-1.62074	-1.90076	-1.79698	-1.95528	-2.08088	-1.85579	-1.92332
2-(bromomethyl)oxane	-2.03677	-1.95994	±0.63	±0.63	-1.72986	-1.76652	-3.70295	-1.46585	-2.02489	-1.76341	-1.80392	-1.78567	-1.76375	-1.79254
2-(phenylmethyl)oxirane	-2.03705	-1.94682	±0.60	±0.60	-1.82362	-1.86333	-3.63648	-1.57383	-1.87363	-1.71842	-1.77003	-1.78959	-1.68592	-1.73332
4-ethenyl-7-oxabicyclo[4.1.0]heptane	-2.0373	-1.99044	±0.56	±0.56	-1.67228	-1.69746	-3.49226	-1.46602	-2.17545	-1.78254	-1.97511	-1.89578	-1.84887	-1.89857
hexanal	-2.03756	-1.91813	±0.56	±0.56	-1.97189	-2.00404	-3.42596	-1.4658	-1.94109	-1.67169	-1.78243	-1.74205	-1.6125	-1.56388
methylheptanoate	-2.03804	-2.02116	±0.46	±0.46	-1.72386	-1.75031	-3.2132	-1.61383	-2.17255	-1.74201	-2.05054	-2.15995	-1.85867	-1.92669
1,2-dimethoxy-4-[(Z)-prop-1-enyl]benzene	-2.03812	-2.0178	±0.52	±0.52	-1.78909	-1.82417	-3.45381	-1.57831	-1.87751	-1.79042	-1.95353	-2.12654	-1.84549	-1.93913
2-methylpropylbutanoate	-2.03886	-2.02376	±0.47	±0.47	-1.72097	-1.74618	-3.22963	-1.61354	-2.171	-1.74016	-2.05054	-2.15995	-1.85603	-1.94959
(4-prop-1-en-2-ylcyclohexen-1-yl)methanol	-2.03886	-1.97553	±0.16	±0.16	-2.26722	-2.24734	-1.99474	-2.03958	-1.92497	-1.90584	-1.89234	-1.82677	-1.8364	-1.82009
3-methylbutane-1,3-diol	-2.03898	-1.96706	±0.36	±0.36	-2.00897	-2.02706	-2.96066	-1.76174	-1.87791	-1.80712	-1.82942	-1.76826	-1.82279	-1.80669
3-methyl-1-phenyl-pentan-3-ol	-2.03929	-1.96794	±0.18	±0.18	-2.28448	-2.26451	-2.02727	-1.94952	-1.91722	-1.89419	-1.9378	-1.82191	-1.82846	-1.75406
1-phenyloctan-1-one	-2.03959	-2.04452	±0.48	±0.48	-1.72887	-1.76	-3.31827	-1.61922	-1.99504	-1.80827	-2.04743	-2.14403	-1.97519	-2.04885
3-methylbutyl2-methylpropanoate	-2.0399	-2.0413	±0.46	±0.46	-1.67672	-1.69777	-3.19406	-1.61587	-2.23716	-1.7739	-2.08383	-2.16925	-1.91462	-2.04977
1-methoxypropane	-2.04038	-2.06236	±0.44	±0.44	-1.61341	-1.61738	-3.02257	-1.57431	-2.42863	-1.91355	-2.11277	-2.20378	-2.02982	-2.10741
1-(2-methylphenyl)ethanone	-2.04168	-1.91268	±0.57	±0.57	-2.1704	-2.1911	-3.38634	-1.46573	-1.69056	-1.70881	-1.67884	-1.70383	-1.61204	-1.51919
3-methylbutyl3-methylbutanoate	-2.04259	-2.06157	±0.48	±0.48	-1.67218	-1.69349	-3.28166	-1.61737	-2.18512	-1.75589	-2.09245	-2.16925	-2.04271	-2.10558
3-methylbutylbenzoate	-2.04307	-2.03011	±0.49	±0.49	-1.75931	-1.79234	-3.37493	-1.61997	-1.94328	-1.78976	-2.02187	-2.13494	-1.9055	-1.95922
1-(4-methyl-2-oxidanyl-phenyl)ethanone	-2.04347	-1.92687	±0.62	±0.62	-2.00466	-2.04671	-3.62102	-1.44518	-1.80878	-1.66538	-1.71253	-1.74205	-1.62585	-1.59649
3-propan-2-yloxypropan-1-ol	-2.0439	-1.949	±0.41	±0.41	-2.0374	-2.08376	-3.06471	-1.76155	-1.7511	-1.78885	-1.8199	-1.76332	-1.73583	-1.68357
cyclohexyl2-methylprop-2-enoate	-2.04427	-2.01949	±0.52	±0.52	-1.77872	-1.80997	-3.4382	-1.61716	-1.92037	-1.72638	-2.01908	-2.12666	-1.83105	-1.92733
2-methylpent-1-en-3-one	-2.04474	-1.92028	±0.56	±0.56	-2.0278	-2.05649	-3.41972	-1.46573	-1.95429	-1.65091	-1.73825	-1.7412	-1.59891	-1.54949
propan-2-ylbenzoate	-2.04555	-2.02192	±0.54	±0.54	-1.80028	-1.83568	-3.51261	-1.62102	-1.86964	-1.72657	-1.95306	-2.12654	-1.83233	-1.94149
N,N-diethylcarbamoylchloride	-2.04568	-1.90913	±0.62	±0.62	-2.14051	-2.17157	-3.54671	-1.71678	-1.60873	-1.52309	-1.61239	-1.70383	-1.55681	-1.51089
1-phenylpropan-1-one	-2.04638	-1.92581	±0.58	±0.58	-2.04395	-2.0786	-3.48962	-1.46619	-1.71715	-1.74918	-1.77993	-1.7257	-1.62992	-1.57787
(phenylmethyl)butanoate	-2.04682	-2.01734	±0.47	±0.47	-1.85078	-1.88432	-3.30218	-1.61965	-1.90195	-1.82083	-1.94801	-2.06654	-1.85805	-1.9211
octanal	-2.04688	-2.03942	±0.52	±0.52	-1.72939	-1.75828	-3.37793	-1.46635	-2.18651	-1.73766	-2.07206	-2.11557	-1.92047	-2.02998
methylnonanoate	-2.04766	-2.06512	±0.48	±0.48	-1.67596	-1.69848	-3.26961	-1.61767	-2.22356	-1.75589	-2.09245	-2.16925	-2.04271	-2.10558
4-methyl-1-phenyl-pentan-1-one	-2.0484	-1.9509	±0.52	±0.52	-1.93165	-1.96465	-3.41217	-1.6182	-1.8277	-1.75395	-1.83049	-1.76826	-1.6806	-1.72135
1,3,5-tris(fluoranyl)-2-nitro-benzene	-2.04924	-2.11048	±0.20	±0.20	-1.826	-1.83304	-1.85986	-2.33883	-2.05938	-2.22221	-2.20536	-2.31932	-2.23813	-2.20267
methyl 2,4-dimethylbenzoate	-2.04925	-1.947	±0.55	±0.55	-1.95358	-1.987	-3.47336	-1.62216	-1.80273	-1.73362	-1.77229	-1.74437	-1.67811	-1.70274
pentane-1,5-diol	-2.04941	-1.97305	±0.37	±0.37	-1.99971	-2.02387	-3.00213	-1.88757	-1.80809	-1.79802	-1.82647	-1.76826	-1.81945	-1.7969
2-methylbutanal	-2.05071	-1.9215	±0.61	±0.61	-2.15803	-2.18	-3.50369	-1.3887	-1.81044	-1.61651	-1.69761	-1.72369	-1.57067	-1.56562
undecanal	-2.05073	-2.0578	±0.50	±0.50	-1.68346	-1.70749	-3.33449	-1.6176	-2.18512	-1.75567	-2.0713	-2.16925	-1.98628	-2.06732
2-chloranyl-1,1-diethoxy-ethane	-2.05281	-2.0516	±0.51	±0.51	-1.6611	-1.68538	-3.29751	-1.46625	-2.27494	-1.87187	-2.11262	-2.17363	-1.93239	-2.04027
ethyl 2-bromanylbutanoate	-2.05333	-1.96087	±0.58	±0.58	-1.8289	-1.86781	-3.57779	-1.57469	-1.92371	-1.76185	-1.83859	-1.79477	-1.70053	-1.74003
2-methylpentanal	-2.05373	-1.94171	±0.59	±0.59	-1.92648	-1.96125	-3.55598	-1.46582	-1.94116	-1.70115	-1.82424	-1.75696	-1.6144	-1.66969
8-bromanyloctan-1-ol	-2.05376	-2.0172	±0.10	±0.10	-2.14644	-2.13721	-2.02923	-1.98359	-2.02802	-2.04021	-2.01165	-1.79929	-1.99429	-2.00206
3-methylbutanal	-2.05406	-1.92347	±0.60	±0.60	-2.1625	-2.18553	-3.47789	-1.38868	-1.818	-1.64866	-1.69718	-1.72369	-1.56877	-1.56382
propyl benzoate	-2.05431	-1.95747	±0.53	±0.53	-1.90643	-1.94096	-3.45026	-1.62235	-1.83634	-1.75847	-1.86538	-1.78959	-1.68117	-1.72377
2-(2-ethylhexoxymethyl)oxirane	-2.05484	-2.08758	±0.46	±0.46	-1.64257	-1.65516	-3.04027	-1.52212	-2.45137	-1.81232	-2.26004	-2.1856	-2.10548	-2.20088
heptan-2-ol	-2.05503	-2.0653	±0.06	±0.06	-2.00778	-2.00966	-2.05945	-2.09205	-2.10421	-2.01054	-2.10151	-2.17359	-1.9835	-2.11068
1-bromanyl-2-ethoxy-ethane	-2.05514	-1.99507	±0.61	±0.61	-1.63496	-1.65656	-3.66924	-1.52212	-2.13435	-1.88413	-1.88466	-1.88846	-1.82851	-1.8477
3-methyloctan-3-ol	-2.05661	-2.10434	±0.24	±0.24	-1.75262	-1.76048	-1.81058	-2.09283	-2.37861	-2.32367	-2.27745	-2.19862	-2.20846	-2.24009
1-phenylheptan-1-one	-2.05689	-2.0489	±0.52	±0.52	-1.73462	-1.76623	-3.44171	-1.61939	-1.98269	-1.81903	-2.03459	-2.14403	-1.90447	-2.04223
6-methylcyclohex-3-ene-1-carbaldehyde	-2.0572	-1.93371	±0.57	±0.57	-1.97086	-2.00439	-3.474	-1.46596	-1.95407	-1.72723	-1.80391	-1.74307	-1.6125	-1.58107
nonanal	-2.05724	-2.03922	±0.51	±0.51	-1.69683	-1.72255	-3.36774	-1.61407	-2.1884	-1.74973	-2.06133	-2.15995	-1.88354	-1.94807
nitrocyclohexane	-2.05757	-1.944	±0.64	±0.64	-1.87409	-1.91696	-3.74914	-1.575	-1.87228	-1.67239	-1.7431	-1.76026	-1.63296	-1.64383
tert-butyl propanoate	-2.0585	-2.05991	±0.54	±0.54	-1.66604	-1.68712	-3.42628	-1.46631	-2.26653	-1.76874	-2.1285	-2.17678	-1.94625	-2.06658
cyclopropyl(phenyl)methanone	-2.05871	-1.93773	±0.52	±0.52	-2.03184	-2.06304	-3.34404	-1.71768	-1.72186	-1.75495	-1.77754	-1.72642	-1.64122	-1.59866
6-methylhept-5-en-2-ol	-2.05887	-2.10282	±0.19	±0.19	-1.84437	-1.83604	-1.83859	-2.17456	-2.36032	-2.15939	-2.19885	-2.19862	-2.18838	-2.22907
1-chloranyl-3-methoxy-propane	-2.05902	-2.0663	±0.56	±0.56	-1.57823	-1.58562	-3.48059	-1.5743	-2.31396	-1.89458	-1.98587	-2.19588	-1.96517	-2.08884
1-tert-butyl-3-nitro-benzene	-2.05908	-2.06484	±0.51	±0.51	-1.75985	-1.79146	-3.37735	-1.57729	-1.84167	-1.89914	-2.16678	-2.06654	-2.28955	-1.87881
1-nitrohexane	-2.0603	-2.0588	±0.48	±0.48	-1.74493	-1.77384	-3.28995	-1.57221	-1.84267	-2.00037	-2.19815	-1.98276	-2.29346	-1.88966
1-(5-methyl-2-oxidanyl-phenyl)propan-1-one	-2.06064	-1.96603	±0.61	±0.61	-1.82705	-1.8668	-3.66804	-1.57498	-1.93428	-1.75336	-1.79998	-1.79087	-1.70433	-1.7406
1,2-dimethyl-3-nitro-benzene	-2.06172	-1.99224	±0.56	±0.56	-1.7995	-1.8371	-3.50904	-1.57245	-1.74873	-1.84295	-2.12224	-1.76826	-2.06484	-1.65727
1-phenylpentan-1-one	-2.06183	-1.96431	±0.54	±0.54	-1.89014	-1.92583	-3.46303	-1.61747	-1.84107	-1.81039	-1.88491	-1.78959	-1.69613	-1.7246
2-Butenoicacid,1,1-dimethylethylester,(2E)-	-2.06287	-1.96472	±0.54	±0.54	-1.85514	-1.88762	-3.47302	-1.61223	-1.99038	-1.72064	-1.90108	-1.79477	-1.68581	-1.72648
decanal	-2.06294	-2.05653	±0.50	±0.50	-1.68669	-1.71104	-3.35704	-1.61636	-2.23864	-1.76687	-2.06393	-2.16925	-1.91637	-2.03912
1-phenylbutan-1-one	-2.06343	-1.93799	±0.56	±0.56	-2.06206	-2.09185	-3.44577	-1.61796	-1.70963	-1.74692	-1.76984	-1.72642	-1.62718	-1.58224
methyl 3-chloranylbenzoate	-2.06391	-2.00081	±0.54	±0.54	-1.79123	-1.82702	-3.46118	-1.57388	-1.77682	-1.89127	-2.12599	-1.78959	-2.11139	-1.65968
3-methylhexanal	-2.06429	-1.99108	±0.56	±0.56	-1.79771	-1.83156	-3.50984	-1.46607	-2.14199	-1.74015	-1.9627	-1.80457	-1.78095	-1.87524
8-methylquinoline	-2.06441	-2.0056	±0.63	±0.63	-1.69154	-1.71955	-3.72115	-1.44509	-2.12525	-1.85553	-1.89275	-1.88028	-1.88778	-1.83704
2-but-3-enyloxirane	-2.06493	-1.99375	±0.59	±0.59	-1.70554	-1.73685	-3.59684	-1.46597	-2.16851	-1.84442	-1.93637	-1.81038	-1.7975	-1.87509
ethyl 2-bromanyl-2-methyl-propanoate	-2.06545	-1.98575	±0.60	±0.60	-1.77947	-1.81613	-3.67428	-1.61649	-1.95964	-1.76969	-1.84245	-1.80499	-1.80195	-1.79247
2-methylbutane-1,3-diol	-2.066	-2.02033	±0.12	±0.12	-2.09224	-2.09622	-2.27462	-1.97451	-1.97703	-2.06663	-1.98079	-1.79103	-1.97972	-1.97049
2,6-dimethyloct-7-en-2-ol	-2.06617	-2.05468	±0.11	±0.11	-2.09773	-2.12045	-1.99507	-1.83383	-2.14871	-2.13136	-2.13603	-2.16725	-1.95534	-1.96101
2,2-dimethyl-1-phenyl-propan-1-one	-2.06647	-1.94817	±0.57	±0.57	-1.94524	-1.98219	-3.5357	-1.62178	-1.80714	-1.78309	-1.79015	-1.74437	-1.64347	-1.62861
2-methyl-1-phenyl-propan-1-one	-2.06725	-1.94039	±0.54	±0.54	-2.07528	-2.10253	-3.39415	-1.71781	-1.70287	-1.71331	-1.76478	-1.7257	-1.62971	-1.57773
butyl 2-methylprop-2-enoate	-2.06799	-2.03989	±0.52	±0.52	-1.77821	-1.80952	-3.44267	-1.61549	-2.06882	-1.73261	-2.02861	-2.13062	-1.85095	-1.94143
1,2-dimethoxybenzene	-2.06837	-1.98941	±0.56	±0.56	-1.76327	-1.79905	-3.54944	-1.61394	-2.06512	-1.83503	-1.85277	-1.80499	-1.81409	-1.79639
4-methoxybenzoyl chloride	-2.06858	-2.1263	±0.37	±0.37	-1.71638	-1.73516	-2.98785	-1.84652	-1.95604	-2.00429	-2.23384	-2.28041	-2.29419	-2.20835
2-methoxybutane	-2.0687	-2.113	±0.38	±0.38	-1.64253	-1.65173	-2.65216	-1.64	-2.63318	-1.95446	-2.30684	-2.21368	-2.18948	-2.24597
pentane-2,4-diol	-2.06879	-1.99379	±0.31	±0.31	-2.07513	-2.09247	-2.82198	-1.88759	-1.89997	-1.8676	-1.83677	-1.76826	-1.87597	-1.81211
heptane-1,7-diol	-2.06909	-2.00306	±0.35	±0.35	-2.00066	-2.03656	-2.95472	-1.97008	-1.79844	-1.9137	-1.80946	-1.78959	-1.93528	-1.82207
methyl2-methylprop-2-enoate	-2.0699	-1.94428	±0.59	±0.59	-2.02918	-2.06347	-3.54003	-1.46609	-1.87459	-1.71207	-1.80391	-1.74307	-1.62626	-1.58413
3,7-dimethyloct-6-enal	-2.07019	-2.06925	±0.49	±0.49	-1.68612	-1.71059	-3.31194	-1.61359	-2.264	-1.74973	-2.15537	-2.17678	-1.95129	-2.07313
ethyl 2-oxidanylbenzoate	-2.07053	-2.03466	±0.56	±0.56	-1.75994	-1.79351	-3.56605	-1.57536	-1.95329	-1.86012	-1.98542	-2.11008	-1.83936	-1.90344
1,1-bis(fluoranyl)-2-methoxy-ethane	-2.07177	-2.10247	±0.49	±0.49	-1.77662	-1.79822	-3.27321	-1.37682	-2.10966	-1.93366	-2.23417	-2.31002	-2.1019	-2.11045
2-ethylbutanal	-2.0724	-1.94273	±0.61	±0.61	-1.98137	-2.0162	-3.59333	-1.46577	-1.94507	-1.68085	-1.82424	-1.74205	-1.6144	-1.564
3,3-dimethylbutanal	-2.07377	-1.94095	±0.61	±0.61	-2.03202	-2.06589	-3.57482	-1.42665	-1.95028	-1.68462	-1.78212	-1.7412	-1.59891	-1.55294
2-ethylhexanal	-2.07411	-2.07018	±0.56	±0.56	-1.68214	-1.70626	-3.49919	-1.46633	-2.25463	-1.78369	-2.12652	-2.17363	-1.95129	-2.05814
2-ethyloxirane	-2.07534	-1.98395	±0.65	±0.65	-1.82602	-1.86771	-3.78012	-1.42664	-1.99975	-1.76642	-1.86072	-1.76549	-1.76262	-1.78401
3,5,5-trimethylhexanal	-2.07577	-2.06816	±0.55	±0.55	-1.70006	-1.72666	-3.47226	-1.46632	-2.24245	-1.77435	-2.14829	-2.17359	-1.92642	-2.0512
(E)-oct-2-en-4-ol	-2.07638	-2.04531	±0.14	±0.14	-2.26468	-2.2601	-2.12847	-1.99022	-1.95813	-1.93378	-1.99926	-2.11008	-1.92518	-1.8832
heptan-3-ol	-2.07643	-2.10357	±0.13	±0.13	-1.91202	-1.9077	-2.00307	-2.09318	-2.31791	-2.12491	-2.17624	-2.19862	-2.09527	-2.2068
1-methoxybutane	-2.07739	-2.11866	±0.40	±0.40	-1.6382	-1.64632	-2.78304	-1.63957	-2.6135	-1.95446	-2.26662	-2.21368	-2.18948	-2.24171
cyclopentanecarbaldehyde	-2.07809	-1.94133	±0.63	±0.63	-2.05524	-2.08934	-3.61422	-1.42665	-1.90686	-1.67283	-1.78147	-1.7412	-1.59891	-1.5266
1-phenylpentan-1-ol	-2.07911	-2.11784	±0.20	±0.20	-2.14029	-2.12712	-1.73421	-2.04274	-1.99896	-2.11162	-2.39885	-2.15224	-2.45757	-2.01478
(E)-2-methylpent-2-en-1-ol	-2.07987	-2.05862	±0.10	±0.10	-2.24002	-2.21511	-2.05354	-1.97404	-1.98601	-1.98465	-2.10575	-2.07243	-1.97636	-1.97834
3,6-dimethylheptan-3-ol	-2.08067	-2.12118	±0.23	±0.23	-1.79325	-1.79714	-1.86434	-2.09398	-2.41484	-2.32367	-2.27745	-2.19862	-2.20846	-2.24009
propyl2-methylprop-2-enoate	-2.08116	-2.04492	±0.56	±0.56	-1.78816	-1.82193	-3.57358	-1.61369	-2.04741	-1.73677	-1.98659	-2.10711	-1.85095	-1.92298
2-chloranyl-1,1-dimethoxy-ethane	-2.08226	-1.96403	±0.58	±0.58	-1.88376	-1.92683	-3.54428	-1.46592	-2.03679	-1.88873	-1.82949	-1.74548	-1.67332	-1.64569
3-methyl-1-phenyl-butan-1-one	-2.08362	-1.99153	±0.54	±0.54	-1.82448	-1.86074	-3.50828	-1.61368	-2.03767	-1.83829	-1.90221	-1.80195	-1.72198	-1.80604
methyl2-(methylamino)benzoate	-2.08425	-2.08419	±0.55	±0.55	-1.75834	-1.79131	-3.52786	-1.57582	-1.83173	-1.93068	-2.17398	-2.08088	-2.28753	-1.88378
2,2-dimethoxyethylbenzene	-2.08643	-2.05143	±0.51	±0.51	-1.75055	-1.78279	-3.42754	-1.61317	-2.17661	-1.80626	-2.04807	-2.1162	-1.86634	-1.92681
2,2-dimethyloxirane	-2.08655	-1.98323	±0.65	±0.65	-2.06836	-2.10567	-3.71575	-1.34899	-1.94684	-1.6388	-1.78144	-1.7523	-1.69956	-1.77459
2,2-dimethylpropanal	-2.08905	-1.94799	±0.64	±0.64	-2.07092	-2.10467	-3.66808	-1.42663	-1.90381	-1.66773	-1.78147	-1.73284	-1.59891	-1.5248
N,2-dimethylaniline	-2.09011	-2.12363	±0.24	±0.24	-1.75572	-1.76483	-2.46341	-2.33884	-1.98696	-2.10984	-2.21117	-2.31832	-2.08381	-2.20339
1-methyl-4-propan-2-yl-7-oxabicyclo[2.2.1]heptane	-2.09268	-2.12771	±0.43	±0.43	-1.6401	-1.6491	-2.9281	-1.64013	-2.60435	-1.88085	-2.30614	-2.20378	-2.18501	-2.23956
ethenylbenzoate	-2.09351	-2.12299	±0.54	±0.54	-1.72761	-1.75417	-3.43442	-1.5732	-1.90286	-1.96039	-2.30193	-2.15177	-2.49657	-1.92694
1,2-dimethoxy-4-prop-2-enyl-benzene	-2.09393	-2.06631	±0.50	±0.50	-1.7798	-1.81434	-3.40903	-1.61735	-2.12196	-1.87166	-2.04335	-2.15995	-1.88661	-1.95902
3-methylpentan-1-ol	-2.095	-2.08886	±0.05	±0.05	-2.12807	-2.11745	-2.13834	-2.06604	-2.07691	-2.05532	-2.08286	-2.169	-2.04387	-2.01069
6-oxabicyclo[3.1.0]hexane	-2.09593	-1.99312	±0.66	±0.66	-2.04396	-2.08428	-3.77164	-1.38867	-1.95234	-1.64919	-1.78144	-1.7523	-1.71753	-1.78988
1,2,3-tris(fluoranyl)-4-nitro-benzene	-2.09681	-2.13536	±0.26	±0.26	-1.7683	-1.77927	-2.57763	-2.33892	-1.89042	-2.11199	-2.21117	-2.28041	-2.2032	-2.19232
dimethoxymethylbenzene	-2.09751	-2.06139	±0.55	±0.55	-1.77241	-1.80741	-3.56644	-1.61536	-2.07335	-1.85655	-1.99107	-2.11142	-1.88178	-1.93812
2,3-dimethylhexan-2-ol	-2.09992	-2.1321	±0.14	±0.14	-1.9158	-1.90423	-2.06859	-2.0949	-2.34937	-2.17114	-2.19543	-2.19862	-2.18838	-2.23449
4-methylpentan-1-ol	-2.10059	-2.09769	±0.04	±0.04	-2.12426	-2.11569	-2.13724	-2.09392	-2.06577	-2.04855	-2.11874	-2.16925	-2.07629	-2.02723
2-ethoxy-2-methyl-propane	-2.10134	-2.1404	±0.35	±0.35	-1.64727	-1.65894	-1.8762	-2.47024	-2.68909	-1.93497	-2.43266	-2.21368	-2.18501	-2.29595
[(1E)-buta-1,3-dienyl]ethanoate	-2.10347	-2.05685	±0.58	±0.58	-1.73675	-1.76815	-3.64021	-1.573	-2.07783	-1.92514	-2.00324	-2.11008	-1.84125	-1.8928
dec-3-yn-1-ol	-2.10387	-2.07033	±0.15	±0.15	-2.33169	-2.326	-2.10507	-2.04138	-1.94172	-1.93368	-2.04754	-2.1162	-1.91669	-1.94337
3-(trifluoromethyl)benzaldehyde	-2.10525	-2.11814	±0.49	±0.49	-1.75302	-1.77898	-3.32641	-1.57147	-2.03633	-2.01569	-2.25483	-2.13062	-2.38964	-1.92436
(2-methylcyclohexyl)methanol	-2.10751	-2.11234	±0.05	±0.05	-2.08556	-2.07537	-2.19678	-2.09446	-2.13531	-2.04364	-2.12144	-2.17359	-2.08172	-2.11556
ethenylpropanoate	-2.10763	-2.0797	±0.61	±0.61	-1.71336	-1.74338	-3.729	-1.57238	-2.14183	-1.84409	-2.00934	-2.11557	-1.95635	-1.97174
Isopropyl ether	-2.11215	-2.14797	±0.33	±0.33	-1.64739	-1.659	-2.03836	-2.38356	-2.68909	-1.93497	-2.43266	-2.21368	-2.18501	-2.29595
methyl 2,2-bis(chloranyl)ethanoate	-2.11525	-2.12807	±0.16	±0.16	-1.88629	-1.88523	-2.25412	-2.33876	-2.17424	-2.05178	-2.21635	-2.3207	-2.02939	-2.12389
methyl 2-oxidanylbenzoate	-2.1167	-2.05424	±0.56	±0.56	-1.7605	-1.79337	-3.51743	-1.5711	-1.97391	-1.94873	-2.25182	-1.80087	-2.20528	-1.71933
Butane, 1,4-bis(ethylthio)-	-2.11674	-2.13515	±0.44	±0.44	-1.64281	-1.65279	-3.02049	-1.75471	-2.49268	-1.83751	-2.41619	-2.1856	-2.15405	-2.19469
2-ethoxy-3,4-dihydro-2H-pyran	-2.11753	-2.1364	±0.50	±0.50	-1.62483	-1.63403	-3.30184	-1.63924	-2.41699	-1.93917	-2.26662	-2.18113	-2.15853	-2.20162
tert-butyl prop-2-enoate	-2.11819	-2.08084	±0.58	±0.58	-1.72624	-1.75739	-3.64503	-1.61464	-2.18569	-1.83078	-2.06754	-2.15995	-1.87472	-1.94638
1,2,3,5-tetrakis(fluoranyl)-4-nitro-benzene	-2.12017	-2.17952	±0.21	±0.21	-1.86791	-1.88729	-1.96136	-2.42387	-2.0965	-2.28031	-2.32396	-2.37582	-2.34469	-2.23345
2-methylpentan-3-ol	-2.12233	-2.13839	±0.08	±0.08	-2.01603	-1.99558	-2.14484	-2.09227	-2.24578	-2.2107	-2.15111	-2.19862	-2.11423	-2.21471
N-propan-2-ylaniline	-2.12266	-2.17504	±0.23	±0.23	-1.78078	-1.79676	-2.44311	-2.33943	-2.03837	-2.15237	-2.30781	-2.37582	-2.30976	-2.20618
1,3-bis(fluoranyl)-5-nitro-benzene	-2.1233	-2.16284	±0.17	±0.17	-1.88551	-1.89635	-2.33933	-2.33927	-2.02375	-2.16711	-2.21176	-2.3207	-2.20574	-2.23891
3-Oxatricyclo[4.1.1.02,4]octane, 2,7,7-trimethyl-	-2.12585	-2.14222	±0.55	±0.55	-1.63372	-1.64422	-3.44872	-1.5225	-2.42434	-1.93916	-2.26826	-2.18113	-2.15853	-2.20162
cyclohexylmethanol	-2.12718	-2.11822	±0.04	±0.04	-2.15047	-2.1376	-2.18251	-2.10229	-2.07585	-2.1167	-2.12481	-2.16971	-2.07618	-2.04604
1,1-dimethoxypropan-2-ylbenzene	-2.12729	-2.12968	±0.53	±0.53	-1.67249	-1.69559	-3.46451	-1.61545	-2.31976	-1.89262	-2.23062	-2.18113	-2.06612	-2.15856
octan-4-ol	-2.12761	-2.151	±0.12	±0.12	-1.95498	-1.95147	-2.10469	-2.17439	-2.36442	-2.14445	-2.19885	-2.19862	-2.18838	-2.22977
2,6-bis(fluoranyl)pyridine	-2.12775	-2.13387	±0.30	±0.30	-1.79663	-1.80769	-2.84221	-2.23365	-1.99784	-1.99984	-2.21635	-2.31002	-2.03289	-2.10157
2-methoxyethanoylchloride	-2.13131	-2.13416	±0.35	±0.35	-1.80098	-1.81383	-2.9956	-2.23292	-1.96806	-1.89509	-2.21269	-2.28737	-2.05582	-2.07928
6-methylheptan-2-ol	-2.13288	-2.13273	±0.06	±0.06	-2.07554	-2.07188	-2.19562	-2.17263	-2.18207	-2.04042	-2.19198	-2.17359	-2.09066	-2.13294
1-ethoxypropane	-2.13729	-2.16557	±0.33	±0.33	-1.64732	-1.65855	-2.29331	-2.30513	-2.68909	-1.93497	-2.43266	-2.21368	-2.18501	-2.29595
(E)-oct-2-en-1-ol	-2.138	-2.11587	±0.14	±0.14	-2.35211	-2.33077	-2.19101	-2.04107	-1.99601	-1.92445	-2.13056	-2.169	-2.01424	-2.0095
2,3-dihydrofuran	-2.14018	-2.09841	±0.67	±0.67	-1.70886	-1.73842	-3.78014	-1.3766	-2.08499	-1.94427	-2.348	-1.79103	-2.42896	-1.7828
1,3-dimethyl-2-nitro-benzene	-2.14335	-2.14757	±0.55	±0.55	-1.73454	-1.76239	-3.52775	-1.57279	-2.05859	-1.97515	-2.37224	-2.15995	-2.38488	-1.92743
ethenylbutanoate	-2.14387	-2.1291	±0.60	±0.60	-1.67785	-1.69943	-3.69369	-1.616	-2.27751	-1.88875	-2.15386	-2.18113	-2.0034	-2.09935
4-nitrooxybutyl nitrate	-2.14438	-2.15612	±0.37	±0.37	-1.74954	-1.76774	-3.06474	-2.23296	-1.99627	-2.03714	-2.16228	-2.28361	-2.12678	-2.14016
2-hexyloxirane	-2.14657	-2.15452	±0.53	±0.53	-1.64	-1.65097	-3.39703	-1.63976	-2.50384	-1.91829	-2.27611	-2.1856	-2.14025	-2.19337
3-methoxyprop-1-ene	-2.14923	-2.13717	±0.53	±0.53	-1.61231	-1.62032	-3.47382	-2.04691	-2.37519	-1.87174	-2.04436	-2.19862	-2.0253	-2.10313
2,5-bis(ethenyl)oxane	-2.14948	-2.15736	±0.54	±0.54	-1.64088	-1.65288	-3.45921	-1.63959	-2.44174	-1.93832	-2.27371	-2.18113	-2.1474	-2.19871
Hexane,1,6-bis(methylthio)-	-2.15188	-2.15827	±0.48	±0.48	-1.64676	-1.65782	-3.20205	-1.75474	-2.52159	-1.85005	-2.43013	-2.1856	-2.13668	-2.19732
3-ethyl-2,2-dimethyl-pentan-3-ol	-2.1528	-2.17127	±0.15	±0.15	-1.92621	-1.9064	-2.30587	-2.09254	-2.34537	-2.27363	-2.21954	-2.19862	-2.18801	-2.2565
2-octylsulfanylethanol	-2.15755	-2.08597	±0.22	±0.22	-2.33118	-2.3545	-2.48206	-1.97325	-1.97619	-1.98544	-2.00023	-2.05197	-1.84082	-1.86405
1,1,1-tris(fluoranyl)-2-[2,2,2-tris(fluoranyl)ethoxy]ethane	-2.15774	-2.20049	±0.29	±0.29	-1.88716	-1.92243	-1.68274	-2.61188	-2.19503	-2.36998	-2.43493	-2.33681	-2.39679	-2.16714
2(5H)-Furanone,3,4-dichloro-5-(dichloromethylene)-	-2.15946	-2.15776	±0.59	±0.59	-1.73793	-1.76934	-3.65157	-1.57531	-2.0631	-1.93832	-2.38062	-2.15516	-2.37916	-1.92713
tert-butyl 2-methylprop-2-enoate	-2.16195	-2.16537	±0.59	±0.59	-1.66289	-1.68253	-3.63887	-1.6159	-2.36476	-1.87669	-2.29199	-2.18113	-2.12291	-2.21602
ethyl2,2-bis(chloranyl)ethanoate	-2.16212	-2.21304	±0.22	±0.22	-1.88022	-1.88872	-2.53827	-2.33923	-2.13104	-2.07182	-2.28555	-2.3415	-2.3868	-2.26724
nonan-5-ol	-2.16765	-2.16582	±0.10	±0.10	-2.00986	-2.01047	-2.30467	-2.23972	-2.2804	-2.12958	-2.19885	-2.17363	-2.15908	-2.15197
1-chloranyl-4-nitro-2-(trifluoromethyl)benzene	-2.17225	-2.21136	±0.25	±0.25	-1.79553	-1.81372	-2.5762	-2.42386	-2.0837	-2.18512	-2.3276	-2.37582	-2.30818	-2.22389
2,2,4-trimethylpentan-3-ol	-2.17295	-2.14978	±0.09	±0.09	-2.14806	-2.12267	-2.37282	-2.09119	-2.14171	-2.20339	-2.13082	-2.17359	-2.02465	-2.08889
3-methylheptan-2-ol	-2.17573	-2.19123	±0.08	±0.08	-2.08742	-2.07848	-2.21974	-2.17546	-2.33728	-2.13025	-2.20148	-2.19862	-2.21424	-2.26931
3,6-dimethyloctan-3-ol	-2.17611	-2.17395	±0.14	±0.14	-1.94488	-1.9447	-2.24154	-2.17418	-2.36917	-2.27871	-2.27958	-2.17363	-2.18348	-2.14965
1-(butoxymethoxy)butane	-2.18004	-2.19228	±0.36	±0.36	-1.6474	-1.6591	-2.55438	-2.50714	-2.62944	-1.8466	-2.41619	-2.21368	-2.18501	-2.26381
3-octanol	-2.18043	-2.17532	±0.08	±0.08	-2.09927	-2.08629	-2.37173	-2.17536	-2.21836	-2.11314	-2.19885	-2.17363	-2.15908	-2.15746
2-prop-1-en-2-yloxirane	-2.18532	-2.14053	±0.59	±0.59	-1.66611	-1.68749	-3.73323	-1.92854	-2.22167	-1.98017	-2.08007	-2.16941	-1.94207	-1.99652
benzene-1,2-dicarbonylchloride	-2.18616	-2.20953	±0.24	±0.24	-1.83085	-1.84849	-2.5861	-2.42357	-2.10483	-2.17188	-2.33737	-2.37582	-2.20175	-2.21461
n-heptanol	-2.19248	-2.18295	±0.05	±0.05	-2.19201	-2.17988	-2.26594	-2.17603	-2.1957	-2.09555	-2.24224	-2.17359	-2.1167	-2.19192
2-cyclohexylethanol	-2.1948	-2.18328	±0.06	±0.06	-2.23566	-2.21891	-2.29278	-2.17146	-2.14166	-2.07137	-2.23174	-2.17359	-2.1372	-2.15848
2-butan-2-yloxybutane	-2.19619	-2.20679	±0.35	±0.35	-1.64714	-1.65878	-2.40045	-2.61351	-2.68842	-1.99975	-2.36529	-2.21368	-2.18496	-2.29595
2-methylbutan-1-ol	-2.19663	-2.18573	±0.06	±0.06	-2.16072	-2.14312	-2.18685	-2.13024	-2.26807	-2.29135	-2.19606	-2.1925	-2.1004	-2.18799
2,4-dimethylpentan-3-ol	-2.19668	-2.17982	±0.11	±0.11	-2.09548	-2.07073	-2.34311	-2.09064	-2.27804	-2.32241	-2.17633	-2.19862	-2.05189	-2.17093
hex-1-en-3-ol	-2.19865	-2.21498	±0.19	±0.19	-2.2719	-2.24576	-2.10568	-2.09316	-2.08169	-2.17659	-2.41578	-2.11268	-2.63011	-2.01646
nonan-4-ol	-2.20245	-2.18735	±0.12	±0.12	-2.04768	-2.04714	-2.4004	-2.23999	-2.35718	-2.08208	-2.24269	-2.17363	-2.12907	-2.15368
dipropyl ether	-2.20703	-2.21483	±0.38	±0.38	-1.64746	-1.65925	-2.23397	-2.77511	-2.68873	-2.0113	-2.43336	-2.21368	-2.18948	-2.29595
1-ethoxybutane	-2.20759	-2.21478	±0.38	±0.38	-1.64782	-1.65951	-2.31561	-2.77347	-2.68909	-1.93497	-2.43266	-2.21368	-2.18501	-2.29595
Dodecan-1-ol	-2.20852	-2.18249	±0.17	±0.17	-2.09019	-2.1148	-2.60729	-2.30877	-2.20172	-2.00812	-2.12874	-2.15995	-2.06897	-2.13633
5-methylhexan-1-ol	-2.21379	-2.2007	±0.06	±0.06	-2.23399	-2.21757	-2.30463	-2.17811	-2.1824	-2.10453	-2.27529	-2.17359	-2.14359	-2.19334
6-methylheptan-3-ol	-2.21729	-2.21429	±0.09	±0.09	-2.13271	-2.11545	-2.40829	-2.23893	-2.32327	-2.12435	-2.17799	-2.19862	-2.18818	-2.23514
nonan-2-ol	-2.22227	-2.20456	±0.10	±0.10	-2.13858	-2.14077	-2.44085	-2.24002	-2.30341	-2.08372	-2.20857	-2.17363	-2.14263	-2.17344
2-ethylbutan-1-ol	-2.22364	-2.22092	±0.04	±0.04	-2.19315	-2.17104	-2.26111	-2.17203	-2.28428	-2.25393	-2.22991	-2.19862	-2.17939	-2.26577
dodecan-2-ol	-2.22445	-2.19261	±0.24	±0.24	-2.03382	-2.06002	-2.80145	-2.35098	-2.23133	-1.98656	-2.10701	-2.15995	-2.09412	-2.10088
methyl 1,1-dimethylpropyl ether	-2.22956	-2.23061	±0.38	±0.38	-1.64815	-1.65966	-2.39281	-2.77293	-2.68873	-2.0113	-2.43336	-2.21368	-2.18948	-2.29595
(Z)-1,1,2,4-tetrakis(chloranyl)but-2-ene	-2.23607	-2.30914	±0.25	±0.25	-2.16189	-2.18033	-1.68879	-2.42371	-2.47632	-2.30196	-2.41952	-2.41954	-2.47151	-2.54787
undecan-2-ol	-2.24135	-2.20266	±0.20	±0.20	-2.14773	-2.16246	-2.71417	-2.32324	-2.26978	-2.01562	-2.05645	-2.15995	-2.09373	-2.08351
dibutyl ether	-2.24726	-2.24299	±0.39	±0.39	-1.64723	-1.65894	-2.51471	-2.77657	-2.68873	-2.0113	-2.43336	-2.21368	-2.18948	-2.29595
Diisobutyl methanol	-2.24822	-2.23631	±0.14	±0.14	-2.07206	-2.06959	-2.44413	-2.29621	-2.48607	-2.13041	-2.23907	-2.20053	-2.18838	-2.23669
undec-10-en-1-ol	-2.24868	-2.2044	±0.10	±0.10	-2.30022	-2.30884	-2.37974	-2.12869	-2.19842	-2.22045	-2.2044	-2.15995	-2.07237	-2.07096
dec-9-en-1-ol	-2.24937	-2.21715	±0.08	±0.08	-2.29376	-2.29973	-2.31843	-2.1331	-2.19585	-2.1943	-2.31042	-2.17359	-2.09469	-2.15766
ethane-1,2-dithiol	-2.2497	-2.29288	±0.40	±0.40	-1.86196	-1.86895	-3.22578	-2.33914	-2.12632	-1.95831	-2.36749	-2.35081	-2.35777	-2.47232
2-methyl-1-[1-(2-methylpropoxy)ethoxy]propane	-2.2518	-2.24077	±0.45	±0.45	-1.64799	-1.6598	-3.1239	-2.46547	-2.60026	-1.84897	-2.41619	-2.20378	-2.18501	-2.25631
(6,6-dimethyl-4-bicyclo[3.1.1]hept-3-enyl)methanol	-2.25305	-2.21479	±0.13	±0.13	-2.36454	-2.33693	-2.454	-2.15183	-2.17369	-2.08067	-2.20968	-2.17359	-2.06317	-2.13981
3,4-dimethylhexan-2-ol	-2.25536	-2.23667	±0.08	±0.08	-2.24501	-2.21882	-2.44177	-2.17551	-2.21535	-2.25372	-2.23739	-2.17363	-2.18105	-2.22446
2,2-dimethylpentan-3-ol	-2.25572	-2.22909	±0.13	±0.13	-2.12452	-2.09594	-2.39449	-2.09208	-2.31964	-2.39435	-2.36902	-2.19862	-2.1135	-2.18879
decan-2-ol	-2.2563	-2.22167	±0.17	±0.17	-2.1553	-2.163	-2.63372	-2.24047	-2.32333	-2.03165	-2.24665	-2.17363	-2.11697	-2.13197
2,3,4,5,6-pentakis(fluoranyl)benzenecarbonitrile	-2.25722	-2.29998	±0.42	±0.42	-1.71207	-1.73592	-3.16865	-2.51538	-2.14812	-2.05917	-2.46124	-2.35944	-2.5212	-2.31859
2-ethenyl-2-methyl-oxirane	-2.25897	-2.2082	±0.58	±0.58	-1.64819	-1.66386	-3.69108	-2.51535	-2.25536	-1.93708	-2.1019	-2.17678	-2.02672	-2.0657
3-methylheptan-4-ol	-2.26177	-2.24951	±0.11	±0.11	-2.1611	-2.14256	-2.46591	-2.24018	-2.40179	-2.19974	-2.22114	-2.20053	-2.18801	-2.27417
3-ethoxyprop-1-ene	-2.26337	-2.2506	±0.42	±0.42	-1.65658	-1.66937	-2.83785	-2.77322	-2.63287	-1.91114	-2.36256	-2.21368	-2.18496	-2.26381
propane-1,3-dithiol	-2.26489	-2.22344	±0.53	±0.53	-1.76026	-1.77464	-3.48079	-2.0079	-2.19871	-2.19703	-2.43486	-1.88846	-2.66168	-1.8301
undecan-1-ol	-2.26872	-2.2227	±0.18	±0.18	-2.22473	-2.2371	-2.66992	-2.35139	-2.24891	-2.04033	-2.10866	-2.15995	-2.07398	-2.11207
1-Octanol	-2.26981	-2.24647	±0.10	±0.10	-2.29241	-2.27739	-2.48368	-2.24033	-2.25438	-2.09298	-2.24754	-2.17359	-2.19391	-2.20852
dipentyl ether	-2.27009	-2.25576	±0.42	±0.42	-1.64718	-1.65886	-2.95852	-2.61035	-2.63318	-1.95191	-2.43063	-2.21368	-2.18948	-2.26381
4-methylpent-1-en-3-ol	-2.27849	-2.28048	±0.19	±0.19	-2.33324	-2.30182	-2.13826	-2.1343	-2.17868	-2.28581	-2.57734	-2.16725	-2.63003	-2.05811
2-butyloctan-1-ol	-2.28094	-2.22266	±0.31	±0.31	-2.02975	-2.06387	-3.05716	-2.35031	-2.23051	-2.03851	-2.1965	-2.15995	-2.00472	-2.09534
fluorosulfonyloxymethane	-2.28134	-2.31561	±0.26	±0.26	-2.02963	-2.0313	-2.88344	-2.33865	-2.25956	-2.03375	-2.39303	-2.3623	-2.33725	-2.48723
3-methyl-1-(3-methylbutoxy)butane	-2.2818	-2.26717	±0.42	±0.42	-1.64719	-1.65888	-2.92026	-2.61293	-2.68869	-2.0113	-2.43336	-2.21368	-2.18948	-2.29595
3-methoxy-2-methyl-prop-1-ene	-2.28254	-2.26039	±0.49	±0.49	-1.65126	-1.66162	-3.21383	-2.7717	-2.56767	-1.91314	-2.19855	-2.20378	-2.18496	-2.23743
N-ethyl-2-methyl-aniline	-2.28352	-2.31815	±0.38	±0.38	-1.79014	-1.8136	-3.09297	-2.51513	-2.22274	-2.1125	-2.43755	-2.40822	-2.51216	-2.27649
2,5-dimethylhexan-3-ol	-2.28365	-2.26636	±0.11	±0.11	-2.17742	-2.15599	-2.4913	-2.24009	-2.40661	-2.27885	-2.23528	-2.20053	-2.20341	-2.27417
1-(phenylmethyl)pyrrole	-2.2951	-2.3134	±0.41	±0.41	-1.78748	-1.81158	-3.24869	-2.42441	-2.20121	-2.17572	-2.41663	-2.40822	-2.3996	-2.26046
ethylsulfanylethane	-2.30416	-2.28239	±0.42	±0.42	-1.65942	-1.67379	-2.91121	-2.77473	-2.64573	-2.05821	-2.40606	-2.21368	-2.19805	-2.28299
(2R,3S)-2,3-diphenyloxirane	-2.3098	-2.33759	±0.44	±0.44	-1.73675	-1.76307	-3.272	-2.61223	-2.21337	-2.10159	-2.46956	-2.35944	-2.52084	-2.32702
1,2-bis(bromanyl)-1-chloranyl-ethane	-2.31154	-2.33029	±0.12	±0.12	-2.31622	-2.31895	-2.00407	-2.42253	-2.3773	-2.35662	-2.38505	-2.37582	-2.37576	-2.37056
3,7-Dimethyl-1-octanol	-2.31257	-2.27868	±0.14	±0.14	-2.34126	-2.33238	-2.6022	-2.29639	-2.28127	-2.06695	-2.26756	-2.17363	-2.20609	-2.21908
non-1-en-3-ol	-2.31353	-2.26937	±0.13	±0.13	-2.44192	-2.41591	-2.40471	-2.20333	-2.21819	-2.12283	-2.38785	-2.17359	-2.12706	-2.19834
thiolane	-2.31519	-2.28832	±0.46	±0.46	-1.66676	-1.67982	-3.11508	-2.77218	-2.64573	-2.04929	-2.27748	-2.21368	-2.19805	-2.26515
ethenylpentanoate	-2.31656	-2.26844	±0.58	±0.58	-1.67897	-1.69961	-3.71252	-2.61246	-2.35267	-1.91019	-2.24954	-2.18113	-2.11024	-2.1771
(Z)-1,2,3-tris(chloranyl)prop-1-ene	-2.31947	-2.33587	±0.12	±0.12	-2.2948	-2.29746	-2.0582	-2.42212	-2.43179	-2.31237	-2.41952	-2.34684	-2.48453	-2.29106
Nonan-1-ol	-2.32309	-2.28563	±0.14	±0.14	-2.33266	-2.32301	-2.61968	-2.29616	-2.32978	-2.09677	-2.26358	-2.17363	-2.2014	-2.21966
2,2-dimethylhexan-3-ol	-2.32586	-2.29313	±0.14	±0.14	-2.21667	-2.18681	-2.59953	-2.17429	-2.4059	-2.38993	-2.30792	-2.19862	-2.20342	-2.24825
2-chloranylethanethiol	-2.32618	-2.3483	±0.28	±0.28	-2.07879	-2.07509	-3.02732	-2.33919	-2.27156	-2.12366	-2.36764	-2.37468	-2.33782	-2.48723
1,2-Dichloroethane	-2.32986	-2.34509	±0.23	±0.23	-2.1223	-2.12014	-2.91645	-2.33858	-2.29356	-2.14173	-2.37626	-2.36113	-2.33245	-2.44833
2-fluoranylbenzoyl chloride	-2.33488	-2.34277	±0.32	±0.32	-1.90413	-1.9278	-3.05697	-2.51506	-2.26885	-2.24555	-2.42582	-2.41981	-2.40323	-2.26046
1-Decanol	-2.3383	-2.29474	±0.17	±0.17	-2.27489	-2.2783	-2.71588	-2.35055	-2.36272	-2.07433	-2.31139	-2.17363	-2.19775	-2.20794
2-methylpentan-1-ol	-2.34071	-2.30919	±0.08	±0.08	-2.31117	-2.28266	-2.39669	-2.23754	-2.41329	-2.3934	-2.35022	-2.19862	-2.19527	-2.31303
ethanoyl bromide	-2.34168	-2.35782	±0.27	±0.27	-2.1065	-2.10731	-3.02265	-2.33928	-2.30052	-2.1475	-2.36799	-2.3623	-2.33687	-2.48723
2-phenyloxirane	-2.3423	-2.32252	±0.56	±0.56	-1.73451	-1.76029	-3.64205	-2.42416	-2.23226	-2.04871	-2.55414	-2.17363	-2.65603	-1.99938
1,1,2-tris(bromanyl)ethane	-2.34331	-2.36088	±0.12	±0.12	-2.33557	-2.33903	-2.03279	-2.42352	-2.46918	-2.39943	-2.40368	-2.37617	-2.43689	-2.39258
octane-1,8-dithiol	-2.34579	-2.2881	±0.54	±0.54	-1.69297	-1.71159	-3.51473	-2.77227	-2.48529	-1.96731	-2.2764	-2.1856	-2.10907	-2.16576
4-methylbenzoyl chloride	-2.34783	-2.35698	±0.44	±0.44	-1.7938	-1.8215	-3.39135	-2.51552	-2.2688	-2.19352	-2.45033	-2.42329	-2.40444	-2.30726
ethenyl2-methylprop-2-enoate	-2.35725	-2.34661	±0.59	±0.59	-1.70193	-1.72563	-3.70852	-2.51538	-2.2722	-2.00891	-2.56821	-2.17678	-2.77617	-2.01237
1,3-dimethoxybenzene	-2.35843	-2.34659	±0.58	±0.58	-1.71685	-1.74087	-3.67214	-2.51534	-2.25003	-2.07209	-2.54166	-2.17363	-2.76657	-2.01668
3,5,5-trimethylhexan-1-ol	-2.36238	-2.31652	±0.15	±0.15	-2.36915	-2.34892	-2.67431	-2.29625	-2.35076	-2.17076	-2.32649	-2.17363	-2.21488	-2.24003
1-hexoxyhexane	-2.36346	-2.31938	±0.58	±0.58	-1.64716	-1.65883	-3.64156	-2.60774	-2.604	-1.95428	-2.43063	-2.20378	-2.18948	-2.25631
chloromethyloxyethane	-2.36626	-2.41583	±0.48	±0.48	-1.83717	-1.8522	-3.53794	-2.4241	-2.31676	-2.15879	-2.43684	-2.37582	-2.66088	-2.55784
4-bromanyl-1,2-dimethoxy-benzene	-2.36709	-2.35337	±0.55	±0.55	-1.7383	-1.7619	-3.60744	-2.51541	-2.27879	-2.11982	-2.54795	-2.17678	-2.77493	-2.01237
2,3,4,5,6-pentakis(fluoranyl)benzaldehyde	-2.36955	-2.33789	±0.52	±0.52	-1.72616	-1.75235	-3.53373	-2.61233	-2.32466	-2.12942	-2.5082	-2.16925	-2.56856	-2.05422
2,6,8-trimethylnonan-4-ol	-2.37111	-2.30259	±0.35	±0.35	-2.09537	-2.12163	-3.24062	-2.34962	-2.31354	-2.06994	-2.40707	-2.17363	-2.11873	-2.13575
2-Ethyl-1-hexanol	-2.3739	-2.32355	±0.13	±0.13	-2.37619	-2.35655	-2.65875	-2.29754	-2.31358	-2.29648	-2.31818	-2.17363	-2.23152	-2.21303
N,N-bis(2-chloroethyl)-4-methyl-aniline	-2.37742	-2.37807	±0.35	±0.35	-1.87831	-1.90859	-3.08802	-2.61188	-2.37475	-2.2503	-2.53007	-2.42329	-2.40712	-2.30835
1-bromanyl-4-fluoranyl-butane	-2.37806	-2.40672	±0.53	±0.53	-1.79118	-1.8098	-3.6936	-2.33921	-2.35159	-2.18909	-2.47198	-2.37582	-2.47598	-2.56892
methylsulfanylethane	-2.37937	-2.33503	±0.45	±0.45	-1.67396	-1.6895	-3.04313	-2.77335	-2.6802	-2.15896	-2.63648	-2.21368	-2.19807	-2.28299
1,2,3-tris(bromanyl)propane	-2.38848	-2.3851	±0.06	±0.06	-2.32986	-2.32905	-2.43704	-2.42489	-2.40117	-2.39366	-2.40368	-2.3568	-2.48376	-2.29106
(Z)-1,2,3,3-tetrakis(chloranyl)prop-1-ene	-2.38967	-2.4341	±0.22	±0.22	-2.25614	-2.29108	-1.95682	-2.61278	-2.33856	-2.60482	-2.66749	-2.45835	-2.62928	-2.52569
2,3-bis(bromanyl)propanoylchloride	-2.39092	-2.41489	±0.14	±0.14	-2.37514	-2.3882	-2.05703	-2.51448	-2.48278	-2.46366	-2.45517	-2.39027	-2.60437	-2.4178
2,3,5,6-tetrakis(fluoranyl)pyridine	-2.39131	-2.39753	±0.14	±0.14	-2.17409	-2.20894	-2.31235	-2.61379	-2.47708	-2.42599	-2.52691	-2.42034	-2.48184	-2.33396
Dichloromethane	-2.39241	-2.38565	±0.02	±0.02	-2.38383	-2.3756	-2.38867	-2.38576	-2.41027	-2.40999	-2.39276	-2.3568	-2.37404	-2.37881
2-propylpentan-1-ol	-2.39334	-2.35495	±0.13	±0.13	-2.31889	-2.307	-2.64377	-2.29826	-2.51664	-2.31515	-2.35364	-2.20053	-2.2683	-2.32736
1-methylpyrrole	-2.39644	-2.44198	±0.52	±0.52	-1.78963	-1.80938	-3.68092	-2.42407	-2.37792	-2.22059	-2.47258	-2.41255	-2.65202	-2.58013
3,4-dihydro-2H-pyran	-2.40633	-2.41468	±0.61	±0.61	-1.65961	-1.67317	-3.68853	-2.51536	-2.45055	-2.20649	-2.65062	-2.19862	-2.99724	-2.1066
propan-2-yl carbonochloridate	-2.40856	-2.46609	±0.56	±0.56	-1.7566	-1.78115	-3.72073	-2.5153	-2.41959	-2.08261	-2.58392	-2.44347	-2.76815	-2.58941
1,8-bis(bromanyl)octane	-2.41883	-2.43293	±0.53	±0.53	-1.75541	-1.78303	-3.61455	-2.61266	-2.49705	-2.09177	-2.57736	-2.43007	-2.61314	-2.35427
cyclopentene	-2.41904	-2.56058	±0.57	±0.57	-1.64711	-1.65872	-2.02529	-3.00547	-2.91032	-2.51737	-3.169	-2.91518	-2.92445	-2.83291
4-fluoranylbenzoyl chloride	-2.42124	-2.40678	±0.29	±0.29	-2.03225	-2.06031	-3.04496	-2.61194	-2.44099	-2.31434	-2.44386	-2.42329	-2.39578	-2.30011
bromanyl-tris(chloranyl)methane	-2.422	-2.56266	±0.55	±0.55	-1.64711	-1.65872	-2.14684	-2.87328	-2.94173	-2.51737	-3.169	-2.91518	-2.92445	-2.83291
bromanyl(chloranyl)methane	-2.42299	-2.43268	±0.06	±0.06	-2.43154	-2.42516	-2.49415	-2.4295	-2.3562	-2.34094	-2.48342	-2.40301	-2.41446	-2.54844
methylidenecyclobutane	-2.42618	-2.59989	±0.58	±0.58	-1.64711	-1.65873	-2.23656	-2.84546	-2.91724	-2.46179	-3.21636	-2.94396	-3.14255	-2.9291
propyl carbonochloridate	-2.42666	-2.48921	±0.54	±0.54	-1.78335	-1.80827	-3.69204	-2.51538	-2.43741	-2.16696	-2.58324	-2.45835	-2.77762	-2.66952
2,2,2-tris(fluoranyl)-1-phenyl-ethanone	-2.42849	-2.4173	±0.44	±0.44	-1.81435	-1.8451	-3.39577	-2.61308	-2.50658	-2.2853	-2.53928	-2.42329	-2.45569	-2.29453
3-methylbenzoylchloride	-2.43064	-2.41959	±0.46	±0.46	-1.82631	-1.85678	-3.47641	-2.61261	-2.45072	-2.25227	-2.53934	-2.42329	-2.45493	-2.3032
2,3-dihydro-1-benzofuran	-2.43425	-2.41001	±0.57	±0.57	-1.75061	-1.77331	-3.70387	-2.61235	-2.37107	-2.22843	-2.60011	-2.18113	-2.77579	-2.10344
pent-1-ene	-2.43773	-2.60797	±0.58	±0.58	-1.64711	-1.65872	-2.26046	-2.90241	-2.91724	-2.46179	-3.21636	-2.94396	-3.14255	-2.9291
1-butylsulfanylbutane	-2.43926	-2.37696	±0.55	±0.55	-1.64923	-1.66188	-3.50931	-2.77877	-2.6802	-2.15896	-2.63648	-2.21368	-2.19807	-2.28299
2,2,4-trimethylpentan-1-ol	-2.4418	-2.3886	±0.14	±0.14	-2.4058	-2.37897	-2.71026	-2.29646	-2.48429	-2.40299	-2.41381	-2.20053	-2.26764	-2.32523
2-methylbut-1-ene	-2.4433	-2.61187	±0.57	±0.57	-1.64712	-1.65874	-2.35584	-2.84605	-2.91724	-2.46179	-3.21636	-2.94396	-3.14255	-2.9291
cyclohexene	-2.44483	-2.61294	±0.59	±0.59	-1.64711	-1.65872	-2.20713	-3.00549	-2.91724	-2.46179	-3.21636	-2.94396	-3.14255	-2.9291
2-chloranyl-6-methoxy-pyridine	-2.44545	-2.50209	±0.51	±0.51	-1.81046	-1.83467	-3.60783	-2.6123	-2.43467	-2.23394	-2.58424	-2.45835	-2.77493	-2.66952
1,2-bis(bromanyl)-4-chloranyl-butane	-2.44659	-2.46705	±0.24	±0.24	-2.198	-2.20854	-3.04253	-2.42471	-2.44811	-2.35721	-2.44705	-2.40301	-2.60606	-2.53534
2-methylbut-2-ene	-2.44829	-2.58106	±0.56	±0.56	-1.64711	-1.65872	-2.23009	-3.00545	-2.91032	-2.51737	-3.169	-2.91518	-2.92445	-2.83291
2,3-dimethylbuta-1,3-diene	-2.44896	-2.58153	±0.52	±0.52	-1.6472	-1.6589	-2.62518	-2.61476	-2.91032	-2.51737	-3.169	-2.91518	-2.92445	-2.83291
chloranyl(methylsulfanyl)methane	-2.45439	-2.46068	±0.32	±0.32	-2.12809	-2.13215	-3.2891	-2.42417	-2.42951	-2.36682	-2.41089	-2.40301	-2.48784	-2.53516
3-phenylpropanoyl chloride	-2.45707	-2.43422	±0.35	±0.35	-1.96744	-1.99936	-3.20422	-2.61263	-2.51992	-2.33883	-2.55708	-2.43007	-2.41142	-2.30119
2,4-bis(chloranyl)benzoylchloride	-2.46068	-2.44094	±0.27	±0.27	-2.07334	-2.10635	-2.99884	-2.61446	-2.54873	-2.34532	-2.53771	-2.42329	-2.45814	-2.3032
Tetrachloroethylene	-2.46081	-2.58982	±0.58	±0.58	-1.64711	-1.65872	-2.12668	-3.16507	-2.94173	-2.51737	-3.169	-2.91518	-2.92445	-2.83291
2-pentene	-2.4624	-2.59094	±0.58	±0.58	-1.64711	-1.65872	-2.1694	-3.16491	-2.91032	-2.51737	-3.169	-2.91518	-2.92445	-2.83291
propan-2-yl nitrate	-2.46371	-2.51814	±0.55	±0.55	-1.81751	-1.84219	-3.74102	-2.51536	-2.46245	-2.18773	-2.67969	-2.45835	-2.80127	-2.67582
1,5-bis(chloranyl)pentane	-2.46462	-2.51891	±0.52	±0.52	-1.83754	-1.86173	-3.69057	-2.51546	-2.47712	-2.25307	-2.61688	-2.45835	-2.80757	-2.67078
2-methyl-2,3-dihydro-1-benzofuran	-2.46652	-2.45052	±0.59	±0.59	-1.73225	-1.75507	-3.71717	-2.61256	-2.47645	-2.20262	-2.76952	-2.18113	-2.88131	-2.1771
1,5-bis(bromanyl)pentane	-2.46691	-2.50679	±0.50	±0.50	-1.87873	-1.90206	-3.6474	-2.51531	-2.44288	-2.26949	-2.61247	-2.44347	-2.76664	-2.58941
1,4-Hexadiene	-2.46776	-2.629	±0.56	±0.56	-1.64722	-1.65892	-2.75802	-2.6148	-2.91724	-2.46179	-3.21636	-2.94396	-3.14255	-2.9291
2,3-dimethylbut-1-ene	-2.46781	-2.59472	±0.54	±0.54	-1.64711	-1.65872	-2.4701	-2.90208	-2.91032	-2.51737	-3.169	-2.91518	-2.92445	-2.83291
1-methylcyclopentene	-2.46811	-2.59493	±0.57	±0.57	-1.64711	-1.65872	-2.20925	-3.16499	-2.91032	-2.51737	-3.169	-2.91518	-2.92445	-2.83291
2-ethenoxy-2-methyl-propane	-2.46942	-2.46772	±0.60	±0.60	-1.69228	-1.70943	-3.65699	-2.61258	-2.48941	-2.25633	-2.86892	-2.18113	-2.99623	-2.21387
2,3-bis(bromanyl)-1-chloranyl-butane	-2.47126	-2.48859	±0.18	±0.18	-2.29865	-2.30995	-2.90439	-2.51527	-2.42465	-2.39332	-2.45263	-2.42301	-2.60646	-2.55763
3-methylidenepentane	-2.47151	-2.63162	±0.57	±0.57	-1.64711	-1.65872	-2.49758	-2.90175	-2.91724	-2.46179	-3.21636	-2.94396	-3.14255	-2.9291
3,3-dimethylbut-1-ene	-2.47163	-2.5974	±0.55	±0.55	-1.64711	-1.65872	-2.39339	-3.00555	-2.91032	-2.51737	-3.169	-2.91518	-2.92445	-2.83291
nona-1,8-diyne	-2.47208	-2.45146	±0.28	±0.28	-2.02008	-2.05455	-2.93772	-2.77263	-2.5855	-2.4098	-2.52427	-2.43007	-2.45678	-2.32321
butylcarbonochloridate	-2.47326	-2.52843	±0.55	±0.55	-1.77561	-1.8025	-3.68577	-2.61246	-2.5432	-2.14325	-2.75001	-2.4655	-2.83151	-2.6745
4-methylcyclohexene	-2.47551	-2.63442	±0.57	±0.57	-1.64711	-1.65872	-2.45062	-2.97673	-2.91724	-2.46179	-3.21636	-2.94396	-3.14255	-2.9291
methylidenecyclohexane	-2.47845	-2.63648	±0.57	±0.57	-1.64711	-1.65872	-2.5462	-2.90174	-2.91724	-2.46179	-3.21636	-2.94396	-3.14255	-2.9291
2-methylpent-1-ene	-2.47895	-2.63683	±0.57	±0.57	-1.64711	-1.65872	-2.54974	-2.90171	-2.91724	-2.46179	-3.21636	-2.94396	-3.14255	-2.9291
hex-1-ene	-2.48014	-2.63766	±0.57	±0.57	-1.64711	-1.65872	-2.48286	-2.97691	-2.91724	-2.46179	-3.21636	-2.94396	-3.14255	-2.9291
methylsulfanylmethane	-2.48089	-2.49806	±0.56	±0.56	-1.69055	-1.70484	-3.32623	-2.77163	-2.65795	-2.34656	-2.86849	-2.21208	-3.14137	-2.26089
penta-1,4-diene	-2.48248	-2.60499	±0.53	±0.53	-1.64808	-1.66026	-2.69398	-2.77837	-2.91032	-2.51737	-3.169	-2.91518	-2.92445	-2.83291
2-methylpropyl carbonochloridate	-2.48318	-2.54048	±0.56	±0.56	-1.78188	-1.8092	-3.70395	-2.61259	-2.54023	-2.17108	-2.76332	-2.4655	-2.88051	-2.67651
1-butylpyrrole	-2.48391	-2.54118	±0.57	±0.57	-1.76057	-1.78685	-3.71056	-2.61259	-2.58028	-2.1726	-2.76392	-2.4655	-2.88241	-2.67651
2,3-dimethylbut-2-ene	-2.48453	-2.60643	±0.57	±0.57	-1.64711	-1.65872	-2.29281	-3.16501	-2.94173	-2.51737	-3.169	-2.91518	-2.92445	-2.83291
2-methylbenzoylchloride	-2.48705	-2.52157	±0.47	±0.47	-1.87374	-1.905	-3.5164	-2.61276	-2.51039	-2.25056	-2.74047	-2.4655	-2.72252	-2.61837
2,3,3-trimethylbut-1-ene	-2.4877	-2.60865	±0.53	±0.53	-1.64711	-1.65872	-2.60951	-2.90191	-2.91032	-2.51737	-3.169	-2.91518	-2.92445	-2.83291
2-Pentene,3-methyl-	-2.48792	-2.60879	±0.56	±0.56	-1.64711	-1.65872	-2.34794	-3.16497	-2.91032	-2.51737	-3.169	-2.91518	-2.92445	-2.83291
2-phenylethanoylchloride	-2.49043	-2.51979	±0.27	±0.27	-2.12227	-2.15042	-3.02155	-2.61238	-2.52863	-2.3806	-2.61715	-2.44347	-2.70665	-2.6148
2-methylbuta-1,3-diene	-2.49066	-2.61071	±0.53	±0.53	-1.64853	-1.66092	-2.72613	-2.77841	-2.93423	-2.51737	-3.169	-2.91518	-2.92445	-2.83291
(Z)-hex-2-ene	-2.49067	-2.64503	±0.57	±0.57	-1.64711	-1.65872	-2.5575	-2.97598	-2.91724	-2.46179	-3.21636	-2.94396	-3.14255	-2.9291
1-methylcyclohexene	-2.49367	-2.64713	±0.59	±0.59	-1.64711	-1.65872	-2.38952	-3.16498	-2.91724	-2.46179	-3.21636	-2.94396	-3.14255	-2.9291
2-methoxyprop-1-ene	-2.4939	-2.50786	±0.56	±0.56	-1.70303	-1.7211	-3.32488	-2.77252	-2.72857	-2.27868	-2.92847	-2.21368	-3.14255	-2.26515
1-methylsulfanylpentane	-2.49956	-2.51361	±0.58	±0.58	-1.65402	-1.66808	-3.22202	-2.77889	-2.72857	-2.29583	-3.14948	-2.21368	-3.14255	-2.28299
2,2-diethylpentan-1-ol	-2.49983	-2.42799	±0.21	±0.21	-2.31493	-2.31618	-2.89954	-2.34896	-2.55027	-2.41257	-2.65636	-2.20053	-2.24854	-2.33202
ethylidenecyclopentane	-2.49984	-2.65145	±0.59	±0.59	-1.64711	-1.65872	-2.43265	-3.16501	-2.91724	-2.46179	-3.21636	-2.94396	-3.14255	-2.9291
1,3-bis(chloranyl)-3-methyl-butane	-2.50052	-2.52719	±0.50	±0.50	-1.88217	-1.90773	-3.68691	-2.51545	-2.46409	-2.38667	-2.6606	-2.45835	-2.69227	-2.61768
1-bromanyl-3-chloranyl-propane	-2.50063	-2.51019	±0.41	±0.41	-2.02796	-2.04424	-3.53462	-2.42421	-2.48486	-2.42752	-2.561	-2.43444	-2.59609	-2.56698
fluoranylcyclohexane	-2.50257	-2.513	±0.63	±0.63	-1.70052	-1.71944	-3.76433	-2.6124	-2.56315	-2.2892	-2.86892	-2.20053	-3.14255	-2.26895
cyclooctene	-2.50259	-2.65337	±0.57	±0.57	-1.64711	-1.65872	-2.64096	-2.97595	-2.91724	-2.46179	-3.21636	-2.94396	-3.14255	-2.9291
4-methylpent-1-ene	-2.50305	-2.61939	±0.56	±0.56	-1.64711	-1.65872	-2.45395	-3.16487	-2.91032	-2.51737	-3.169	-2.91518	-2.92445	-2.83291
3-ethylcyclopentene	-2.50327	-2.61954	±0.56	±0.56	-1.64711	-1.65872	-2.45538	-3.16499	-2.91032	-2.51737	-3.169	-2.91518	-2.92445	-2.83291
1,2-bis(bromanyl)-1,2-bis(chloranyl)ethane	-2.50374	-2.58223	±0.24	±0.24	-2.28463	-2.31964	-2.16953	-2.77132	-2.56082	-2.75349	-2.66672	-2.82779	-2.74316	-2.72516
2-hexene	-2.50425	-2.62023	±0.56	±0.56	-1.64711	-1.65872	-2.46219	-3.16504	-2.91032	-2.51737	-3.169	-2.91518	-2.92445	-2.83291
1,1,2,2-tetrakis(bromanyl)ethane	-2.50619	-2.53648	±0.19	±0.19	-2.37154	-2.40274	-2.16021	-2.77138	-2.47502	-2.69074	-2.67173	-2.47162	-2.72084	-2.62904
2-methylpent-2-ene	-2.50645	-2.62177	±0.56	±0.56	-1.64711	-1.65872	-2.47775	-3.16488	-2.91032	-2.51737	-3.169	-2.91518	-2.92445	-2.83291
phenylcarbonochloridate	-2.50877	-2.53228	±0.38	±0.38	-1.97102	-2.00266	-3.29435	-2.61297	-2.57551	-2.34794	-2.75694	-2.4655	-2.67956	-2.61637
ethenoxyethane	-2.50977	-2.51713	±0.57	±0.57	-1.72498	-1.74439	-3.48393	-2.772	-2.6695	-2.30468	-2.86892	-2.20378	-3.14255	-2.25661
1,2-bis(chloranyl)propane	-2.51132	-2.51697	±0.36	±0.36	-2.11418	-2.13098	-3.41804	-2.51506	-2.48349	-2.43812	-2.47935	-2.4305	-2.5995	-2.56045
3-methylideneheptane	-2.51175	-2.65979	±0.58	±0.58	-1.64711	-1.65872	-3.07525	-2.60579	-2.91724	-2.46179	-3.21636	-2.94396	-3.14255	-2.9291
prop-1-en-2-ylcarbonochloridate	-2.51482	-2.53517	±0.48	±0.48	-1.88691	-1.9151	-3.63519	-2.61235	-2.50406	-2.39737	-2.65275	-2.45835	-2.67438	-2.61528
2-methylhept-1-ene	-2.5168	-2.66332	±0.58	±0.58	-1.64711	-1.65872	-3.11123	-2.60512	-2.91724	-2.46179	-3.21636	-2.94396	-3.14255	-2.9291
4-methoxy-1,2-dimethyl-benzene	-2.51956	-2.52166	±0.58	±0.58	-1.75818	-1.78354	-3.72562	-2.77221	-2.56095	-2.2084	-2.82801	-2.23492	-2.91364	-2.43117
ethenylcyclohexane	-2.52027	-2.66575	±0.57	±0.57	-1.64711	-1.65872	-2.7645	-2.97615	-2.91724	-2.46179	-3.21636	-2.94396	-3.14255	-2.9291
4-chloranylbenzoyl chloride	-2.52132	-2.54594	±0.33	±0.33	-2.07016	-2.10211	-3.19984	-2.61426	-2.57678	-2.34727	-2.73884	-2.4655	-2.72627	-2.61837
3,4-dimethylpent-1-ene	-2.5215	-2.63231	±0.56	±0.56	-1.64711	-1.65872	-2.58297	-3.16506	-2.91032	-2.51737	-3.169	-2.91518	-2.92445	-2.83291
1,1-bis(chloranyl)prop-1-ene	-2.52174	-2.63236	±0.53	±0.53	-1.65371	-1.66783	-2.82892	-2.77863	-2.95407	-2.60046	-3.16856	-2.91518	-2.92328	-2.83291
1,3-Hexadiene	-2.5236	-2.63378	±0.54	±0.54	-1.64853	-1.66091	-2.98005	-2.77906	-2.91032	-2.51737	-3.169	-2.91518	-2.92445	-2.83291
(3E)-3-methylpenta-1,3-diene	-2.52366	-2.63381	±0.54	±0.54	-1.64947	-1.66222	-2.97806	-2.77916	-2.91032	-2.51737	-3.169	-2.91518	-2.92445	-2.83291
[truncated: 382 more rows]
