# Supplementary material for: Finding the Right Solvent: A Novel Screening Protocol for Identifying Environmentally Friendly and Cost-Effective Options for Benzenesulfonamide
Source: Molecules. 2023 Jun 26;28(13):5008. doi: 10.3390/molecules28135008 (PMC10343355; doi:10.3390/molecules28135008)
Supplement: Supplementary file 1 [file molecules-28-05008-s001.zip › models.xlsx]

## Sheet: descr
no	solute	solvent	T[°C]	log(x1)exp	COSMO-RS(SLESOL)	Dln(gamma)(IDAC)	DsMOM3	pot2_6	split
0	Benzenesulfonamide	n-Pentanol	0	-2.32404	-2.42802	1.5226	-27.6807	-0.303545	train
1	Benzenesulfonamide	n-Pentanol	6	-2.2693	-2.34849	1.53398	-27.6631	-0.282182	train
2	Benzenesulfonamide	n-Pentanol	10.7	-2.21056	-2.28559	1.54034	-27.6491	-0.265636	train
3	Benzenesulfonamide	n-Pentanol	16	-2.13841	-2.21401	1.54497	-27.6339	-0.247182	train
4	Benzenesulfonamide	n-Pentanol	20.6	-2.04866	-2.1513	1.54694	-27.6207	-0.231364	train
5	Benzenesulfonamide	n-Pentanol	26	-1.95468	-2.07694	1.54702	-27.6057	-0.212727	test
6	Benzenesulfonamide	n-Pentanol	30.6	-1.88339	-2.01292	1.54532	-27.5929	-0.197	train
7	Benzenesulfonamide	n-Pentanol	36	-1.78436	-1.93683	1.54146	-27.5781	-0.179	train
8	Benzenesulfonamide	n-Pentanol	40.2	-1.72515	-1.87686	1.53719	-27.5666	-0.164818	train
9	Benzenesulfonamide	n-Pentanol	46	-1.63414	-1.79262	1.52966	-27.5512	-0.145818	val
10	Benzenesulfonamide	n-Pentanol	51.3	-1.55611	-1.71381	1.5213	-27.5369	-0.128545	train
11	Benzenesulfonamide	n-Propanol	0	-2.09377	-2.03601	1.21439	-26.7415	-0.328455	train
12	Benzenesulfonamide	n-Propanol	6	-2.04258	-1.9601	1.22773	-26.7065	-0.307727	test
13	Benzenesulfonamide	n-Propanol	10.7	-1.98801	-1.89931	1.23588	-26.68	-0.291636	train
14	Benzenesulfonamide	n-Propanol	16	-1.914	-1.8292	1.24276	-26.6513	-0.273818	train
15	Benzenesulfonamide	n-Propanol	20.6	-1.84406	-1.76686	1.24681	-26.6269	-0.258273	val
16	Benzenesulfonamide	n-Propanol	26	-1.75572	-1.69165	1.24945	-26.5994	-0.240273	test
17	Benzenesulfonamide	n-Propanol	30.6	-1.6811	-1.62556	1.25001	-26.577	-0.224909	train
18	Benzenesulfonamide	n-Propanol	36	-1.59585	-1.54514	1.24881	-26.5515	-0.207273	val
19	Benzenesulfonamide	n-Propanol	40.2	-1.53269	-1.48	1.24661	-26.5324	-0.193909	val
20	Benzenesulfonamide	n-Propanol	46	-1.44394	-1.38534	1.24188	-26.5068	-0.175091	train
21	Benzenesulfonamide	n-Propanol	51.3	-1.37407	-1.29261	1.23603	-26.4843	-0.158455	train
22	Benzenesulfonamide	Cyclopentanone	0	-0.855426	-1.06331	-0.10859	-47.8777	0.319	train
23	Benzenesulfonamide	Cyclopentanone	6	-0.836242	-1.02487	-0.08622	-47.8702	0.320364	train
24	Benzenesulfonamide	Cyclopentanone	10.7	-0.819014	-0.994799	-0.06913	-47.8642	0.321636	test
25	Benzenesulfonamide	Cyclopentanone	16	-0.797239	-0.960883	-0.05035	-47.8573	0.323	train
26	Benzenesulfonamide	Cyclopentanone	20.6	-0.776245	-0.931389	-0.03452	-47.8514	0.324091	train
27	Benzenesulfonamide	Cyclopentanone	26	-0.752272	-0.896627	-0.01652	-47.8443	0.325273	train
28	Benzenesulfonamide	Cyclopentanone	30.6	-0.728391	-0.86683	-0.00171	-47.8382	0.326455	train
29	Benzenesulfonamide	Cyclopentanone	36	-0.697669	-0.83154	0.01504	-47.831	0.327636	val
30	Benzenesulfonamide	Cyclopentanone	40.2	-0.677367	-0.803781	0.02759	-47.8254	0.328727	test
31	Benzenesulfonamide	Cyclopentanone	46	-0.641304	-0.764848	0.04423	-47.8176	0.33	test
32	Benzenesulfonamide	Cyclopentanone	51.3	-0.611189	-0.72847	0.05872	-47.8104	0.331182	train
33	Benzenesulfonamide	Acetone	0	-0.933301	-1.05197	-0.28749	-45.6777	0.288364	train
34	Benzenesulfonamide	Acetone	6	-0.908685	-1.01122	-0.26614	-45.6702	0.290182	train
35	Benzenesulfonamide	Acetone	10.3	-0.88773	-0.982304	-0.25117	-45.6647	0.291273	test
36	Benzenesulfonamide	Acetone	15.8	-0.859178	-0.945615	-0.23251	-45.6576	0.292909	train
37	Benzenesulfonamide	Acetone	20.1	-0.838333	-0.917113	-0.21832	-45.652	0.294182	train
38	Benzenesulfonamide	Acetone	25.7	-0.807154	-0.880157	-0.20037	-45.6447	0.295636	train
39	Benzenesulfonamide	Acetone	30	-0.783043	-0.851847	-0.18704	-45.639	0.296636	train
40	Benzenesulfonamide	Acetone	35	-0.754734	-0.81893	-0.17205	-45.6323	0.298364	train
41	Benzenesulfonamide	Acetone	40	-0.72515	-0.785928	-0.15758	-45.6257	0.299545	test
42	Benzenesulfonamide	Acetone	44.5	-0.697453	-0.756055	-0.14505	-45.6196	0.300818	val
43	Benzenesulfonamide	Acetone	50	-0.66334	-0.719207	-0.13034	-45.6122	0.302182	train
44	Benzenesulfonamide	Cyclohexanone	0	-0.94424	-1.07942	0.25809	-51.2777	0.335091	train
45	Benzenesulfonamide	Cyclohexanone	6	-0.920457	-1.04151	0.27702	-51.2702	0.336455	test
46	Benzenesulfonamide	Cyclohexanone	10.7	-0.898253	-1.01172	0.29159	-51.2642	0.337636	train
47	Benzenesulfonamide	Cyclohexanone	16	-0.873219	-0.978001	0.30764	-51.2573	0.338727	train
48	Benzenesulfonamide	Cyclohexanone	20.6	-0.847712	-0.94858	0.32123	-51.2514	0.339909	train
49	Benzenesulfonamide	Cyclohexanone	26	-0.820448	-0.913804	0.3367	-51.2443	0.341	train
50	Benzenesulfonamide	Cyclohexanone	30.6	-0.794525	-0.883912	0.34944	-51.2382	0.342	train
51	Benzenesulfonamide	Cyclohexanone	36	-0.766243	-0.848423	0.36384	-51.231	0.343455	test
52	Benzenesulfonamide	Cyclohexanone	40.2	-0.742321	-0.820444	0.37461	-51.2254	0.344273	train
53	Benzenesulfonamide	Cyclohexanone	46	-0.709743	-0.781109	0.38885	-51.2176	0.345364	train
54	Benzenesulfonamide	Cyclohexanone	51.3	-0.678609	-0.744268	0.40121	-51.2104	0.346364	train
55	Benzenesulfonamide	Isopropanol	0	-2.1193	-1.83561	1.04271	-31.079	-0.258545	test
56	Benzenesulfonamide	Isopropanol	6	-2.07857	-1.76554	1.05877	-31.0765	-0.238909	test
57	Benzenesulfonamide	Isopropanol	10.7	-2.01606	-1.70936	1.06904	-31.0744	-0.223818	train
58	Benzenesulfonamide	Isopropanol	16	-1.92409	-1.64452	1.07832	-31.0718	-0.206909	train
59	Benzenesulfonamide	Isopropanol	20.6	-1.85109	-1.58684	1.08452	-31.0694	-0.192364	train
60	Benzenesulfonamide	Isopropanol	26	-1.76472	-1.51725	1.08973	-31.0664	-0.175636	test
61	Benzenesulfonamide	Isopropanol	30.6	-1.67203	-1.45614	1.09254	-31.0637	-0.161091	train
62	Benzenesulfonamide	Isopropanol	36	-1.58336	-1.38186	1.09408	-31.0604	-0.144364	train
63	Benzenesulfonamide	Isopropanol	40.2	-1.51556	-1.32184	1.09407	-31.0576	-0.131545	train
64	Benzenesulfonamide	Isopropanol	46	-1.43074	-1.23492	1.09247	-31.0537	-0.114364	train
65	Benzenesulfonamide	Isopropanol	51.3	-1.35252	-1.15028	1.08957	-31.05	-0.0984545	val
66	Benzenesulfonamide	Methyl Acetate	0	-1.37417	-1.39322	-0.09213	-41.013	0.293182	val
67	Benzenesulfonamide	Methyl Acetate	6	-1.33068	-1.32811	-0.07506	-41.0082	0.295	val
68	Benzenesulfonamide	Methyl Acetate	10.3	-1.29843	-1.28249	-0.06362	-41.0047	0.296273	val
69	Benzenesulfonamide	Methyl Acetate	15.8	-1.25461	-1.22534	-0.04987	-41.0004	0.297636	test
70	Benzenesulfonamide	Methyl Acetate	20.1	-1.21738	-1.18153	-0.03979	-40.997	0.299091	train
71	Benzenesulfonamide	Methyl Acetate	25.7	-1.16967	-1.12552	-0.02749	-40.9927	0.300636	train
72	Benzenesulfonamide	Methyl Acetate	30	-1.12872	-1.08324	-0.01867	-40.9894	0.301909	train
73	Benzenesulfonamide	Methyl Acetate	35	-1.08481	-1.03476	-0.00902	-40.9856	0.303273	train
74	Benzenesulfonamide	Methyl Acetate	40	-1.03872	-0.986927	-2e-05	-40.9819	0.304636	train
75	Benzenesulfonamide	Methyl Acetate	44.5	-0.994391	-0.94432	0.00757	-40.9786	0.305909	test
76	Benzenesulfonamide	Methyl Acetate	50	-0.945387	-0.892663	0.01621	-40.9746	0.307273	val
77	Benzenesulfonamide	Ethanol	0	-1.7986	-1.71537	0.77658	-28.1037	-0.316182	train
78	Benzenesulfonamide	Ethanol	6	-1.73969	-1.64254	0.79359	-28.0982	-0.296182	val
79	Benzenesulfonamide	Ethanol	10.3	-1.70137	-1.58917	0.80391	-28.0942	-0.282182	train
80	Benzenesulfonamide	Ethanol	15.8	-1.63658	-1.51933	0.81493	-28.0888	-0.264091	train
81	Benzenesulfonamide	Ethanol	20.1	-1.58353	-1.46338	0.82191	-28.0845	-0.250364	train
82	Benzenesulfonamide	Ethanol	25.7	-1.51244	-1.38856	0.82896	-28.0788	-0.232455	train
83	Benzenesulfonamide	Ethanol	30	-1.45002	-1.32945	0.83289	-28.0743	-0.218545	train
84	Benzenesulfonamide	Ethanol	35	-1.38753	-1.2587	0.83595	-28.069	-0.202909	train
85	Benzenesulfonamide	Ethanol	40	-1.31885	-1.18561	0.83749	-28.0635	-0.187455	test
86	Benzenesulfonamide	Ethanol	44.5	-1.26217	-1.1177	0.83767	-28.0586	-0.173545	train
87	Benzenesulfonamide	Ethanol	50	-1.19702	-1.03211	0.83648	-28.0524	-0.156909	train
88	Benzenesulfonamide	n-Butanol	0	-2.238	-2.28716	1.47324	-27.8446	-0.309909	train
89	Benzenesulfonamide	n-Butanol	6	-2.16819	-2.20763	1.48149	-27.8276	-0.288636	train
90	Benzenesulfonamide	n-Butanol	10.7	-2.09805	-2.14458	1.4856	-27.815	-0.272182	train
91	Benzenesulfonamide	n-Butanol	16	-2.0242	-2.07264	1.48789	-27.801	-0.253455	train
92	Benzenesulfonamide	n-Butanol	20.6	-1.95742	-2.00943	1.48799	-27.7894	-0.237545	train
93	Benzenesulfonamide	n-Butanol	26	-1.86934	-1.9342	1.48606	-27.7764	-0.219182	test
94	Benzenesulfonamide	n-Butanol	30.6	-1.7948	-1.86914	1.4828	-27.7654	-0.203545	train
95	Benzenesulfonamide	n-Butanol	36	-1.70952	-1.7914	1.47727	-27.7533	-0.185364	test
96	Benzenesulfonamide	n-Butanol	40.2	-1.64589	-1.72973	1.47181	-27.7442	-0.171182	train
97	Benzenesulfonamide	n-Butanol	46	-1.55972	-1.64237	1.46278	-27.7314	-0.152182	test
98	Benzenesulfonamide	n-Butanol	51.3	-1.4908	-1.55968	1.45321	-27.7201	-0.134909	val
99	Benzenesulfonamide	Methanol	0	-1.53018	-1.60549	0.49877	-24.2777	-0.354545	train
100	Benzenesulfonamide	Methanol	6	-1.48772	-1.52722	0.50596	-24.2702	-0.335	train
101	Benzenesulfonamide	Methanol	10.3	-1.44794	-1.47063	0.50982	-24.2647	-0.321	val
102	Benzenesulfonamide	Methanol	15.8	-1.38775	-1.39767	0.51324	-24.2576	-0.303364	train
103	Benzenesulfonamide	Methanol	20.1	-1.33715	-1.34018	0.51478	-24.252	-0.289818	train
104	Benzenesulfonamide	Methanol	25.7	-1.271	-1.2648	0.5154	-24.2447	-0.271909	val
105	Benzenesulfonamide	Methanol	30	-1.21481	-1.20661	0.51485	-24.239	-0.258455	train
106	Benzenesulfonamide	Methanol	35	-1.15571	-1.13875	0.51319	-24.2323	-0.243	train
107	Benzenesulfonamide	Methanol	40	-1.09237	-1.07089	0.51049	-24.2257	-0.227636	train
108	Benzenesulfonamide	Methanol	44.5	-1.03499	-1.01008	0.50725	-24.2196	-0.214091	train
109	Benzenesulfonamide	Methanol	50	-0.972243	-0.936696	0.50233	-24.2122	-0.197636	test
110	Benzenesulfonamide	Isopentanol	0	-2.37748	-2.38945	1.4785	-26.6876	-0.318545	train
111	Benzenesulfonamide	Isopentanol	6	-2.31158	-2.31021	1.49122	-26.6533	-0.297455	test
112	Benzenesulfonamide	Isopentanol	10.7	-2.25407	-2.24749	1.49862	-26.6281	-0.280818	val
113	Benzenesulfonamide	Isopentanol	16	-2.16545	-2.17604	1.50442	-26.6	-0.262455	train
114	Benzenesulfonamide	Isopentanol	20.6	-2.09453	-2.11337	1.50739	-26.5771	-0.246545	train
115	Benzenesulfonamide	Isopentanol	26	-2.00026	-2.03893	1.50859	-26.551	-0.228	train
116	Benzenesulfonamide	Isopentanol	30.6	-1.923	-1.9747	1.50781	-26.5295	-0.212455	train
117	Benzenesulfonamide	Isopentanol	36	-1.82944	-1.89817	1.50496	-26.5056	-0.194273	train
118	Benzenesulfonamide	Isopentanol	40.2	-1.76472	-1.83767	1.50143	-26.4875	-0.180364	val
119	Benzenesulfonamide	Isopentanol	46	-1.67799	-1.75237	1.49483	-26.4636	-0.161182	train
120	Benzenesulfonamide	Isopentanol	51.3	-1.6038	-1.67219	1.48726	-26.4428	-0.143727	val
121	Benzenesulfonamide	Ethyl Formate	0	-1.74376	-1.51049	-0.08626	-34.4349	0.239545	train
122	Benzenesulfonamide	Ethyl Formate	6	-1.69016	-1.43397	-0.07548	-34.436	0.243727	train
123	Benzenesulfonamide	Ethyl Formate	10.3	-1.64283	-1.3805	-0.06826	-34.4367	0.246636	val
124	Benzenesulfonamide	Ethyl Formate	15.8	-1.58519	-1.31365	-0.05962	-34.4376	0.250364	val
125	Benzenesulfonamide	Ethyl Formate	20.1	-1.53955	-1.26251	-0.05331	-34.4382	0.253182	train
126	Benzenesulfonamide	Ethyl Formate	25.7	-1.48492	-1.19725	-0.04563	-34.4389	0.256636	train
127	Benzenesulfonamide	Ethyl Formate	30	-1.43522	-1.14807	-0.04013	-34.4395	0.259364	test
128	Benzenesulfonamide	Ethyl Formate	35	-1.3808	-1.0918	-0.03414	-34.4401	0.262273	test
129	Benzenesulfonamide	Ethyl Formate	40	-1.32818	-1.03643	-0.02857	-34.4406	0.265273	train
130	Benzenesulfonamide	Ethyl Formate	44.5	-1.27934	-0.98724	-0.02388	-34.4411	0.267636	train
131	Benzenesulfonamide	Ethyl Formate	50	-1.22483	-0.927806	-0.01857	-34.4417	0.270636	train
132	Benzenesulfonamide	Acetonitrile	0	-1.4578	-1.54774	-0.0315	-27.1777	0.140273	val
133	Benzenesulfonamide	Acetonitrile	6	-1.40198	-1.46207	-0.02535	-27.1702	0.144909	train
134	Benzenesulfonamide	Acetonitrile	10.3	-1.35096	-1.4023	-0.0215	-27.1647	0.147727	train
135	Benzenesulfonamide	Acetonitrile	15.8	-1.29533	-1.32777	-0.01722	-27.1576	0.151909	train
136	Benzenesulfonamide	Acetonitrile	20.1	-1.24527	-1.27097	-0.01434	-27.152	0.154909	train
137	Benzenesulfonamide	Acetonitrile	25.7	-1.18769	-1.19888	-0.01113	-27.1447	0.158636	train
138	Benzenesulfonamide	Acetonitrile	30	-1.14104	-1.14493	-0.00907	-27.139	0.161545	train
139	Benzenesulfonamide	Acetonitrile	35	-1.08788	-1.08368	-0.00707	-27.1323	0.164727	train
140	Benzenesulfonamide	Acetonitrile	40	-1.03255	-1.02398	-0.00546	-27.1257	0.168091	train
141	Benzenesulfonamide	Acetonitrile	44.5	-0.983803	-0.971554	-0.00431	-27.1196	0.170909	val
142	Benzenesulfonamide	Acetonitrile	50	-0.928118	-0.909103	-0.00327	-27.1122	0.174273	train
143	Benzenesulfonamide	Ethyl Acetate	0	-1.48812	-1.46959	0.07397	-43.7427	0.317727	train
144	Benzenesulfonamide	Ethyl Acetate	6	-1.44346	-1.40348	0.09079	-43.7393	0.319364	train
145	Benzenesulfonamide	Ethyl Acetate	10.3	-1.40983	-1.35698	0.10203	-43.737	0.320545	train
146	Benzenesulfonamide	Ethyl Acetate	15.8	-1.36754	-1.29852	0.11547	-43.734	0.322	train
147	Benzenesulfonamide	Ethyl Acetate	20.1	-1.3304	-1.25356	0.12528	-43.7317	0.323364	train
148	Benzenesulfonamide	Ethyl Acetate	25.7	-1.28643	-1.19588	0.13717	-43.7288	0.324545	train
149	Benzenesulfonamide	Ethyl Acetate	30	-1.24957	-1.15221	0.14566	-43.7266	0.325818	train
150	Benzenesulfonamide	Ethyl Acetate	35	-1.21091	-1.10209	0.15487	-43.7242	0.327182	train
151	Benzenesulfonamide	Ethyl Acetate	40	-1.16628	-1.05253	0.16339	-43.7218	0.328545	train
152	Benzenesulfonamide	Ethyl Acetate	44.5	-1.133	-1.0083	0.17051	-43.7198	0.329636	val
153	Benzenesulfonamide	Ethyl Acetate	50	-1.08597	-0.954571	0.17853	-43.7173	0.330909	test
154	Benzenesulfonamide	Dichloromethane	0	-2.87419	-2.3401	1.61257	1.92225	0.0359091	train
155	Benzenesulfonamide	Dichloromethane	6	-2.75746	-2.2023	1.54575	1.92983	0.0451818	test
156	Benzenesulfonamide	Dichloromethane	10.3	-2.66918	-2.10588	1.50033	1.9353	0.0515455	train
157	Benzenesulfonamide	Dichloromethane	15.8	-2.55564	-1.98524	1.44501	1.94239	0.0598182	train
158	Benzenesulfonamide	Dichloromethane	20.1	-2.47508	-1.89293	1.4038	1.948	0.0661818	train
159	Benzenesulfonamide	Dichloromethane	25.7	-2.37315	-1.77519	1.35264	1.95533	0.0744545	train
160	Benzenesulfonamide	Dichloromethane	30	-2.30513	-1.68655	1.31516	1.96102	0.0805455	train
161	Benzenesulfonamide	Dichloromethane	35	-2.22019	-1.58529	1.27344	1.96766	0.0875455	test
162	Benzenesulfonamide	Dichloromethane	39	-2.16052	-1.50559	1.24142	1.97299	0.0931818	train
163	Benzenesulfonamide	Isobutanol	0	-2.41195	-2.38267	1.49611	-25.4569	-0.324455	test
164	Benzenesulfonamide	Isobutanol	6	-2.34679	-2.29456	1.50025	-25.4345	-0.302909	val
165	Benzenesulfonamide	Isobutanol	10.7	-2.2697	-2.22514	1.50094	-25.4177	-0.286273	val
166	Benzenesulfonamide	Isobutanol	16	-2.17653	-2.1464	1.49929	-25.3993	-0.267455	train
167	Benzenesulfonamide	Isobutanol	20.6	-2.09253	-2.0776	1.49593	-25.384	-0.251364	train
168	Benzenesulfonamide	Isobutanol	26	-2.00196	-1.9962	1.48997	-25.366	-0.232727	val
169	Benzenesulfonamide	Isobutanol	30.6	-1.92227	-1.92617	1.48335	-25.3513	-0.216636	val
170	Benzenesulfonamide	Isobutanol	36	-1.82857	-1.84295	1.47398	-25.3344	-0.198364	train
171	Benzenesulfonamide	Isobutanol	40.2	-1.75424	-1.77725	1.46565	-25.3215	-0.184273	train
172	Benzenesulfonamide	Isobutanol	46	-1.66918	-1.68464	1.45282	-25.304	-0.165	train
173	Benzenesulfonamide	Isobutanol	51.3	-1.59346	-1.59743	1.43998	-25.2884	-0.147455	train
174	Benzenesulfonamide	4-Formylmorpholine	25	-1.15833	-0.572283	-0.45265	-77.7462	0.252	train
175	Benzenesulfonamide	4-Formylmorpholine	30	-0.878734	-0.559802	-0.45113	-77.7397	0.253364	val
176	Benzenesulfonamide	4-Formylmorpholine	35	-0.697186	-0.546951	-0.44885	-77.7332	0.255091	train
177	Benzenesulfonamide	4-Formylmorpholine	40	-0.55337	-0.533699	-0.4459	-77.7266	0.256182	train
178	Benzenesulfonamide	DMF	25	-0.539625	-0.579161	-1.12558	-66.7456	0.281364	val
179	Benzenesulfonamide	DMF	30	-0.510752	-0.567624	-1.0867	-66.739	0.282818	train
180	Benzenesulfonamide	DMF	35	-0.472512	-0.555534	-1.04894	-66.7323	0.284273	test
181	Benzenesulfonamide	DMF	40	-0.421818	-0.542861	-1.0123	-66.7257	0.285545	train
182	Benzenesulfonamide	DMSO	25	-0.495168	-0.41438	-1.45296	-81.9456	0.201091	train
183	Benzenesulfonamide	DMSO	30	-0.465125	-0.409215	-1.42752	-81.939	0.203364	train
184	Benzenesulfonamide	DMSO	35	-0.432525	-0.403543	-1.40212	-81.9323	0.205545	train
185	Benzenesulfonamide	DMSO	40	-0.395435	-0.397322	-1.3768	-81.9257	0.207727	train
186	Benzenesulfonamide	water	25	-3.24963	-2.71667	2.55788	-13.0268	-0.496091	train
187	Benzenesulfonamide	water	30	-3.0802	-2.64778	2.55078	-13.0202	-0.477182	train
188	Benzenesulfonamide	water	35	-2.9308	-2.57834	2.54248	-13.0136	-0.458636	train
189	Benzenesulfonamide	water	40	-2.81569	-2.50819	2.53297	-13.0069	-0.440182	train

## Sheet: models
	model_name	model	score_train	mse_train	score_test	mse_test	score_val	mse_val	auc1_train	auc1_val	auc1_train_final	auc1_val_final	auc2_train	auc2_val	auc2_train_final	auc2_val_final		legend:
set A	NuSVR	NuSVR(C=9.786495777354594, degree=8, gamma=0.7371245833651726, max_iter=91831874, nu=0.19432603988643488)	0.0390409	0.00134733	0.146005	7.76305e-05	0.0978286	0.000967006	99.9585	66.8515	0.999917	0.146598	0.359205	21.2481	0.00341332	0.652747		auc1 - area under curve of learning curve analysis with R2 on ordinate
	SVR	SVR(C=9.767735878792386, epsilon=0.010053898283036749, gamma=0.6837749537001542)	0.0414235	0.00143215	0.14073	0.000141751	0.102098	0.00115481	99.943	66.9884	0.999739	0.158835	0.676882	21.4563	0.00629709	0.652968		auc2 -area under curve of learning curve analysis with mse on ordinate
	MLPRegressor	MLPRegressor(activation='tanh', alpha=0.003588328271528283, hidden_layer_sizes=(44, 17, 30, 28, 4, 24, 19), learning_rate='adaptive', max_iter=949817, random_state=595, solver='lbfgs')	0.0208888	5.99916e-05	0.096485	6.41188e-05	0.115172	0.000212406	99.9409	13.7246	0.999584	0.886181	0.869359	27.2344	0.0073529	0.201045		final - the fianle value on learning curve analysis (correspondnig to the 100% sample probe)
	KNeighborsRegressor	KNeighborsRegressor(algorithm='ball_tree', leaf_size=54, n_neighbors=2, p=4, weights='distance')	0.0531853	0	0.119983	0.00190461	0.118318	0.00405727	100	56.3821	1	0.678898	0	21.3109	0	0.387768
	GradientBoostingRegressor	GradientBoostingRegressor(alpha=0.34939992997382213, ccp_alpha=0.033398227777859606, criterion='squared_error', learning_rate=0.08885149950070854, loss='absolute_error', max_depth=7, max_features='log2', max_leaf_nodes=15, min_impurity_decrease=0.00015478922161644916, min_samples_leaf=2, min_samples_split=6, min_weight_fraction_leaf=0.00023929606566534638, n_estimators=953, random_state=558, subs…	0.0495818	0.000152462	0.132268	0.0022254	0.121086	0.00618543	99.9779	70.094	0.999775	0.706642	0.174911	19.9908	0.00308974	0.372763		auc1_train	- area under curve of learning curve analysis with R2 on ordinate for train set
	CatBoostRegressor	<catboost.core.CatBoostRegressor object at 0x0000026D70B86410>	0.0354412	1.01958e-05	0.12691	0.000775134	0.136473	0.00250626	99.9993	69.9757	0.999979	0.678335	0.08623	20.5399	0.00167967	0.387206		auc1_val	- area under curve of learning curve analysis with R2 on ordinate for test=validation set
	HistGradientBoostingRegressor	HistGradientBoostingRegressor(l2_regularization=0.5652000403979482, learning_rate=0.09991135433254508, max_bins=250, max_depth=3, max_iter=293, max_leaf_nodes=10, min_samples_leaf=1, random_state=322)	0.0439525	1.36844e-05	0.121308	0.00228406	0.171907	0.00411819	99.9988	76.4727	0.999974	0.724315	0.105343	17.7151	0.00177487	0.348574		auc1_train_final	- the finale value of learning curve analysis with R2 on ordinate for train set
set B	AdaBoostRegressor	AdaBoostRegressor(learning_rate=0.09998995825385122, n_estimators=454, random_state=58)	0.110646	0.00899809	0.189588	0.0252255	0.172441	0.020287	98.6913	75.2472	0.977136	0.768331	4.51018	18.0991	0.0570683	0.329133		auc1_val_final	- the finale value of learning curve analysis with R2 on ordinate for test=validation set
	LGBMRegressor	LGBMRegressor(colsample_bytree=0.7239922850063016, learning_rate=0.09982247861212958, max_depth=10, min_child_samples=5, min_child_weight=0.7238563251353182, min_split_gain=6.479672245242618e-05, n_estimators=441, num_leaves=180, random_state=79, reg_alpha=1.0247633191004107e-09, reg_lambda=1.155785695930798e-06, subsample=0.9316916587471538, subsample_for_bin=265, subsample_freq=1)	0.0639424	0.000536269	0.166554	0.00171848	0.209835	0.00313621	99.9165	66.264	0.999609	0.731738	0.996771	20.0481	0.00646945	0.355975		auc2_train	- area under curve of learning curve analysis with mae on ordinate for train set
	BaggingRegressor	BaggingRegressor(bootstrap=False, max_features=0.9527968543888682, max_samples=0.922950495618488, n_estimators=54)	0.0622272	7.54956e-05	0.167762	0.00563304	0.219506	0.00782043	99.9859	73.3128	0.999901	0.724313	0.41333	18.9249	0.00350112	0.363764		auc2_val	- area under curve of learning curve analysis with mae on ordinate for test=validation set
	RandomForestRegressor	RandomForestRegressor(bootstrap=False, max_depth=43, max_features='sqrt', n_estimators=74, random_state=55)	0.0588682	2.39547e-30	0.202455	0.0050612	0.249952	0.00895877	100	70.373	1	0.65825	1.14059e-13	20.3601	1.14674e-15	0.420054		auc2_train_final	- the finale value of learning curve analysis with mae on ordinate for train set
	XGBRegressor	XGBRegressor(base_score=None, booster='gbtree', callbacks=None, colsample_bylevel=None, colsample_bynode=None, colsample_bytree=0.34312378977347235, early_stopping_rounds=None, enable_categorical=False, eval_metric=None, feature_types=None, gamma=0.146462343789859, gpu_id=None, grow_policy=None, importance_type=None, interaction_constraints=None, learning_rate=0.2902655700333252, max_bin=None, ma…	0.626358	0.0403641	0.269788	0.0340648	0.272324	0.0419182	88.3536	49.226	0.874571	0.504237	13.7078	25.8584	0.130887	0.480894		auc2_val_final	- the finale value of learning curve analysis with mae on ordinate for test=validation set
	ExtraTreeRegressor	ExtraTreeRegressor(criterion='absolute_error', max_depth=10, max_features=0.9598833815246669, random_state=252)	0.0847854	5.1859e-06	0.215833	0.00459511	0.299038	0.00775577	99.9494	31.506	0.998199	0.679239	0.229232	25.8869	0.00599143	0.3805
	LassoLarsIC	LassoLarsIC(max_iter=491357)	0.44732	0.0282088	0.137182	0.025449	0.322449	0.0203567	96.2913	38.4337	0.932492	0.896213	6.90448	23.3142	0.0967019	0.222623
	LarsCV	LarsCV(eps=0.5875408769433212, max_n_alphas=10)	0.446319	0.0281256	0.18062	0.0252417	0.325407	0.0203635	95.9322	58.1189	0.930234	0.879315	7.2479	20.285	0.0967446	0.231766
	LassoLarsCV	LassoLarsCV(eps=0.2532158457606243, max_n_alphas=10)	0.446319	0.0281256	0.140078	0.0252417	0.326992	0.0203635	95.9539	55.545	0.932494	0.896397	7.19583	20.8645	0.0966854	0.222575
	ElasticNetCV	ElasticNetCV(eps=4.387685434760683e-08, l1_ratio=0.8640835639246016, max_iter=5600759, n_alphas=10, precompute=True, random_state=667, tol=1.2686792328974213e-07)	0.44361	0.0278837	0.131534	0.024394	0.327134	0.0205048	95.9451	56.3712	0.932494	0.896397	7.20442	20.7684	0.0966854	0.222575
	TransformedTargetRegressor	TransformedTargetRegressor(regressor=Ridge(alpha=0.9999872179395053), transformer=QuantileTransformer(n_quantiles=3))	0.397445	0.023849	0.166882	0.0280004	0.328075	0.0196577	95.2623	67.0387	0.920293	0.897859	8.57595	18.1372	0.107998	0.20674
	ARDRegression	ARDRegression(alpha_1=2.967499737320549e-05, alpha_2=0.00014849898943102051, lambda_1=4.093023388186838e-06, lambda_2=0.004988870811305553, n_iter=558726, threshold_lambda=99.153232436318)	0.44495	0.0278486	0.135775	0.0242538	0.330512	0.020535	96.3064	45.4417	0.932479	0.896015	6.86703	22.6627	0.0968038	0.22261
	OrthogonalMatchingPursuitCV	OrthogonalMatchingPursuitCV()	0.447141	0.0281607	0.139196	0.0246731	0.331078	0.021157	95.8706	53.6215	0.932494	0.896397	7.24067	21.2597	0.0966854	0.222575
	ElasticNet	ElasticNet(alpha=0.002441552516090319, copy_X=False, l1_ratio=0.5221979009310054, max_iter=3425857, precompute=True, random_state=343)	0.44485	0.0278664	0.135665	0.0242479	0.331415	0.0205599	96.2385	67.7957	0.932227	0.896046	7.05463	18.6039	0.0973958	0.224049
	Lars	Lars(eps=0.20751248702452352, n_nonzero_coefs=3, random_state=141)	0.443934	0.0278448	0.139046	0.023994	0.331672	0.0206546	96.0536	73.2524	0.931418	0.898211	7.24072	17.2015	0.0982999	0.226533
	LassoLars	LassoLars(alpha=0.0008353851295892018, eps=0.4257064881844883, random_state=7)	0.444894	0.0278509	0.135819	0.0241476	0.332547	0.0205864	96.2792	63.3795	0.932412	0.896148	6.9614	19.5944	0.0970316	0.223255
	Ridge	Ridge(alpha=0.34473043095185135, random_state=861, solver='sag')	0.444869	0.0278545	0.135431	0.0242072	0.333467	0.020675	96.2468	67.7653	0.932457	0.896083	7.06129	18.7362	0.0967535	0.223336
	Lasso	Lasso(alpha=0.0004681683632266648, max_iter=6331757, random_state=14, selection='random')	0.44488	0.0278468	0.135992	0.0240762	0.333477	0.0206179	96.2958	60.4644	0.932466	0.89619	6.92029	20.2651	0.0968264	0.222956
	GaussianProcessRegressor	GaussianProcessRegressor(kernel=DotProduct(sigma_0=1) + 0.144**2 * WhiteKernel(noise_level=1))	0.444924	0.0278449	0.136013	0.0240048	0.334613	0.0206489	96.3086	41.3119	0.932493	0.896351	6.86208	23.175	0.0966741	0.222652
	BayesianRidge	BayesianRidge(alpha_1=0.007635153573963907, alpha_2=1.5410081992056803e-06, lambda_1=3.94259858912245e-08, lambda_2=0.009998361354092567, n_iter=902)	0.444956	0.0278571	0.135573	0.0242354	0.334637	0.0206803	96.3068	47.7133	0.932482	0.89623	6.86441	22.4759	0.0967077	0.222999
	OrthogonalMatchingPursuit	OrthogonalMatchingPursuit(n_nonzero_coefs=8, tol=0.04255107865492882)	0.444971	0.0278448	0.136267	0.0239852	0.334679	0.0206559	96.2975	58.6445	0.932494	0.896397	6.91754	20.5902	0.0966854	0.222575
	RANSACRegressor	RANSACRegressor(max_trials=4495428, min_samples=5, random_state=996, residual_threshold=0.8193604891486271)	0.439267	0.0278448	0.136267	0.0239852	0.337002	0.0206559	96.0368	37.9339	0.932494	0.896397	6.8821	23.4518	0.0966854	0.222575
	TheilSenRegressor	TheilSenRegressor(max_iter=5938, max_subpopulation=130, n_subsamples=17, random_state=643, tol=0.005327768280994672)	0.442048	0.0278906	0.135115	0.0229909	0.34091	0.0210747	96.2483	35.3002	0.932201	0.899074	6.8449	23.7599	0.0972291	0.218565
	HuberRegressor	HuberRegressor(alpha=0.09999477623638074, epsilon=2.9999834407637858, max_iter=853500)	0.445016	0.0278938	0.135092	0.0229819	0.342004	0.0213263	96.2942	48.0239	0.932494	0.896387	6.82153	22.4817	0.0966837	0.222602
	SGDRegressor	SGDRegressor(alpha=0.10547617870177224, eta0=0.5981546923128888, l1_ratio=0.5111395929543392, learning_rate='optimal', power_t=0.7652305533476286)	0.486432	0.0292349	0.20054	0.0242687	0.370452	0.0221997	85.5578	-421.054	0.903001	0.885427	14.1806	42.8428	0.118656	0.251971
	DummyRegressor	DummyRegressor(constant=-53.649984900388276, quantile=0.46, strategy='quantile')	0.86891	0.369943	0.973937	0.38227	0.58521	0.209344	-5.05744	-46.4204	-0.0074465	-0.100836	43.729	51.9993	0.38098	0.864666
	DecisionTreeRegressor	DecisionTreeRegressor(ccp_alpha=4.7171400983328125e-05, criterion='friedman_mse', max_depth=4, max_features='sqrt', max_leaf_nodes=42, min_impurity_decrease=0.021115481100698566, min_samples_leaf=2, min_samples_split=10, min_weight_fraction_leaf=0.008885209284954742, random_state=910)	0.149872	0.0143231	0.28827	0.0302976	0.716927	0.0431036	96.4874	33.9202	0.949834	0.459395	7.3325	26.2646	0.0826585	0.539405
	PassiveAggressiveRegressor	PassiveAggressiveRegressor(C=67806.34235473396, epsilon=0.09720106056607285, loss='squared_epsilon_insensitive')	23.1233	0.055868	0.179825	0.0332507	0.850893	0.0634024	92.6392	55.8118	0.885924	0.803672	10.7068	22.9465	0.16912	0.287521
	LinearSVR	LinearSVR(C=410680.31124612776, epsilon=1.212451437748795e-05, loss='squared_epsilon_insensitive', max_iter=111500, random_state=24, tol=0.012511709496540171)	79.2491	0.0840309	5.86311	0.0563741	17.4674	0.0819302	91.7621	26.784	0.854746	0.81784	9.50757	27.772	0.125255	0.3198

## Sheet: ensemble
	set A	set B	SD(set A)	SD(set B)	NuSVR	SVR	MLPRegressor	KNeighborsRegressor	GradientBoostingRegressor	CatBoostRegressor	HistGradientBoostingRegressor	AdaBoostRegressor	LGBMRegressor	BaggingRegressor
0	-2.32825	-2.31192	±0.007	±0.059	-2.33064	-2.3341	-2.34105	-2.32404	-2.32407	-2.32321	-2.32066	-2.17363	-2.32988	-2.31796
1	-2.27031	-2.25974	±0.002	±0.036	-2.27218	-2.26953	-2.26802	-2.2693	-2.26913	-2.27027	-2.27372	-2.17359	-2.26562	-2.26604
2	-2.20898	-2.20575	±0.003	±0.013	-2.21164	-2.20767	-2.20343	-2.21056	-2.21061	-2.21134	-2.2076	-2.17359	-2.20583	-2.21521
3	-2.13304	-2.13758	±0.006	±0.015	-2.13158	-2.12873	-2.12389	-2.13841	-2.13685	-2.13603	-2.13579	-2.16925	-2.1385	-2.13674
4	-2.05114	-2.06256	±0.004	±0.045	-2.05536	-2.05463	-2.0502	-2.04866	-2.04675	-2.05123	-2.05114	-2.169	-2.04756	-2.05103
5	-1.97146	-1.99328	±0.005	±0.062	-1.96181	-1.96357	-1.95968	-1.95146	-1.95893	-1.97825	-2.02654	-2.12367	-1.98461	-2.02428
6	-1.88281	-1.88404	±0.002	±0.002	-1.88181	-1.88498	-1.8811	-1.88339	-1.88365	-1.88146	-1.88332	-1.88606	-1.88403	-1.89059
7	-1.78787	-1.78989	±0.004	±0.009	-1.79064	-1.79441	-1.79013	-1.78436	-1.7843	-1.78903	-1.7822	-1.80736	-1.78841	-1.78803
8	-1.72362	-1.72996	±0.002	±0.025	-1.72267	-1.72628	-1.72235	-1.72515	-1.72391	-1.72131	-1.72367	-1.78959	-1.72478	-1.71993
9	-1.64603	-1.65908	±0.021	±0.053	-1.63529	-1.63854	-1.63735	-1.66499	-1.68107	-1.62476	-1.6402	-1.77816	-1.62834	-1.66209
10	-1.56401	-1.58429	±0.006	±0.076	-1.56256	-1.56605	-1.57189	-1.55611	-1.56931	-1.55953	-1.56264	-1.76382	-1.56101	-1.57002
11	-2.09566	-2.0947	±0.002	±0.003	-2.1003	-2.097	-2.0949	-2.09377	-2.09615	-2.0933	-2.09421	-2.10314	-2.0902	-2.08404
12	-2.02955	-2.00058	±0.009	±0.063	-2.03751	-2.03418	-2.04307	-2.03497	-2.01904	-2.01157	-2.02651	-1.86497	-2.00038	-1.93358
13	-1.98627	-1.9692	±0.005	±0.061	-1.98119	-1.97833	-1.9909	-1.98801	-1.98791	-1.98944	-1.98808	-1.82544	-1.98133	-1.98132
14	-1.9132	-1.90284	±0.005	±0.041	-1.91052	-1.90869	-1.92137	-1.914	-1.9137	-1.91228	-1.91184	-1.80457	-1.91055	-1.92085
15	-1.86657	-1.86447	±0.047	±0.052	-1.84426	-1.8437	-1.85324	-1.93767	-1.92599	-1.8191	-1.84203	-1.79929	-1.89058	-1.88888
16	-1.77249	-1.78591	±0.027	±0.028	-1.76118	-1.76256	-1.76728	-1.75655	-1.82172	-1.73928	-1.79886	-1.79103	-1.79467	-1.86602
17	-1.68748	-1.69986	±0.006	±0.039	-1.68769	-1.69085	-1.69143	-1.6811	-1.69887	-1.67993	-1.68251	-1.78959	-1.68909	-1.7075
18	-1.6299	-1.64609	±0.037	±0.059	-1.60022	-1.60526	-1.60331	-1.6499	-1.68262	-1.60038	-1.66759	-1.76332	-1.60836	-1.67994
19	-1.56533	-1.58462	±0.062	±0.064	-1.53355	-1.53948	-1.53745	-1.53727	-1.67615	-1.54238	-1.59101	-1.67234	-1.56939	-1.64716
20	-1.44753	-1.44802	±0.005	±0.008	-1.44819	-1.45388	-1.45132	-1.44394	-1.442	-1.44669	-1.44672	-1.46499	-1.4402	-1.4423
21	-1.37649	-1.38312	±0.004	±0.024	-1.38001	-1.38394	-1.37894	-1.37407	-1.37298	-1.37023	-1.37524	-1.43734	-1.37496	-1.38345
22	-0.859362	-0.858392	±0.004	±0.004	-0.861829	-0.865828	-0.858991	-0.855426	-0.855354	-0.85631	-0.861798	-0.85547	-0.857127	-0.85579
23	-0.835952	-0.837145	±0.001	±0.003	-0.837556	-0.839017	-0.836256	-0.836242	-0.835996	-0.833686	-0.83291	-0.842418	-0.838134	-0.839238
24	-0.821306	-0.827761	±0.007	±0.011	-0.817815	-0.817516	-0.816748	-0.817909	-0.83329	-0.812953	-0.83291	-0.842418	-0.828633	-0.857416
25	-0.795992	-0.801198	±0.002	±0.016	-0.79435	-0.792411	-0.794453	-0.797239	-0.798405	-0.798095	-0.79699	-0.837763	-0.803169	-0.799109
26	-0.775142	-0.781154	±0.003	±0.022	-0.772799	-0.7698	-0.774784	-0.776245	-0.77757	-0.775423	-0.779374	-0.834389	-0.769771	-0.781381
27	-0.749562	-0.758716	±0.004	±0.032	-0.746078	-0.742318	-0.750944	-0.752272	-0.752084	-0.752921	-0.750314	-0.833529	-0.751637	-0.755063
28	-0.726389	-0.737055	±0.005	±0.040	-0.722441	-0.718447	-0.72839	-0.728391	-0.728475	-0.731494	-0.72709	-0.833529	-0.720336	-0.731954
29	-0.706026	-0.723262	±0.019	±0.050	-0.693543	-0.689784	-0.701133	-0.736786	-0.705406	-0.709833	-0.705696	-0.833529	-0.720336	-0.736577
30	-0.686777	-0.706223	±0.013	±0.057	-0.670804	-0.667557	-0.677488	-0.674961	-0.701453	-0.709479	-0.705696	-0.833529	-0.687065	-0.734193
31	-0.652511	-0.670355	±0.008	±0.070	-0.6391	-0.637012	-0.64327	-0.641988	-0.6581	-0.690316	-0.657789	-0.833529	-0.637237	-0.665205
32	-0.615334	-0.636887	±0.013	±0.083	-0.610826	-0.610133	-0.608677	-0.611189	-0.638198	-0.611797	-0.616519	-0.832987	-0.615425	-0.61312
33	-0.933317	-0.924202	±0.001	±0.030	-0.931612	-0.930988	-0.932707	-0.933301	-0.933369	-0.93551	-0.935733	-0.85547	-0.934302	-0.919024
34	-0.905362	-0.90002	±0.004	±0.022	-0.902657	-0.900629	-0.904769	-0.908685	-0.908291	-0.908448	-0.904056	-0.846895	-0.907092	-0.90868
35	-0.880828	-0.880781	±0.003	±0.017	-0.88163	-0.878782	-0.885422	-0.886863	-0.880545	-0.881342	-0.871214	-0.838633	-0.89092	-0.912461
36	-0.857375	-0.8564	±0.004	±0.008	-0.854132	-0.850613	-0.858609	-0.859178	-0.859952	-0.859749	-0.859391	-0.837219	-0.866754	-0.858406
37	-0.836335	-0.836347	±0.004	±0.004	-0.832057	-0.828348	-0.836965	-0.838333	-0.838488	-0.837098	-0.843054	-0.837219	-0.836835	-0.835073
38	-0.804428	-0.807153	±0.004	±0.012	-0.802453	-0.798991	-0.808655	-0.807154	-0.804748	-0.806014	-0.802978	-0.834389	-0.799443	-0.806707
39	-0.781683	-0.787988	±0.004	±0.020	-0.779132	-0.776263	-0.786428	-0.783043	-0.784951	-0.778924	-0.783045	-0.834389	-0.793894	-0.77981
40	-0.754838	-0.761501	±0.003	±0.030	-0.751766	-0.750019	-0.756661	-0.754734	-0.754741	-0.760717	-0.755226	-0.834389	-0.740236	-0.756523
41	-0.724669	-0.734569	±0.019	±0.047	-0.72404	-0.723858	-0.727896	-0.764178	-0.715129	-0.730761	-0.686823	-0.834389	-0.714777	-0.723841
42	-0.69125	-0.705474	±0.017	±0.057	-0.699354	-0.700903	-0.699568	-0.697103	-0.660859	-0.706344	-0.674618	-0.834389	-0.714777	-0.66682
43	-0.665236	-0.682922	±0.005	±0.064	-0.669891	-0.673903	-0.663605	-0.66334	-0.662908	-0.661583	-0.661421	-0.833529	-0.676901	-0.662135
44	-0.946807	-0.937692	±0.004	±0.035	-0.950325	-0.954239	-0.946691	-0.94424	-0.944278	-0.94628	-0.941594	-0.85547	-0.943038	-0.95076
45	-0.923905	-0.916283	±0.008	±0.028	-0.924958	-0.927971	-0.920176	-0.918483	-0.906847	-0.930139	-0.938761	-0.85547	-0.937562	-0.902464
46	-0.900552	-0.894675	±0.004	±0.022	-0.903631	-0.906151	-0.89846	-0.898253	-0.899477	-0.896874	-0.901019	-0.842418	-0.902755	-0.897714
47	-0.874116	-0.871118	±0.003	±0.014	-0.877609	-0.879839	-0.874449	-0.873219	-0.872071	-0.872621	-0.869001	-0.837763	-0.878346	-0.876267
48	-0.850898	-0.847626	±0.004	±0.007	-0.85401	-0.856179	-0.851625	-0.847712	-0.847787	-0.850183	-0.848794	-0.834389	-0.842253	-0.843326
49	-0.822656	-0.82202	±0.003	±0.005	-0.824632	-0.826974	-0.824794	-0.820448	-0.8205	-0.817883	-0.823361	-0.834389	-0.808165	-0.819058
50	-0.796457	-0.800635	±0.003	±0.015	-0.798888	-0.801524	-0.80012	-0.794525	-0.79484	-0.793813	-0.791489	-0.833529	-0.805517	-0.792105
51	-0.763494	-0.765234	±0.002	±0.028	-0.768574	-0.771645	-0.767934	-0.765331	-0.766526	-0.755757	-0.748689	-0.833529	-0.733178	-0.74118
52	-0.743205	-0.750905	±0.003	±0.034	-0.744647	-0.748117	-0.742222	-0.742321	-0.742441	-0.740652	-0.742034	-0.833529	-0.733178	-0.739908
53	-0.710015	-0.721138	±0.005	±0.047	-0.712371	-0.716345	-0.703491	-0.709743	-0.709792	-0.70939	-0.708976	-0.833529	-0.701458	-0.706283
54	-0.679103	-0.696294	±0.009	±0.059	-0.684574	-0.688848	-0.664032	-0.678609	-0.678393	-0.680541	-0.678726	-0.832987	-0.701458	-0.674768
55	-2.08021	-2.03682	±0.051	±0.110	-2.12696	-2.12238	-2.11153	-2.00358	-2.09016	-2.07724	-2.02965	-1.80457	-2.00724	-1.99493
56	-2.04417	-2.00909	±0.034	±0.095	-2.06869	-2.06406	-2.0555	-1.98687	-2.05448	-2.05705	-2.02255	-1.79929	-1.98621	-1.99616
57	-2.00805	-1.98515	±0.006	±0.082	-2.00943	-2.00586	-1.99903	-2.01606	-2.00353	-2.01249	-2.00998	-1.79103	-1.9972	-2.00692
58	-1.92641	-1.9124	±0.003	±0.057	-1.93063	-1.92906	-1.92374	-1.92409	-1.92493	-1.92555	-1.92688	-1.77529	-1.94614	-1.91764
59	-1.85153	-1.84073	±0.002	±0.036	-1.85442	-1.85492	-1.8507	-1.85109	-1.85097	-1.84947	-1.84913	-1.75696	-1.84105	-1.84863
60	-1.74416	-1.74297	±0.029	±0.024	-1.75961	-1.76237	-1.75974	-1.75572	-1.69458	-1.72992	-1.74718	-1.74548	-1.76566	-1.70945
61	-1.6757	-1.67089	±0.005	±0.023	-1.67811	-1.68226	-1.67946	-1.67203	-1.67205	-1.67408	-1.67193	-1.616	-1.69097	-1.67206
62	-1.58221	-1.57039	±0.010	±0.044	-1.58566	-1.59048	-1.58714	-1.58336	-1.56495	-1.5813	-1.58255	-1.46724	-1.58161	-1.57959
63	-1.51784	-1.50995	±0.004	±0.025	-1.51885	-1.52346	-1.51859	-1.51556	-1.51368	-1.51879	-1.51595	-1.45264	-1.5084	-1.51356
64	-1.43522	-1.4353	±0.006	±0.005	-1.43698	-1.44055	-1.43083	-1.43074	-1.44335	-1.43295	-1.43118	-1.43566	-1.43596	-1.43482
65	-1.38195	-1.35245	±0.040	±0.079	-1.37464	-1.37721	-1.35683	-1.45875	-1.37595	-1.39537	-1.3349	-1.20228	-1.34765	-1.30088
66	-1.446	-1.45985	±0.070	±0.059	-1.41125	-1.41933	-1.3592	-1.46613	-1.5457	-1.42829	-1.49208	-1.44502	-1.53266	-1.49885
67	-1.39129	-1.41138	±0.079	±0.069	-1.34976	-1.35963	-1.31212	-1.42672	-1.51378	-1.34045	-1.43654	-1.4222	-1.47217	-1.48047
68	-1.33455	-1.36615	±0.056	±0.062	-1.30778	-1.31807	-1.27882	-1.30422	-1.42408	-1.30406	-1.40484	-1.41631	-1.45211	-1.45124
69	-1.2826	-1.31758	±0.063	±0.077	-1.25647	-1.26622	-1.23631	-1.20283	-1.37036	-1.26063	-1.38537	-1.3861	-1.37234	-1.4392
70	-1.22009	-1.2211	±0.012	±0.012	-1.21854	-1.22719	-1.20458	-1.21738	-1.23801	-1.21815	-1.21678	-1.20252	-1.2244	-1.24343
71	-1.17036	-1.17023	±0.005	±0.006	-1.17054	-1.17708	-1.16312	-1.16967	-1.16943	-1.17151	-1.17117	-1.18005	-1.15982	-1.16992
72	-1.13188	-1.13689	±0.004	±0.016	-1.13461	-1.13929	-1.13181	-1.12872	-1.12869	-1.12976	-1.13027	-1.17149	-1.13883	-1.13542
73	-1.08997	-1.09515	±0.006	±0.027	-1.09306	-1.09563	-1.09554	-1.08481	-1.0849	-1.08714	-1.08873	-1.15997	-1.07326	-1.08846
74	-1.04585	-1.05542	±0.009	±0.039	-1.0515	-1.05229	-1.05939	-1.03872	-1.03797	-1.04098	-1.04011	-1.14564	-1.04383	-1.04376
75	-1.02378	-1.03214	±0.016	±0.045	-1.01398	-1.01369	-1.02675	-1.05348	-1.02125	-1.00261	-1.03467	-1.13678	-1.00538	-1.0128
76	-0.984819	-1.00075	±0.039	±0.065	-0.967645	-0.966869	-0.986309	-1.0571	-0.970501	-0.950883	-0.99442	-1.13548	-0.98223	-0.996109
77	-1.8025	-1.79711	±0.004	±0.022	-1.80514	-1.80849	-1.80125	-1.7986	-1.80196	-1.80121	-1.80088	-1.74437	-1.80483	-1.80434
78	-1.75134	-1.75356	±0.014	±0.018	-1.75313	-1.75679	-1.74725	-1.7424	-1.72105	-1.76058	-1.77822	-1.7412	-1.7085	-1.82653
79	-1.70263	-1.70414	±0.005	±0.011	-1.7079	-1.71155	-1.70218	-1.70137	-1.70172	-1.6967	-1.69696	-1.72642	-1.69402	-1.70256
80	-1.64087	-1.64906	±0.004	±0.032	-1.643	-1.64597	-1.6379	-1.63658	-1.63658	-1.64097	-1.64509	-1.7257	-1.642	-1.63679
81	-1.58453	-1.57941	±0.002	±0.017	-1.58707	-1.58896	-1.58437	-1.58353	-1.58352	-1.58338	-1.58087	-1.5408	-1.57845	-1.58319
82	-1.51152	-1.50648	±0.001	±0.020	-1.51065	-1.51042	-1.51149	-1.51244	-1.51252	-1.51426	-1.50885	-1.45795	-1.51593	-1.51028
83	-1.44996	-1.44759	±0.002	±0.009	-1.45079	-1.44868	-1.45401	-1.45002	-1.44997	-1.44742	-1.44882	-1.42675	-1.44588	-1.45354
84	-1.38578	-1.38936	±0.005	±0.013	-1.38109	-1.37716	-1.38742	-1.38753	-1.38732	-1.38623	-1.39373	-1.4188	-1.38708	-1.38721
85	-1.30967	-1.29166	±0.019	±0.043	-1.31352	-1.3088	-1.32126	-1.32252	-1.27676	-1.33835	-1.28648	-1.21166	-1.26467	-1.27262
86	-1.26009	-1.25224	±0.005	±0.029	-1.25612	-1.25208	-1.26224	-1.26217	-1.2641	-1.26454	-1.25937	-1.18416	-1.25908	-1.25855
87	-1.19433	-1.19398	±0.003	±0.008	-1.19304	-1.19196	-1.19138	-1.19702	-1.19667	-1.19521	-1.19504	-1.17504	-1.19575	-1.20867
88	-2.23883	-2.2329	±0.008	±0.025	-2.24431	-2.24842	-2.2265	-2.238	-2.23775	-2.23836	-2.23847	-2.17363	-2.24026	-2.24336
89	-2.16838	-2.16909	±0.004	±0.003	-2.17071	-2.17369	-2.16231	-2.16819	-2.16828	-2.16941	-2.16604	-2.16925	-2.17468	-2.16835
90	-2.10241	-2.10809	±0.004	±0.026	-2.1047	-2.10819	-2.10371	-2.09805	-2.09807	-2.0996	-2.10455	-2.169	-2.09411	-2.10096
91	-2.0261	-2.03539	±0.003	±0.034	-2.0249	-2.02926	-2.02931	-2.0242	-2.02424	-2.02554	-2.02521	-2.1162	-2.02708	-2.028
92	-1.95587	-1.95411	±0.002	±0.010	-1.95331	-1.95811	-1.95882	-1.95742	-1.9573	-1.95409	-1.95204	-1.9308	-1.96171	-1.95751
93	-1.87085	-1.87111	±0.010	±0.020	-1.86863	-1.87329	-1.87087	-1.88053	-1.85272	-1.86789	-1.88202	-1.82544	-1.9171	-1.87261
94	-1.79686	-1.79684	±0.003	±0.003	-1.79705	-1.80115	-1.7932	-1.7948	-1.79579	-1.79543	-1.80062	-1.79326	-1.79087	-1.80625
95	-1.70968	-1.72244	±0.023	±0.037	-1.71462	-1.71809	-1.70219	-1.66255	-1.71396	-1.71381	-1.74252	-1.78506	-1.70564	-1.76592
96	-1.64704	-1.6586	±0.008	±0.045	-1.65222	-1.65564	-1.63383	-1.64589	-1.64636	-1.64447	-1.65088	-1.76382	-1.6458	-1.64708
97	-1.59461	-1.61652	±0.029	±0.068	-1.57009	-1.5744	-1.54769	-1.61133	-1.61744	-1.59737	-1.64396	-1.76026	-1.60736	-1.63531
98	-1.55352	-1.58208	±0.062	±0.088	-1.50082	-1.50671	-1.47988	-1.62201	-1.58673	-1.5846	-1.59388	-1.75252	-1.58458	-1.60903
99	-1.53088	-1.54777	±0.003	±0.066	-1.53272	-1.53009	-1.53631	-1.53018	-1.53005	-1.5288	-1.528	-1.70383	-1.53067	-1.52703
100	-1.48474	-1.50815	±0.005	±0.083	-1.48112	-1.47757	-1.47887	-1.48772	-1.48772	-1.48893	-1.49127	-1.70383	-1.4944	-1.49007
101	-1.45637	-1.46261	±0.026	±0.032	-1.44108	-1.43652	-1.43466	-1.4421	-1.49637	-1.48858	-1.45527	-1.5112	-1.4525	-1.46782
102	-1.39336	-1.39208	±0.005	±0.026	-1.38574	-1.37974	-1.37526	-1.38336	-1.38788	-1.41151	-1.43006	-1.4398	-1.37171	-1.35574
103	-1.33499	-1.34484	±0.005	±0.032	-1.33919	-1.33227	-1.32705	-1.33715	-1.33716	-1.33764	-1.33451	-1.4188	-1.3394	-1.34527
104	-1.2742	-1.2918	±0.007	±0.051	-1.27418	-1.26691	-1.26181	-1.26807	-1.28107	-1.28016	-1.28721	-1.40692	-1.31801	-1.27368
105	-1.21537	-1.22784	±0.004	±0.041	-1.22147	-1.21497	-1.21101	-1.21481	-1.2149	-1.21642	-1.21399	-1.32226	-1.22725	-1.22132
106	-1.15414	-1.15662	±0.002	±0.010	-1.15841	-1.15414	-1.15162	-1.15571	-1.15555	-1.15099	-1.15258	-1.18064	-1.15328	-1.15328
107	-1.0933	-1.10092	±0.002	±0.030	-1.0954	-1.09476	-1.09239	-1.09237	-1.09167	-1.0925	-1.09398	-1.17149	-1.09206	-1.0926
108	-1.04084	-1.05114	±0.005	±0.042	-1.04148	-1.04495	-1.03998	-1.03499	-1.04962	-1.03722	-1.03762	-1.15157	-1.04003	-1.03398
109	-1.00691	-1.01847	±0.035	±0.055	-0.982478	-0.991327	-0.977573	-1.05528	-1.03576	-1.00152	-1.0044	-1.13919	-1.00554	-0.991662
110	-2.37413	-2.35498	±0.004	±0.076	-2.37083	-2.3675	-2.37521	-2.37748	-2.37571	-2.37617	-2.37599	-2.17363	-2.38237	-2.37489
111	-2.29169	-2.26905	±0.025	±0.047	-2.3109	-2.30279	-2.3083	-2.25264	-2.27825	-2.29315	-2.29577	-2.17359	-2.23692	-2.23821
112	-2.22303	-2.21069	±0.025	±0.028	-2.2495	-2.24071	-2.24692	-2.18942	-2.21725	-2.22692	-2.19051	-2.17359	-2.20837	-2.1637
113	-2.1655	-2.16584	±0.003	±0.003	-2.16906	-2.16168	-2.16921	-2.16545	-2.16543	-2.16102	-2.16662	-2.169	-2.1653	-2.16566
114	-2.09387	-2.10099	±0.003	±0.028	-2.09291	-2.08749	-2.09563	-2.09453	-2.09465	-2.09585	-2.09601	-2.169	-2.08873	-2.09508
115	-2.00049	-2.01174	±0.003	±0.039	-1.99997	-1.99662	-2.00397	-2.00026	-2.0002	-1.99994	-2.00245	-2.10278	-2.00569	-2.00551
116	-1.92169	-1.91828	±0.002	±0.013	-1.92051	-1.91817	-1.9236	-1.923	-1.92278	-1.92127	-1.92251	-1.88846	-1.91661	-1.92591
117	-1.82893	-1.82645	±0.001	±0.012	-1.82917	-1.82708	-1.82961	-1.82944	-1.82911	-1.83069	-1.82743	-1.79661	-1.83436	-1.83097
118	-1.76862	-1.76929	±0.009	±0.014	-1.76076	-1.75849	-1.75939	-1.77876	-1.77323	-1.78795	-1.76179	-1.79087	-1.74778	-1.77388
119	-1.67465	-1.68411	±0.004	±0.035	-1.67099	-1.66865	-1.67038	-1.67799	-1.67783	-1.68	-1.67669	-1.76826	-1.67571	-1.67465
120	-1.61926	-1.62919	±0.026	±0.058	-1.59464	-1.59308	-1.60069	-1.61274	-1.65614	-1.62244	-1.65512	-1.76332	-1.60829	-1.58541
121	-1.74081	-1.73454	±0.004	±0.015	-1.73773	-1.73338	-1.73806	-1.74376	-1.74361	-1.74472	-1.74438	-1.70383	-1.73025	-1.72564
122	-1.68776	-1.67061	±0.005	±0.066	-1.68376	-1.68018	-1.68861	-1.69016	-1.69054	-1.69043	-1.69062	-1.51379	-1.69374	-1.68424
123	-1.63396	-1.60908	±0.006	±0.076	-1.6415	-1.63839	-1.64939	-1.64319	-1.65409	-1.61371	-1.59744	-1.44025	-1.63248	-1.58037
124	-1.57961	-1.55649	±0.040	±0.069	-1.58491	-1.58198	-1.596	-1.52288	-1.63565	-1.57513	-1.5607	-1.421	-1.55823	-1.52839
125	-1.54073	-1.52685	±0.006	±0.049	-1.53935	-1.53613	-1.55142	-1.53955	-1.53953	-1.5431	-1.53604	-1.41266	-1.54349	-1.52726
126	-1.47867	-1.46453	±0.013	±0.054	-1.4789	-1.47477	-1.48985	-1.48492	-1.45684	-1.48253	-1.4829	-1.33987	-1.48207	-1.47263
127	-1.4187	-1.38049	±0.022	±0.092	-1.43258	-1.42754	-1.44206	-1.43698	-1.38659	-1.44115	-1.364	-1.18625	-1.38322	-1.30452
128	-1.35878	-1.33372	±0.029	±0.073	-1.37829	-1.37217	-1.38428	-1.31127	-1.35765	-1.38164	-1.32616	-1.17613	-1.34104	-1.30857
129	-1.32551	-1.31125	±0.004	±0.058	-1.32476	-1.31788	-1.32703	-1.32818	-1.32868	-1.32643	-1.3256	-1.17149	-1.33656	-1.32593
130	-1.27629	-1.26302	±0.004	±0.047	-1.27633	-1.26927	-1.27396	-1.27934	-1.27935	-1.28029	-1.27551	-1.15306	-1.27098	-1.2721
131	-1.21977	-1.21148	±0.007	±0.030	-1.21878	-1.21241	-1.21051	-1.22483	-1.22472	-1.22062	-1.22651	-1.14115	-1.22099	-1.21429
132	-1.4611	-1.49382	±0.046	±0.101	-1.46175	-1.46894	-1.44632	-1.38306	-1.5088	-1.45572	-1.50309	-1.70383	-1.51615	-1.49051
133	-1.40174	-1.4136	±0.005	±0.041	-1.40274	-1.40825	-1.39306	-1.40198	-1.40164	-1.39807	-1.40647	-1.50887	-1.39963	-1.41529
134	-1.35237	-1.36147	±0.005	±0.034	-1.35707	-1.36077	-1.34908	-1.35096	-1.35074	-1.354	-1.34395	-1.44025	-1.35143	-1.35643
135	-1.29618	-1.30956	±0.003	±0.047	-1.29883	-1.29982	-1.29439	-1.29533	-1.30218	-1.28982	-1.2929	-1.4188	-1.30236	-1.30119
136	-1.24777	-1.26343	±0.003	±0.060	-1.25114	-1.25	-1.24864	-1.24527	-1.24509	-1.24427	-1.24996	-1.40692	-1.2415	-1.25147
137	-1.18725	-1.20074	±0.002	±0.054	-1.18735	-1.18401	-1.18738	-1.18769	-1.18759	-1.18828	-1.18847	-1.32944	-1.17965	-1.18753
138	-1.13893	-1.14497	±0.003	±0.017	-1.1385	-1.13426	-1.14087	-1.14104	-1.14103	-1.14144	-1.13539	-1.18416	-1.15289	-1.14015
139	-1.08612	-1.09458	±0.004	±0.033	-1.08189	-1.07777	-1.08659	-1.08788	-1.08778	-1.09261	-1.08829	-1.17323	-1.07696	-1.09281
140	-1.03073	-1.04301	±0.004	±0.046	-1.02864	-1.026	-1.03498	-1.03255	-1.03251	-1.02774	-1.03271	-1.15356	-1.03066	-1.03073
141	-0.990198	-1.00881	±0.003	±0.057	-0.983358	-0.983189	-0.989243	-0.98489	-0.987044	-0.998794	-1.00487	-1.14171	-0.989704	-1.02529
142	-0.931977	-0.955409	±0.005	±0.078	-0.934022	-0.938117	-0.935661	-0.928118	-0.928162	-0.930182	-0.92958	-1.13836	-0.946792	-0.945099
143	-1.49061	-1.49492	±0.004	±0.010	-1.49433	-1.49787	-1.49359	-1.48812	-1.48932	-1.48431	-1.48673	-1.51379	-1.50296	-1.49818
144	-1.44168	-1.43992	±0.012	±0.010	-1.44611	-1.45044	-1.44369	-1.44346	-1.41975	-1.44663	-1.44167	-1.44284	-1.41918	-1.44546
145	-1.41127	-1.413	±0.003	±0.005	-1.41155	-1.4159	-1.40838	-1.40983	-1.41434	-1.41012	-1.40875	-1.4222	-1.41723	-1.41169
146	-1.3674	-1.37193	±0.003	±0.019	-1.36729	-1.37087	-1.36347	-1.36754	-1.36753	-1.36907	-1.36603	-1.41861	-1.36412	-1.36479
147	-1.33184	-1.33813	±0.002	±0.029	-1.33268	-1.33507	-1.32944	-1.3304	-1.33062	-1.32546	-1.33917	-1.40692	-1.31909	-1.33247
148	-1.28558	-1.28613	±0.001	±0.005	-1.28596	-1.28617	-1.28363	-1.28643	-1.28568	-1.2848	-1.28643	-1.27213	-1.30272	-1.28737
149	-1.24879	-1.24104	±0.001	±0.024	-1.24936	-1.2476	-1.24973	-1.24957	-1.24822	-1.25263	-1.24439	-1.18662	-1.23357	-1.24872
150	-1.20847	-1.20534	±0.005	±0.013	-1.20495	-1.20083	-1.21015	-1.21091	-1.21091	-1.20992	-1.21161	-1.17638	-1.20842	-1.20926
151	-1.16328	-1.16534	±0.007	±0.007	-1.1583	-1.15202	-1.17051	-1.16628	-1.16622	-1.16233	-1.16731	-1.17149	-1.17182	-1.16711
152	-1.12937	-1.12894	±0.029	±0.025	-1.11406	-1.10622	-1.13441	-1.18058	-1.12611	-1.11444	-1.12979	-1.15157	-1.11927	-1.11292
153	-1.07932	-1.08532	±0.025	±0.029	-1.0574	-1.04839	-1.0897	-1.11031	-1.08821	-1.07028	-1.09097	-1.13919	-1.07055	-1.08822
154	-2.87273	-2.87244	±0.006	±0.005	-2.86781	-2.86422	-2.87879	-2.87419	-2.87809	-2.87238	-2.87363	-2.87776	-2.87892	-2.8586
155	-2.73433	-2.70062	±0.061	±0.109	-2.77014	-2.77299	-2.75021	-2.75357	-2.62682	-2.78488	-2.68172	-2.48005	-2.71928	-2.66657
156	-2.66645	-2.64405	±0.014	±0.073	-2.67515	-2.67924	-2.66175	-2.66918	-2.64268	-2.67144	-2.66573	-2.47305	-2.66024	-2.64208
157	-2.55463	-2.53943	±0.001	±0.054	-2.55341	-2.55404	-2.55466	-2.55564	-2.55561	-2.55321	-2.5558	-2.41255	-2.55055	-2.54879
158	-2.47333	-2.46356	±0.006	±0.037	-2.46867	-2.46463	-2.47506	-2.47508	-2.4795	-2.47416	-2.47618	-2.37617	-2.47559	-2.47052
159	-2.37253	-2.37011	±0.005	±0.011	-2.37237	-2.36379	-2.37692	-2.37315	-2.37307	-2.37291	-2.37552	-2.34684	-2.37404	-2.37252
160	-2.30352	-2.30727	±0.004	±0.015	-2.3038	-2.2951	-2.30462	-2.30513	-2.30448	-2.30708	-2.30442	-2.3415	-2.2991	-2.30749
161	-2.21761	-2.22375	±0.006	±0.046	-2.22276	-2.21803	-2.22417	-2.22421	-2.21111	-2.23598	-2.187	-2.33161	-2.20603	-2.17659
162	-2.15877	-2.17809	±0.004	±0.065	-2.15404	-2.15473	-2.16273	-2.16052	-2.16064	-2.16073	-2.15801	-2.33161	-2.16133	-2.17659
163	-2.39465	-2.36768	±0.035	±0.089	-2.41692	-2.40605	-2.42701	-2.35917	-2.34988	-2.43726	-2.36625	-2.17363	-2.38148	-2.35913
164	-2.30611	-2.28532	±0.053	±0.063	-2.34514	-2.32998	-2.34576	-2.25353	-2.23487	-2.32897	-2.3045	-2.17363	-2.26679	-2.27005
165	-2.23553	-2.22092	±0.049	±0.047	-2.27364	-2.25881	-2.27381	-2.16666	-2.19882	-2.27248	-2.20447	-2.16958	-2.22975	-2.16121
166	-2.17737	-2.1753	±0.006	±0.006	-2.18264	-2.17024	-2.18516	-2.17653	-2.17977	-2.17609	-2.17116	-2.169	-2.17525	-2.16714
167	-2.09539	-2.09767	±0.006	±0.012	-2.09916	-2.08927	-2.10309	-2.09253	-2.09255	-2.09485	-2.09629	-2.12541	-2.09363	-2.08989
168	-1.98507	-1.97422	±0.018	±0.031	-2.00037	-1.99265	-2.00309	-1.96131	-2.00425	-1.98246	-1.95136	-1.92119	-1.95531	-1.97024
169	-1.91026	-1.90268	±0.018	±0.037	-1.91801	-1.91109	-1.91708	-1.87559	-1.89959	-1.93862	-1.91183	-1.82544	-1.93903	-1.89053
170	-1.82433	-1.82171	±0.005	±0.013	-1.82508	-1.81835	-1.81923	-1.82857	-1.82906	-1.82697	-1.82306	-1.79103	-1.82841	-1.82735
171	-1.75353	-1.75799	±0.003	±0.013	-1.75591	-1.7493	-1.74785	-1.75424	-1.75402	-1.75739	-1.75601	-1.78506	-1.7649	-1.75519
172	-1.66393	-1.67326	±0.005	±0.038	-1.66491	-1.65929	-1.65945	-1.66918	-1.66796	-1.66405	-1.66265	-1.76332	-1.65679	-1.66499
173	-1.59374	-1.60922	±0.007	±0.060	-1.58672	-1.58312	-1.59115	-1.59346	-1.60272	-1.59906	-1.59994	-1.75252	-1.58738	-1.59608
174	-1.0287	-1.03353	±0.209	±0.162	-0.755312	-0.746776	-1.14722	-1.15833	-1.08409	-1.15518	-1.15401	-0.90357	-1.14343	-1.08735
175	-0.872557	-0.845196	±0.139	±0.098	-0.723181	-0.716887	-0.943957	-0.931225	-1.02184	-0.915347	-0.855461	-0.82471	-0.729433	-0.789911
176	-0.700827	-0.69859	±0.019	±0.016	-0.691111	-0.687069	-0.734321	-0.697186	-0.698575	-0.700239	-0.697286	-0.684075	-0.704179	-0.69186
177	-0.58053	-0.571959	±0.063	±0.042	-0.660258	-0.658411	-0.530886	-0.55337	-0.552571	-0.552007	-0.556204	-0.54676	-0.549973	-0.559151
178	-0.577689	-0.658277	±0.033	±0.118	-0.545072	-0.537141	-0.563074	-0.488091	-0.571175	-0.598208	-0.74106	-0.815266	-0.86919	-0.854492
179	-0.509585	-0.51179	±0.007	±0.021	-0.504738	-0.500896	-0.519231	-0.510752	-0.510874	-0.510005	-0.5106	-0.563468	-0.461598	-0.525741
180	-0.467662	-0.478157	±0.012	±0.030	-0.465864	-0.4659	-0.469803	-0.465728	-0.439972	-0.458939	-0.50743	-0.52607	-0.461598	-0.520263
181	-0.423543	-0.437587	±0.007	±0.033	-0.428512	-0.432185	-0.415237	-0.421818	-0.420803	-0.424028	-0.422218	-0.509066	-0.461598	-0.44041
182	-0.493853	-0.490737	±0.007	±0.005	-0.48886	-0.485292	-0.501196	-0.495168	-0.499613	-0.493072	-0.493772	-0.497088	-0.460366	-0.492942
183	-0.463604	-0.466711	±0.004	±0.013	-0.459248	-0.457988	-0.466419	-0.465125	-0.463661	-0.467301	-0.465485	-0.497088	-0.460366	-0.464426
184	-0.430772	-0.437896	±0.002	±0.025	-0.430377	-0.431422	-0.427376	-0.432525	-0.429601	-0.430723	-0.433382	-0.497088	-0.433504	-0.432962
185	-0.398163	-0.411652	±0.009	±0.038	-0.402241	-0.405575	-0.383387	-0.395435	-0.405504	-0.397366	-0.397636	-0.497088	-0.433504	-0.398787
186	-3.22268	-3.21017	±0.037	±0.064	-3.20955	-3.21503	-3.23543	-3.24963	-3.15364	-3.24778	-3.24769	-3.08256	-3.217	-3.24336
187	-3.08755	-3.07108	±0.008	±0.014	-3.0861	-3.09008	-3.09512	-3.0802	-3.09936	-3.08162	-3.08041	-3.0577	-2.95298	-3.08721
188	-2.94019	-2.94152	±0.008	±0.009	-2.9487	-2.94968	-2.94841	-2.9308	-2.94328	-2.92949	-2.93094	-2.94396	-2.95298	-2.93697
189	-2.81267	-2.8369	±0.010	±0.035	-2.80956	-2.80541	-2.79616	-2.81569	-2.82349	-2.81835	-2.82003	-2.9025	-2.95298	-2.82485
